# Supplementary material for: Homeobox oncogene activation by pan-cancer DNA hypermethylation
Source: Genome Biol. 2018 Aug 10;19:108. doi: 10.1186/s13059-018-1492-3 (PMC6085761; doi:10.1186/s13059-018-1492-3)
Supplement: Supplementary file 2 — Table S2. Human reference UMRs and annotation. (XLS 8950 kb) [file 13059_2018_1492_MOESM2_ESM.xls]

## Sheet: Overview
Table S1. Data resource of WGBS, RNA-seq, Infinium HumanMethylation450 BeadChip array and Chip-seq
###WGBS profiles
Column	Description
Data Name	Label of WGBS Data
Experiment (Assay) type	Experiment method
Cell, tissue or DNA sample	Cell, tissue or DNA sample
Type	Normal /Tumor type
Data ID or file	Data ID or file
Organization/Institute name	Organization/Institute name
Asembly	Human Assembly Releases and Versions
Genome coverage of CpGs	Genome coverag percentage of measured CpGs with at least 4X
Mean methylation level of CpGs	Mean methylation level of measured CpGs with at least 4X
Standard error of methylation level of CpGs	Standard error of methylation level of CpGs at whole genome scale
Num of UMR	Number of UMR
Num of Canyon	Number of Canyons
###RNA-seq profiles
Column	Description
Data Name	Label of RNA-seq Data
Experiment (Assay) type	Experiment method
Cell, tissue or DNA sample	Cell, tissue or DNA sample
Type	Normal /Tumor type
Data ID or file	Data ID or file
Organization/Institute name	Organization/Institute name
Asembly	Human Assembly Releases and Versions
###Infinium HumanMethylation450 BeadChip array
Column	Description
Data Name	Label of 450K Data
Experiment (Assay) type	Experiment method
Cell, tissue or DNA sample	Cell, tissue or DNA sample
Type	Normal /Tumor type
Data ID or file	Data ID or file
Organization/Institute name	Organization/Institute name
Asembly	Human Assembly Releases and Versions

## Sheet: WGBS
Data Name	Experiment (Assay) type	Cell, tissue or DNA sample	Type	Data ID or file	Organization/Institute name	Asembly	Genome coverage of CpGs	Mean methylation level of CpGs	Standard error of methylation level of CpGs	Num of UMR	Num of Canyon
Adipose_Tissue	Whole Genome Bisulfite-Seq	Adipose Tissue	Normal	GSM1010983	UCSD	hg19	0.930189	0.785	0.283663	27628	1268
Adrenal_Gland	Whole Genome Bisulfite-Seq	Adrena lGland	Normal	GSM1010981	UCSD	hg19	0.954084	0.754369	0.28805	27671	1320
Aorta	Whole Genome Bisulfite-Seq	Aorta	Normal	GSM1282355	UCSD	hg19	0.963359	0.76198	0.307368	43494	1777
Bladder	Whole Genome Bisulfite-Seq	Bladder	Normal	TCGA-BT-A20V-11A-11D-A23D-05	TCGA	hg19	0.9578	0.715085	0.289506	27615	1418
Brain_Germinal_Matrix	Whole Genome Bisulfite-Seq	Brain Germinal Matrix	Normal	GSM941747	UCSF-UBC	hg19	0.856743	0.770326	0.314243	37364	1577
Brain_Hippocampus_Middle_1	Whole Genome Bisulfite-Seq	Brain Hippocampus Middle	Normal	GSM1112838	Broad Institue	hg19	0.939588	0.803908	0.297975	27450	1311
Brain_Hippocampus_Middle_2	Whole Genome Bisulfite-Seq	Brain Hippocampus Middle	Normal	GSM916050	Broad	hg19	0.927733	0.780282	0.297893	26335	1419
Breast	Whole Genome Bisulfite-Seq	Breast	Normal	TCGA-A7-A0CE-11A-21D-A148-05	TCGA	hg19	0.949439	0.752058	0.284589	26756	1133
Colon_1	Whole Genome Bisulfite-Seq	Colon	Normal	TCGA-AA-3518-11A-01D-1518-05	TCGA	hg19	0.963718	0.739974	0.294497	28602	1528
Colon_2	Whole Genome Bisulfite-Seq	Colon	Normal	GSM1204465	TCGA	hg19	0.924568	0.724551	0.291055	24058	818
Esophagus	Whole Genome Bisulfite-Seq	Esophagus	Normal	Harvard University	TCGA	hg19	0.961119	0.762749	0.290627	26415	1295
Fetal_Intestine_Large	Whole Genome Bisulfite-Seq	Fetal Intestine Large	Normal	GSM1097763	University of Washington	hg19	0.808714	0.823706	0.264414	25819	1239
Fetal_Muscle_Leg	Whole Genome Bisulfite-Seq	Fetal Muscle Leg	Normal	GSM1172596	Broad Institue	hg19	0.907298	0.717001	0.303354	29756	1560
Fetal_Thymus	Whole Genome Bisulfite-Seq	Fetal Thymus	Normal	GSM1172595	Broad Institue	hg19	0.924055	0.803543	0.297673	31767	1271
Gastric	Whole Genome Bisulfite-Seq	Gastric	Normal	GSM1120332	UCSD	hg19	0.957815	0.762094	0.299068	28489	1631
Left_Ventricle	Whole Genome Bisulfite-Seq	Heat Left Ventricle	Normal	GSM1120328	UCSD	hg19	0.95949	0.773726	0.292251	27155	1380
Liver	Whole Genome Bisulfite-Seq	Liver	Normal	GSM1058027	UCSD	hg19	0.919361	0.757135	0.296005	26296	1008
Lung	Whole Genome Bisulfite-Seq	Lung	Normal	TCGA-44-6148-11A-01D-2365-05	TCGA	hg19	0.947427	0.740769	0.293921	28924	1548
Lung squamous cell	Whole Genome Bisulfite-Seq	Lung squamous cell	Normal	TCGA-60-2722-11A-01D-1871-05	TCGA	hg19	0.956851	0.765079	0.272329	26918	1140
Ovary	Whole Genome Bisulfite-Seq	Ovary	Normal	GSM1010980	UCSD	hg19	0.958895	0.738245	0.311664	42331	1869
prefrontal_cortex	Whole Genome Bisulfite-Seq	brain, prefrontal cortex	Normal	GSM913596	Georgia Institute of Technology	hg19	0.916096	0.798521	0.300492	24457	1145
Psoas_Muscle	Whole Genome Bisulfite-Seq	Psoas Muscle	Normal	GSM1010986	UCSD	hg19	0.961491	0.743444	0.301264	29722	1505
Rectum	Whole Genome Bisulfite-Seq	Rectum	Normal	TCGA-AF-2689-11A-01D-2294-05	TCGA	hg19	0.954127	0.740768	0.289871	27553	1438
Right_Atrium	Whole Genome Bisulfite-Seq	Heart ,Right Atrium	Normal	GSM1010987	UCSD	hg19	0.958135	0.756759	0.294373	28444	1479
Right_Ventricle	Whole Genome Bisulfite-Seq	Heart, Right Ventricle	Normal	GSM1010978	UCSD	hg19	0.955802	0.764469	0.293384	28481	1400
Sigmoid_Colon	Whole Genome Bisulfite-Seq	Sigmoid Colon	Normal	GSM1010989	UCSD	hg19	0.963429	0.760222	0.306311	32193	1845
Small_Intestine	Whole Genome Bisulfite-Seq	Small Intestine	Normal	GSM1282361	UCSD	hg19	0.965191	0.764266	0.284308	25794	1417
Spleen	Whole Genome Bisulfite-Seq	Spleen	Normal	GSM1282362	UCSD	hg19	0.963391	0.764169	0.285967	29196	1355
Thymus	Whole Genome Bisulfite-Seq	Thymus	Normal	GSM1010979	UCSD	hg19	0.959019	0.830352	0.290267	32704	1221
Uterine	Whole Genome Bisulfite-Seq	Uterine	Normal	TCGA-AX-A1CI-11A-11D-A17H-05	TCGA	hg19	0.965009	0.743988	0.289652	31163	1300
BLCA_TP1	Whole Genome Bisulfite-Seq	Bladder Urothelial Carcinoma	Tumor	TCGA-BT-A20V-01A-11D-A23D-05	TCGA	hg19	0.95144	0.5696	0.349929	49211	2494
BLCA_TP2	Whole Genome Bisulfite-Seq	Bladder Urothelial Carcinoma	Tumor	TCGA-BL-A13J-01A-11D-A23D-05	TCGA	hg19	0.953683	0.63139	0.32465	36380	1323
BLCA_TP3	Whole Genome Bisulfite-Seq	Bladder Urothelial Carcinoma	Tumor	TCGA-DK-A1AG-01A-11D-A23D-05	TCGA	hg19	0.957328	0.56303	0.345289	83370	4129
BLCA_TP4	Whole Genome Bisulfite-Seq	Bladder Urothelial Carcinoma	Tumor	TCGA-H4-A2HQ-01A-11D-A23D-05	TCGA	hg19	0.957328	0.530237	0.36729	78822	17107
BLCA_TP5	Whole Genome Bisulfite-Seq	Bladder Urothelial Carcinoma	Tumor	TCGA-BT-A2LA-01A-11D-A23D-05	TCGA	hg19	0.957328	0.536782	0.344907	61084	6633
BLCA_TP6	Whole Genome Bisulfite-Seq	Bladder Urothelial Carcinoma	Tumor	TCGA-DK-A1AA-01A-11D-A23D-05	TCGA	hg19	0.957328	0.490628	0.367019	149249	10266
BRCA_TP1	Whole Genome Bisulfite-Seq	Breast invasive carcinoma	Tumor	TCGA-A7-A0CE-01A-11D-A148-05	TCGA	hg19	0.95569	0.739195	0.304509	32721	832
BRCA_TP2	Whole Genome Bisulfite-Seq	Breast invasive carcinoma	Tumor	TCGA-E2-A15H-01A-11D-A19F-05	TCGA	hg19	0.970838	0.686565	0.301131	30648	1270
BRCA_TP3	Whole Genome Bisulfite-Seq	Breast invasive carcinoma	Tumor	TCGA-A2-A0YG-01A-21D-A19F-05	TCGA	hg19	0.968254	0.725328	0.294351	28993	718
BRCA_TP4	Whole Genome Bisulfite-Seq	Breast invasive carcinoma	Tumor	TCGA-A2-A04X-01A-21D-A19F-05	TCGA	hg19	0.970469	0.662155	0.291464	26046	869
BRCA_TP5	Whole Genome Bisulfite-Seq	Breast invasive carcinoma	Tumor	TCGA-A8-A07I-01A-11D-A19F-05	TCGA	hg19	0.968342	0.686063	0.294824	27091	1019
GBM_TP1	Whole Genome Bisulfite-Seq	Glioblastoma multiforme	Tumor	TCGA-06-0128-01A-01D-2294-05	TCGA	hg19	0.948262	0.706837	0.316147	39769	1240
GBM_TP2	Whole Genome Bisulfite-Seq	Glioblastoma multiforme	Tumor	TCGA-19-1788-01A-01D-2294-05	TCGA	hg19	0.954371	0.802488	0.277145	27992	668
GBM_TP3	Whole Genome Bisulfite-Seq	Glioblastoma multiforme	Tumor	TCGA-14-1454-01A-01D-2294-05	TCGA	hg19	0.935257	0.635786	0.350156	80102	2625
GBM_TP4	Whole Genome Bisulfite-Seq	Glioblastoma multiforme	Tumor	TCGA-14-1401-01A-01D-2294-05	TCGA	hg19	0.946682	0.646352	0.316889	32915	1282
GBM_TP5	Whole Genome Bisulfite-Seq	Glioblastoma multiforme	Tumor	TCGA-14-3477-01A-01D-2294-05	TCGA	hg19	0.946682	0.550257	0.345731	65182	8764
GBM_TP6	Whole Genome Bisulfite-Seq	Glioblastoma multiforme	Tumor	TCGA-16-1460-01A-01D-2294-05	TCGA	hg19	0.946682	0.80377	0.271669	28362	599
LUAD_TP1	Whole Genome Bisulfite-Seq	Lung adenocarcinoma	Tumor	TCGA-91-6840-01A-11D-2365-05	TCGA	hg19	0.946949	0.580005	0.340224	40133	1917
LUAD_TP2	Whole Genome Bisulfite-Seq	Lung adenocarcinoma	Tumor	TCGA-38-4630-01A-01D-2365-05	TCGA	hg19	0.931512	0.64698	0.318208	32333	1397
LUAD_TP3	Whole Genome Bisulfite-Seq	Lung adenocarcinoma	Tumor	TCGA-44-6148-01A-11D-2365-05	TCGA	hg19	0.946912	0.723127	0.31013	34101	1466
LUAD_TP4	Whole Genome Bisulfite-Seq	Lung adenocarcinoma	Tumor	TCGA-78-7156-01A-11D-2365-05	TCGA	hg19	0.930012	0.658469	0.341434	56068	2073
LUAD_TP5	Whole Genome Bisulfite-Seq	Lung adenocarcinoma	Tumor	TCGA-67-6215-01A-11D-2365-05	TCGA	hg19	0.937046	0.7042	0.318764	37156	1135
LUSC_TP1	Whole Genome Bisulfite-Seq	Lung squamous cell carcinoma	Tumor	TCGA-34-2600-01A-01D-1871-05	TCGA	hg19	0.93096	0.618568	0.318957	53289	2390
LUSC_TP2	Whole Genome Bisulfite-Seq	Lung squamous cell carcinoma	Tumor	TCGA-60-2695-01A-01D-1871-05	TCGA	hg19	0.930722	0.744369	0.278404	33375	1118
LUSC_TP3	Whole Genome Bisulfite-Seq	Lung squamous cell carcinoma	Tumor	TCGA-60-2722-01A-01D-1871-05	TCGA	hg19	0.965064	0.668623	0.314286	42110	1882
LUSC_TP4	Whole Genome Bisulfite-Seq	Lung squamous cell carcinoma	Tumor	TCGA-21-1078-01A-01D-2365-05	TCGA	hg19	0.965064	0.659953	0.347044	79576	2642
STAD_TP1	Whole Genome Bisulfite-Seq	Stomach adenocarcinoma	Tumor	TCGA-BR-6452-01A-12D-2365-05	TCGA	hg19	0.946164	0.650948	0.295412	22948	825
STAD_TP2	Whole Genome Bisulfite-Seq	Stomach adenocarcinoma	Tumor	TCGA-F1-6177-01A-11D-2365-05	TCGA	hg19	0.948716	0.630212	0.350206	61974	1391
STAD_TP3	Whole Genome Bisulfite-Seq	Stomach adenocarcinoma	Tumor	TCGA-CG-5730-01A-11D-2365-05	TCGA	hg19	0.946549	0.63657	0.334405	54456	2311
STAD_TP4	Whole Genome Bisulfite-Seq	Stomach adenocarcinoma	Tumor	TCGA-D7-6519-01A-11D-2365-05	TCGA	hg19	0.946549	0.659805	0.337721	49200	2507
UCEC_TP1	Whole Genome Bisulfite-Seq	Uterine Corpus Endometrial Carcinoma	Tumor	TCGA-A5-A0G2-01A-11D-A23D-05	TCGA	hg19	0.945542	0.760899	0.291566	30636	540
UCEC_TP2	Whole Genome Bisulfite-Seq	Uterine Corpus Endometrial Carcinoma	Tumor	TCGA-B5-A0K6-01A-11D-A23D-05	TCGA	hg19	0.945461	0.695204	0.321084	39449	1351
UCEC_TP3	Whole Genome Bisulfite-Seq	Uterine Corpus Endometrial Carcinoma	Tumor	TCGA-AX-A1CK-01A-11D-A23D-05	TCGA	hg19	0.945461	0.673007	0.356183	98209	2471
UCEC_TP4	Whole Genome Bisulfite-Seq	Uterine Corpus Endometrial Carcinoma	Tumor	TCGA-AX-A1CI-01A-11D-A17H-05	TCGA	hg19	0.964583	0.687052	0.32254	57991	1665
UCEC_TP5	Whole Genome Bisulfite-Seq	Uterine Corpus Endometrial Carcinoma	Tumor	TCGA-AP-A05J-01A-11D-A23D-05	TCGA	hg19	0.964583	0.640728	0.342126	55604	7650

## Sheet: RNA_seq
Data Name	Experiment (Assay) type	Cell, tissue or DNA sample	Type	Data ID or file	Organization/Institute name	Asembly
TCGA-GC-A6I3-11	RNA-seq	Bladder Urothelial Carcinoma	Normal	TCGA-GC-A6I3-11A-11R-A31N-07	TCGA	hg19
TCGA-K4-A3WV-11	RNA-seq	Bladder Urothelial Carcinoma	Normal	TCGA-K4-A3WV-11A-21R-A22U-07	TCGA	hg19
TCGA-BT-A20U-11	RNA-seq	Bladder Urothelial Carcinoma	Normal	TCGA-BT-A20U-11A-11R-A14Y-07	TCGA	hg19
TCGA-GC-A3WC-11	RNA-seq	Bladder Urothelial Carcinoma	Normal	TCGA-GC-A3WC-11A-11R-A22U-07	TCGA	hg19
TCGA-GD-A2C5-11	RNA-seq	Bladder Urothelial Carcinoma	Normal	TCGA-GD-A2C5-11A-11R-A180-07	TCGA	hg19
TCGA-GD-A3OP-11	RNA-seq	Bladder Urothelial Carcinoma	Normal	TCGA-GD-A3OP-11A-11R-A220-07	TCGA	hg19
TCGA-BT-A20N-11	RNA-seq	Bladder Urothelial Carcinoma	Normal	TCGA-BT-A20N-11A-11R-A14Y-07	TCGA	hg19
TCGA-GC-A3BM-11	RNA-seq	Bladder Urothelial Carcinoma	Normal	TCGA-GC-A3BM-11A-11R-A22U-07	TCGA	hg19
TCGA-CU-A0YN-11	RNA-seq	Bladder Urothelial Carcinoma	Normal	TCGA-CU-A0YN-11A-11R-A10U-07	TCGA	hg19
TCGA-CU-A0YR-11	RNA-seq	Bladder Urothelial Carcinoma	Normal	TCGA-CU-A0YR-11A-13R-A10U-07	TCGA	hg19
TCGA-K4-A5RI-11	RNA-seq	Bladder Urothelial Carcinoma	Normal	TCGA-K4-A5RI-11A-11R-A28M-07	TCGA	hg19
TCGA-BT-A20R-11	RNA-seq	Bladder Urothelial Carcinoma	Normal	TCGA-BT-A20R-11A-11R-A16R-07	TCGA	hg19
TCGA-GD-A3OQ-11	RNA-seq	Bladder Urothelial Carcinoma	Normal	TCGA-GD-A3OQ-11A-21R-A220-07	TCGA	hg19
TCGA-BL-A13J-11	RNA-seq	Bladder Urothelial Carcinoma	Normal	TCGA-BL-A13J-11A-13R-A10U-07	TCGA	hg19
TCGA-BT-A20W-11	RNA-seq	Bladder Urothelial Carcinoma	Normal	TCGA-BT-A20W-11A-11R-A14Y-07	TCGA	hg19
TCGA-BT-A20Q-11	RNA-seq	Bladder Urothelial Carcinoma	Normal	TCGA-BT-A20Q-11A-11R-A14Y-07	TCGA	hg19
TCGA-BT-A2LB-11	RNA-seq	Bladder Urothelial Carcinoma	Normal	TCGA-BT-A2LB-11A-11R-A18C-07	TCGA	hg19
TCGA-BT-A2LA-11	RNA-seq	Bladder Urothelial Carcinoma	Normal	TCGA-BT-A2LA-11A-11R-A18C-07	TCGA	hg19
TCGA-K4-A54R-11	RNA-seq	Bladder Urothelial Carcinoma	Normal	TCGA-K4-A54R-11A-11R-A26T-07	TCGA	hg19
TCGA-DK-A6AV-01	RNA-seq	Bladder Urothelial Carcinoma	Tumor	TCGA-DK-A6AV-01A-12R-A30C-07	TCGA	hg19
TCGA-DK-A3WX-01	RNA-seq	Bladder Urothelial Carcinoma	Tumor	TCGA-DK-A3WX-01A-22R-A22U-07	TCGA	hg19
TCGA-FD-A3SQ-01	RNA-seq	Bladder Urothelial Carcinoma	Tumor	TCGA-FD-A3SQ-01A-21R-A22U-07	TCGA	hg19
TCGA-DK-A1AC-01	RNA-seq	Bladder Urothelial Carcinoma	Tumor	TCGA-DK-A1AC-01A-11R-A13Y-07	TCGA	hg19
TCGA-E7-A8O7-01	RNA-seq	Bladder Urothelial Carcinoma	Tumor	TCGA-E7-A8O7-01A-11R-A36F-07	TCGA	hg19
TCGA-FD-A43N-01	RNA-seq	Bladder Urothelial Carcinoma	Tumor	TCGA-FD-A43N-01A-11R-A23W-07	TCGA	hg19
TCGA-XF-A8HE-01	RNA-seq	Bladder Urothelial Carcinoma	Tumor	TCGA-XF-A8HE-01A-11R-A36F-07	TCGA	hg19
TCGA-FD-A5BU-01	RNA-seq	Bladder Urothelial Carcinoma	Tumor	TCGA-FD-A5BU-01A-31R-A26T-07	TCGA	hg19
TCGA-FD-A6TG-01	RNA-seq	Bladder Urothelial Carcinoma	Tumor	TCGA-FD-A6TG-01A-11R-A32O-07	TCGA	hg19
TCGA-BT-A20J-01	RNA-seq	Bladder Urothelial Carcinoma	Tumor	TCGA-BT-A20J-01A-11R-A14Y-07	TCGA	hg19
TCGA-E7-A677-01	RNA-seq	Bladder Urothelial Carcinoma	Tumor	TCGA-E7-A677-01A-11R-A30C-07	TCGA	hg19
TCGA-CF-A47Y-01	RNA-seq	Bladder Urothelial Carcinoma	Tumor	TCGA-CF-A47Y-01A-11R-A23W-07	TCGA	hg19
TCGA-G2-AA3D-01	RNA-seq	Bladder Urothelial Carcinoma	Tumor	TCGA-G2-AA3D-01A-11R-A39I-07	TCGA	hg19
TCGA-XF-A9SU-01	RNA-seq	Bladder Urothelial Carcinoma	Tumor	TCGA-XF-A9SU-01A-31R-A39I-07	TCGA	hg19
TCGA-DK-AA6R-01	RNA-seq	Bladder Urothelial Carcinoma	Tumor	TCGA-DK-AA6R-01A-11R-A42T-07	TCGA	hg19
TCGA-CF-A8HY-01	RNA-seq	Bladder Urothelial Carcinoma	Tumor	TCGA-CF-A8HY-01A-11R-A36F-07	TCGA	hg19
TCGA-FD-A43P-01	RNA-seq	Bladder Urothelial Carcinoma	Tumor	TCGA-FD-A43P-01A-31R-A23W-07	TCGA	hg19
TCGA-LT-A5Z6-01	RNA-seq	Bladder Urothelial Carcinoma	Tumor	TCGA-LT-A5Z6-01A-11R-A28M-07	TCGA	hg19
TCGA-GC-A3YS-01	RNA-seq	Bladder Urothelial Carcinoma	Tumor	TCGA-GC-A3YS-01A-11R-A23N-07	TCGA	hg19
TCGA-S5-A6DX-01	RNA-seq	Bladder Urothelial Carcinoma	Tumor	TCGA-S5-A6DX-01A-11R-A31N-07	TCGA	hg19
TCGA-BL-A0C8-01	RNA-seq	Bladder Urothelial Carcinoma	Tumor	TCGA-BL-A0C8-01A-11R-A10U-07	TCGA	hg19
TCGA-UY-A8OD-01	RNA-seq	Bladder Urothelial Carcinoma	Tumor	TCGA-UY-A8OD-01A-11R-A36F-07	TCGA	hg19
TCGA-GC-A6I1-01	RNA-seq	Bladder Urothelial Carcinoma	Tumor	TCGA-GC-A6I1-01A-12R-A31N-07	TCGA	hg19
TCGA-CU-A5W6-01	RNA-seq	Bladder Urothelial Carcinoma	Tumor	TCGA-CU-A5W6-01A-11R-A28M-07	TCGA	hg19
TCGA-DK-A3WY-01	RNA-seq	Bladder Urothelial Carcinoma	Tumor	TCGA-DK-A3WY-01A-11R-A22U-07	TCGA	hg19
TCGA-SY-A9G5-01	RNA-seq	Bladder Urothelial Carcinoma	Tumor	TCGA-SY-A9G5-01A-11R-A38B-07	TCGA	hg19
TCGA-ZF-AA5H-01	RNA-seq	Bladder Urothelial Carcinoma	Tumor	TCGA-ZF-AA5H-01A-11R-A39I-07	TCGA	hg19
TCGA-FD-A5BS-01	RNA-seq	Bladder Urothelial Carcinoma	Tumor	TCGA-FD-A5BS-01A-21R-A26T-07	TCGA	hg19
TCGA-XF-AAMR-01	RNA-seq	Bladder Urothelial Carcinoma	Tumor	TCGA-XF-AAMR-01A-31R-A42T-07	TCGA	hg19
TCGA-FD-A3B6-01	RNA-seq	Bladder Urothelial Carcinoma	Tumor	TCGA-FD-A3B6-01A-21R-A20F-07	TCGA	hg19
TCGA-CF-A9FF-01	RNA-seq	Bladder Urothelial Carcinoma	Tumor	TCGA-CF-A9FF-01A-11R-A38B-07	TCGA	hg19
TCGA-FD-A3B5-01	RNA-seq	Bladder Urothelial Carcinoma	Tumor	TCGA-FD-A3B5-01A-11R-A20F-07	TCGA	hg19
TCGA-FT-A3EE-01	RNA-seq	Bladder Urothelial Carcinoma	Tumor	TCGA-FT-A3EE-01A-11R-A206-07	TCGA	hg19
TCGA-ZF-AA51-01	RNA-seq	Bladder Urothelial Carcinoma	Tumor	TCGA-ZF-AA51-01A-21R-A39I-07	TCGA	hg19
TCGA-FD-A3B3-01	RNA-seq	Bladder Urothelial Carcinoma	Tumor	TCGA-FD-A3B3-01A-12R-A206-07	TCGA	hg19
TCGA-FD-A43U-01	RNA-seq	Bladder Urothelial Carcinoma	Tumor	TCGA-FD-A43U-01A-11R-A23W-07	TCGA	hg19
TCGA-ZF-AA4X-01	RNA-seq	Bladder Urothelial Carcinoma	Tumor	TCGA-ZF-AA4X-01A-11R-A38B-07	TCGA	hg19
TCGA-XF-A9SY-01	RNA-seq	Bladder Urothelial Carcinoma	Tumor	TCGA-XF-A9SY-01A-21R-A42T-07	TCGA	hg19
TCGA-XF-A9SK-01	RNA-seq	Bladder Urothelial Carcinoma	Tumor	TCGA-XF-A9SK-01A-11R-A42T-07	TCGA	hg19
TCGA-XF-A9SH-01	RNA-seq	Bladder Urothelial Carcinoma	Tumor	TCGA-XF-A9SH-01A-11R-A39I-07	TCGA	hg19
TCGA-CF-A9FH-01	RNA-seq	Bladder Urothelial Carcinoma	Tumor	TCGA-CF-A9FH-01A-11R-A38B-07	TCGA	hg19
TCGA-E7-A85H-01	RNA-seq	Bladder Urothelial Carcinoma	Tumor	TCGA-E7-A85H-01A-11R-A352-07	TCGA	hg19
TCGA-ZF-AA4V-01	RNA-seq	Bladder Urothelial Carcinoma	Tumor	TCGA-ZF-AA4V-01A-11R-A38B-07	TCGA	hg19
TCGA-4Z-AA7W-01	RNA-seq	Bladder Urothelial Carcinoma	Tumor	TCGA-4Z-AA7W-01A-11R-A39I-07	TCGA	hg19
TCGA-BT-A3PK-01	RNA-seq	Bladder Urothelial Carcinoma	Tumor	TCGA-BT-A3PK-01A-21R-A220-07	TCGA	hg19
TCGA-FD-A5C1-01	RNA-seq	Bladder Urothelial Carcinoma	Tumor	TCGA-FD-A5C1-01A-11R-A28M-07	TCGA	hg19
TCGA-4Z-AA84-01	RNA-seq	Bladder Urothelial Carcinoma	Tumor	TCGA-4Z-AA84-01A-11R-A39I-07	TCGA	hg19
TCGA-E7-A4IJ-01	RNA-seq	Bladder Urothelial Carcinoma	Tumor	TCGA-E7-A4IJ-01A-31R-A26T-07	TCGA	hg19
TCGA-GV-A40E-01	RNA-seq	Bladder Urothelial Carcinoma	Tumor	TCGA-GV-A40E-01A-12R-A23N-07	TCGA	hg19
TCGA-GD-A76B-01	RNA-seq	Bladder Urothelial Carcinoma	Tumor	TCGA-GD-A76B-01A-11R-A32O-07	TCGA	hg19
TCGA-BT-A20T-01	RNA-seq	Bladder Urothelial Carcinoma	Tumor	TCGA-BT-A20T-01A-11R-A14Y-07	TCGA	hg19
TCGA-DK-AA6M-01	RNA-seq	Bladder Urothelial Carcinoma	Tumor	TCGA-DK-AA6M-01A-11R-A39I-07	TCGA	hg19
TCGA-UY-A78O-01	RNA-seq	Bladder Urothelial Carcinoma	Tumor	TCGA-UY-A78O-01A-12R-A33J-07	TCGA	hg19
TCGA-DK-AA6X-01	RNA-seq	Bladder Urothelial Carcinoma	Tumor	TCGA-DK-AA6X-01A-12R-A42T-07	TCGA	hg19
TCGA-GU-AATQ-01	RNA-seq	Bladder Urothelial Carcinoma	Tumor	TCGA-GU-AATQ-01A-11R-A39I-07	TCGA	hg19
TCGA-ZF-AA5N-01	RNA-seq	Bladder Urothelial Carcinoma	Tumor	TCGA-ZF-AA5N-01A-11R-A42T-07	TCGA	hg19
TCGA-UY-A9PH-01	RNA-seq	Bladder Urothelial Carcinoma	Tumor	TCGA-UY-A9PH-01A-11R-A38B-07	TCGA	hg19
TCGA-BT-A0S7-01	RNA-seq	Bladder Urothelial Carcinoma	Tumor	TCGA-BT-A0S7-01A-11R-A10U-07	TCGA	hg19
TCGA-XF-A9SX-01	RNA-seq	Bladder Urothelial Carcinoma	Tumor	TCGA-XF-A9SX-01A-21R-A39I-07	TCGA	hg19
TCGA-H4-A2HQ-01	RNA-seq	Bladder Urothelial Carcinoma	Tumor	TCGA-H4-A2HQ-01A-11R-A180-07	TCGA	hg19
TCGA-ZF-A9RE-01	RNA-seq	Bladder Urothelial Carcinoma	Tumor	TCGA-ZF-A9RE-01A-11R-A38B-07	TCGA	hg19
TCGA-KQ-A41N-01	RNA-seq	Bladder Urothelial Carcinoma	Tumor	TCGA-KQ-A41N-01A-11R-A33J-07	TCGA	hg19
TCGA-XF-A9T3-01	RNA-seq	Bladder Urothelial Carcinoma	Tumor	TCGA-XF-A9T3-01A-11R-A42T-07	TCGA	hg19
TCGA-CF-A7I0-01	RNA-seq	Bladder Urothelial Carcinoma	Tumor	TCGA-CF-A7I0-01A-22R-A352-07	TCGA	hg19
TCGA-BT-A0YX-01	RNA-seq	Bladder Urothelial Carcinoma	Tumor	TCGA-BT-A0YX-01A-11R-A10U-07	TCGA	hg19
TCGA-CU-A0YO-01	RNA-seq	Bladder Urothelial Carcinoma	Tumor	TCGA-CU-A0YO-01A-11R-A10U-07	TCGA	hg19
TCGA-XF-A9SM-01	RNA-seq	Bladder Urothelial Carcinoma	Tumor	TCGA-XF-A9SM-01A-11R-A42T-07	TCGA	hg19
TCGA-FD-A6TC-01	RNA-seq	Bladder Urothelial Carcinoma	Tumor	TCGA-FD-A6TC-01A-21R-A33J-07	TCGA	hg19
TCGA-BT-A2LA-01	RNA-seq	Bladder Urothelial Carcinoma	Tumor	TCGA-BT-A2LA-01A-11R-A18C-07	TCGA	hg19
TCGA-PQ-A6FN-01	RNA-seq	Bladder Urothelial Carcinoma	Tumor	TCGA-PQ-A6FN-01A-11R-A31N-07	TCGA	hg19
TCGA-FD-A5BT-01	RNA-seq	Bladder Urothelial Carcinoma	Tumor	TCGA-FD-A5BT-01A-11R-A26T-07	TCGA	hg19
TCGA-GC-A3RC-01	RNA-seq	Bladder Urothelial Carcinoma	Tumor	TCGA-GC-A3RC-01A-11R-A22U-07	TCGA	hg19
TCGA-DK-A2I2-01	RNA-seq	Bladder Urothelial Carcinoma	Tumor	TCGA-DK-A2I2-01A-11R-A180-07	TCGA	hg19
TCGA-FD-A3B7-01	RNA-seq	Bladder Urothelial Carcinoma	Tumor	TCGA-FD-A3B7-01A-31R-A20F-07	TCGA	hg19
TCGA-FD-A62S-01	RNA-seq	Bladder Urothelial Carcinoma	Tumor	TCGA-FD-A62S-01A-11R-A30C-07	TCGA	hg19
TCGA-G2-A2EL-01	RNA-seq	Bladder Urothelial Carcinoma	Tumor	TCGA-G2-A2EL-01A-12R-A18C-07	TCGA	hg19
TCGA-YC-A89H-01	RNA-seq	Bladder Urothelial Carcinoma	Tumor	TCGA-YC-A89H-01A-11R-A36F-07	TCGA	hg19
TCGA-4Z-AA82-01	RNA-seq	Bladder Urothelial Carcinoma	Tumor	TCGA-4Z-AA82-01A-11R-A39I-07	TCGA	hg19
TCGA-BT-A20U-01	RNA-seq	Bladder Urothelial Carcinoma	Tumor	TCGA-BT-A20U-01A-11R-A14Y-07	TCGA	hg19
TCGA-BT-A42F-01	RNA-seq	Bladder Urothelial Carcinoma	Tumor	TCGA-BT-A42F-01A-11R-A23W-07	TCGA	hg19
TCGA-FT-A61P-01	RNA-seq	Bladder Urothelial Carcinoma	Tumor	TCGA-FT-A61P-01A-11R-A30C-07	TCGA	hg19
TCGA-XF-A9ST-01	RNA-seq	Bladder Urothelial Carcinoma	Tumor	TCGA-XF-A9ST-01A-11R-A42T-07	TCGA	hg19
TCGA-DK-A1A6-01	RNA-seq	Bladder Urothelial Carcinoma	Tumor	TCGA-DK-A1A6-01A-11R-A13Y-07	TCGA	hg19
TCGA-GU-A767-01	RNA-seq	Bladder Urothelial Carcinoma	Tumor	TCGA-GU-A767-01A-11R-A32O-07	TCGA	hg19
TCGA-GV-A3JX-01	RNA-seq	Bladder Urothelial Carcinoma	Tumor	TCGA-GV-A3JX-01A-11R-A20F-07	TCGA	hg19
TCGA-CF-A3MH-01	RNA-seq	Bladder Urothelial Carcinoma	Tumor	TCGA-CF-A3MH-01A-11R-A20F-07	TCGA	hg19
TCGA-UY-A9PE-01	RNA-seq	Bladder Urothelial Carcinoma	Tumor	TCGA-UY-A9PE-01A-11R-A38B-07	TCGA	hg19
TCGA-XF-A9T4-01	RNA-seq	Bladder Urothelial Carcinoma	Tumor	TCGA-XF-A9T4-01A-11R-A39I-07	TCGA	hg19
TCGA-DK-A1AF-01	RNA-seq	Bladder Urothelial Carcinoma	Tumor	TCGA-DK-A1AF-01A-11R-A13Y-07	TCGA	hg19
TCGA-4Z-AA87-01	RNA-seq	Bladder Urothelial Carcinoma	Tumor	TCGA-4Z-AA87-01A-11R-A39I-07	TCGA	hg19
TCGA-GC-A3WC-01	RNA-seq	Bladder Urothelial Carcinoma	Tumor	TCGA-GC-A3WC-01A-31R-A22U-07	TCGA	hg19
TCGA-BL-A13J-01	RNA-seq	Bladder Urothelial Carcinoma	Tumor	TCGA-BL-A13J-01A-11R-A10U-07	TCGA	hg19
TCGA-BT-A20W-01	RNA-seq	Bladder Urothelial Carcinoma	Tumor	TCGA-BT-A20W-01A-21R-A14Y-07	TCGA	hg19
TCGA-CU-A0YN-01	RNA-seq	Bladder Urothelial Carcinoma	Tumor	TCGA-CU-A0YN-01A-21R-A10U-07	TCGA	hg19
TCGA-G2-A2EF-01	RNA-seq	Bladder Urothelial Carcinoma	Tumor	TCGA-G2-A2EF-01A-12R-A18C-07	TCGA	hg19
TCGA-2F-A9KT-01	RNA-seq	Bladder Urothelial Carcinoma	Tumor	TCGA-2F-A9KT-01A-11R-A38B-07	TCGA	hg19
TCGA-UY-A9PD-01	RNA-seq	Bladder Urothelial Carcinoma	Tumor	TCGA-UY-A9PD-01A-11R-A38B-07	TCGA	hg19
TCGA-FD-A3SN-01	RNA-seq	Bladder Urothelial Carcinoma	Tumor	TCGA-FD-A3SN-01A-12R-A22U-07	TCGA	hg19
TCGA-CF-A3MF-01	RNA-seq	Bladder Urothelial Carcinoma	Tumor	TCGA-CF-A3MF-01A-12R-A21D-07	TCGA	hg19
TCGA-DK-A3IK-01	RNA-seq	Bladder Urothelial Carcinoma	Tumor	TCGA-DK-A3IK-01A-32R-A21D-07	TCGA	hg19
TCGA-ZF-A9RD-01	RNA-seq	Bladder Urothelial Carcinoma	Tumor	TCGA-ZF-A9RD-01A-11R-A42T-07	TCGA	hg19
TCGA-GD-A6C6-01	RNA-seq	Bladder Urothelial Carcinoma	Tumor	TCGA-GD-A6C6-01A-21R-A31N-07	TCGA	hg19
TCGA-4Z-AA7N-01	RNA-seq	Bladder Urothelial Carcinoma	Tumor	TCGA-4Z-AA7N-01A-11R-A39I-07	TCGA	hg19
TCGA-GU-A763-01	RNA-seq	Bladder Urothelial Carcinoma	Tumor	TCGA-GU-A763-01A-11R-A32O-07	TCGA	hg19
TCGA-UY-A78M-01	RNA-seq	Bladder Urothelial Carcinoma	Tumor	TCGA-UY-A78M-01A-21R-A352-07	TCGA	hg19
TCGA-FD-A62P-01	RNA-seq	Bladder Urothelial Carcinoma	Tumor	TCGA-FD-A62P-01A-32R-A30C-07	TCGA	hg19
TCGA-G2-AA3F-01	RNA-seq	Bladder Urothelial Carcinoma	Tumor	TCGA-G2-AA3F-01A-12R-A42T-07	TCGA	hg19
TCGA-E7-A5KE-01	RNA-seq	Bladder Urothelial Carcinoma	Tumor	TCGA-E7-A5KE-01A-11R-A28M-07	TCGA	hg19
TCGA-KQ-A41P-01	RNA-seq	Bladder Urothelial Carcinoma	Tumor	TCGA-KQ-A41P-01A-12R-A33J-07	TCGA	hg19
TCGA-DK-A2I4-01	RNA-seq	Bladder Urothelial Carcinoma	Tumor	TCGA-DK-A2I4-01A-11R-A21D-07	TCGA	hg19
TCGA-MV-A51V-01	RNA-seq	Bladder Urothelial Carcinoma	Tumor	TCGA-MV-A51V-01A-11R-A26T-07	TCGA	hg19
TCGA-4Z-AA7M-01	RNA-seq	Bladder Urothelial Carcinoma	Tumor	TCGA-4Z-AA7M-01A-11R-A39I-07	TCGA	hg19
TCGA-XF-AAMH-01	RNA-seq	Bladder Urothelial Carcinoma	Tumor	TCGA-XF-AAMH-01A-11R-A42T-07	TCGA	hg19
TCGA-DK-AA6W-01	RNA-seq	Bladder Urothelial Carcinoma	Tumor	TCGA-DK-AA6W-01A-12R-A39I-07	TCGA	hg19
TCGA-E7-A678-01	RNA-seq	Bladder Urothelial Carcinoma	Tumor	TCGA-E7-A678-01A-11R-A30C-07	TCGA	hg19
TCGA-DK-AA76-01	RNA-seq	Bladder Urothelial Carcinoma	Tumor	TCGA-DK-AA76-01A-11R-A39I-07	TCGA	hg19
TCGA-XF-AAN1-01	RNA-seq	Bladder Urothelial Carcinoma	Tumor	TCGA-XF-AAN1-01A-31R-A42T-07	TCGA	hg19
TCGA-UY-A78P-01	RNA-seq	Bladder Urothelial Carcinoma	Tumor	TCGA-UY-A78P-01A-12R-A36F-07	TCGA	hg19
TCGA-CF-A9FM-01	RNA-seq	Bladder Urothelial Carcinoma	Tumor	TCGA-CF-A9FM-01A-11R-A38B-07	TCGA	hg19
TCGA-G2-AA3B-01	RNA-seq	Bladder Urothelial Carcinoma	Tumor	TCGA-G2-AA3B-01A-11R-A39I-07	TCGA	hg19
TCGA-GU-A42R-01	RNA-seq	Bladder Urothelial Carcinoma	Tumor	TCGA-GU-A42R-01A-11R-A23N-07	TCGA	hg19
TCGA-FD-A62O-01	RNA-seq	Bladder Urothelial Carcinoma	Tumor	TCGA-FD-A62O-01A-11R-A30C-07	TCGA	hg19
TCGA-CU-A3KJ-01	RNA-seq	Bladder Urothelial Carcinoma	Tumor	TCGA-CU-A3KJ-01A-11R-A21D-07	TCGA	hg19
TCGA-DK-A2HX-01	RNA-seq	Bladder Urothelial Carcinoma	Tumor	TCGA-DK-A2HX-01A-12R-A18C-07	TCGA	hg19
TCGA-XF-A9SW-01	RNA-seq	Bladder Urothelial Carcinoma	Tumor	TCGA-XF-A9SW-01A-11R-A42T-07	TCGA	hg19
TCGA-DK-AA6Q-01	RNA-seq	Bladder Urothelial Carcinoma	Tumor	TCGA-DK-AA6Q-01A-11R-A39I-07	TCGA	hg19
TCGA-ZF-A9R4-01	RNA-seq	Bladder Urothelial Carcinoma	Tumor	TCGA-ZF-A9R4-01A-11R-A38B-07	TCGA	hg19
TCGA-FD-A6TE-01	RNA-seq	Bladder Urothelial Carcinoma	Tumor	TCGA-FD-A6TE-01A-12R-A33J-07	TCGA	hg19
TCGA-LC-A66R-01	RNA-seq	Bladder Urothelial Carcinoma	Tumor	TCGA-LC-A66R-01A-41R-A30C-07	TCGA	hg19
TCGA-ZF-AA58-01	RNA-seq	Bladder Urothelial Carcinoma	Tumor	TCGA-ZF-AA58-01A-12R-A42T-07	TCGA	hg19
TCGA-GC-A3RB-01	RNA-seq	Bladder Urothelial Carcinoma	Tumor	TCGA-GC-A3RB-01A-12R-A220-07	TCGA	hg19
TCGA-ZF-A9RF-01	RNA-seq	Bladder Urothelial Carcinoma	Tumor	TCGA-ZF-A9RF-01A-11R-A38B-07	TCGA	hg19
TCGA-FD-A3N6-01	RNA-seq	Bladder Urothelial Carcinoma	Tumor	TCGA-FD-A3N6-01A-11R-A21D-07	TCGA	hg19
TCGA-K4-A5RJ-01	RNA-seq	Bladder Urothelial Carcinoma	Tumor	TCGA-K4-A5RJ-01A-11R-A28M-07	TCGA	hg19
TCGA-GV-A3JW-01	RNA-seq	Bladder Urothelial Carcinoma	Tumor	TCGA-GV-A3JW-01A-11R-A20F-07	TCGA	hg19
TCGA-DK-A3IN-01	RNA-seq	Bladder Urothelial Carcinoma	Tumor	TCGA-DK-A3IN-01A-11R-A20F-07	TCGA	hg19
TCGA-CF-A5U8-01	RNA-seq	Bladder Urothelial Carcinoma	Tumor	TCGA-CF-A5U8-01A-11R-A28M-07	TCGA	hg19
TCGA-UY-A8OC-01	RNA-seq	Bladder Urothelial Carcinoma	Tumor	TCGA-UY-A8OC-01A-11R-A36F-07	TCGA	hg19
TCGA-BT-A3PJ-01	RNA-seq	Bladder Urothelial Carcinoma	Tumor	TCGA-BT-A3PJ-01A-21R-A220-07	TCGA	hg19
TCGA-DK-A1AA-01	RNA-seq	Bladder Urothelial Carcinoma	Tumor	TCGA-DK-A1AA-01A-11R-A13Y-07	TCGA	hg19
TCGA-XF-A9T2-01	RNA-seq	Bladder Urothelial Carcinoma	Tumor	TCGA-XF-A9T2-01A-11R-A42T-07	TCGA	hg19
TCGA-ZF-AA56-01	RNA-seq	Bladder Urothelial Carcinoma	Tumor	TCGA-ZF-AA56-01A-31R-A39I-07	TCGA	hg19
TCGA-GV-A6ZA-01	RNA-seq	Bladder Urothelial Carcinoma	Tumor	TCGA-GV-A6ZA-01A-12R-A33J-07	TCGA	hg19
TCGA-GV-A3JV-01	RNA-seq	Bladder Urothelial Carcinoma	Tumor	TCGA-GV-A3JV-01A-11R-A220-07	TCGA	hg19
TCGA-DK-A1A5-01	RNA-seq	Bladder Urothelial Carcinoma	Tumor	TCGA-DK-A1A5-01A-11R-A13Y-07	TCGA	hg19
TCGA-CF-A47S-01	RNA-seq	Bladder Urothelial Carcinoma	Tumor	TCGA-CF-A47S-01A-11R-A23W-07	TCGA	hg19
TCGA-FD-A43Y-01	RNA-seq	Bladder Urothelial Carcinoma	Tumor	TCGA-FD-A43Y-01A-21R-A26T-07	TCGA	hg19
TCGA-XF-AAN4-01	RNA-seq	Bladder Urothelial Carcinoma	Tumor	TCGA-XF-AAN4-01A-11R-A42T-07	TCGA	hg19
TCGA-G2-A2EC-01	RNA-seq	Bladder Urothelial Carcinoma	Tumor	TCGA-G2-A2EC-01A-11R-A180-07	TCGA	hg19
TCGA-GD-A3OQ-01	RNA-seq	Bladder Urothelial Carcinoma	Tumor	TCGA-GD-A3OQ-01A-32R-A220-07	TCGA	hg19
TCGA-FD-A6TA-01	RNA-seq	Bladder Urothelial Carcinoma	Tumor	TCGA-FD-A6TA-01A-12R-A33J-07	TCGA	hg19
TCGA-CF-A3MI-01	RNA-seq	Bladder Urothelial Carcinoma	Tumor	TCGA-CF-A3MI-01A-11R-A20F-07	TCGA	hg19
TCGA-DK-A1AD-01	RNA-seq	Bladder Urothelial Carcinoma	Tumor	TCGA-DK-A1AD-01A-11R-A13Y-07	TCGA	hg19
TCGA-GC-A3I6-01	RNA-seq	Bladder Urothelial Carcinoma	Tumor	TCGA-GC-A3I6-01A-11R-A20F-07	TCGA	hg19
TCGA-GC-A3RD-01	RNA-seq	Bladder Urothelial Carcinoma	Tumor	TCGA-GC-A3RD-01A-12R-A22U-07	TCGA	hg19
TCGA-HQ-A5NE-01	RNA-seq	Bladder Urothelial Carcinoma	Tumor	TCGA-HQ-A5NE-01A-12R-A28M-07	TCGA	hg19
TCGA-2F-A9KO-01	RNA-seq	Bladder Urothelial Carcinoma	Tumor	TCGA-2F-A9KO-01A-11R-A38B-07	TCGA	hg19
TCGA-CU-A3YL-01	RNA-seq	Bladder Urothelial Carcinoma	Tumor	TCGA-CU-A3YL-01A-11R-A22U-07	TCGA	hg19
TCGA-CU-A72E-01	RNA-seq	Bladder Urothelial Carcinoma	Tumor	TCGA-CU-A72E-01A-12R-A33J-07	TCGA	hg19
TCGA-CF-A5UA-01	RNA-seq	Bladder Urothelial Carcinoma	Tumor	TCGA-CF-A5UA-01A-11R-A28M-07	TCGA	hg19
TCGA-FD-A3SS-01	RNA-seq	Bladder Urothelial Carcinoma	Tumor	TCGA-FD-A3SS-01A-12R-A22U-07	TCGA	hg19
TCGA-DK-A2I1-01	RNA-seq	Bladder Urothelial Carcinoma	Tumor	TCGA-DK-A2I1-01A-11R-A180-07	TCGA	hg19
TCGA-K4-A3WU-01	RNA-seq	Bladder Urothelial Carcinoma	Tumor	TCGA-K4-A3WU-01B-11R-A23N-07	TCGA	hg19
TCGA-XF-AAN8-01	RNA-seq	Bladder Urothelial Carcinoma	Tumor	TCGA-XF-AAN8-01A-11R-A42T-07	TCGA	hg19
TCGA-GU-AATP-01	RNA-seq	Bladder Urothelial Carcinoma	Tumor	TCGA-GU-AATP-01A-11R-A39I-07	TCGA	hg19
TCGA-BT-A2LD-01	RNA-seq	Bladder Urothelial Carcinoma	Tumor	TCGA-BT-A2LD-01A-12R-A20F-07	TCGA	hg19
TCGA-UY-A9PF-01	RNA-seq	Bladder Urothelial Carcinoma	Tumor	TCGA-UY-A9PF-01A-11R-A38B-07	TCGA	hg19
TCGA-YF-AA3M-01	RNA-seq	Bladder Urothelial Carcinoma	Tumor	TCGA-YF-AA3M-01A-11R-A42T-07	TCGA	hg19
TCGA-4Z-AA7S-01	RNA-seq	Bladder Urothelial Carcinoma	Tumor	TCGA-4Z-AA7S-01A-11R-A39I-07	TCGA	hg19
TCGA-DK-A3IV-01	RNA-seq	Bladder Urothelial Carcinoma	Tumor	TCGA-DK-A3IV-01A-22R-A21D-07	TCGA	hg19
TCGA-CF-A9FL-01	RNA-seq	Bladder Urothelial Carcinoma	Tumor	TCGA-CF-A9FL-01A-11R-A38B-07	TCGA	hg19
TCGA-CF-A1HS-01	RNA-seq	Bladder Urothelial Carcinoma	Tumor	TCGA-CF-A1HS-01A-11R-A13Y-07	TCGA	hg19
TCGA-KQ-A41O-01	RNA-seq	Bladder Urothelial Carcinoma	Tumor	TCGA-KQ-A41O-01A-12R-A352-07	TCGA	hg19
TCGA-XF-AAMT-01	RNA-seq	Bladder Urothelial Carcinoma	Tumor	TCGA-XF-AAMT-01A-11R-A42T-07	TCGA	hg19
TCGA-FD-A5BV-01	RNA-seq	Bladder Urothelial Carcinoma	Tumor	TCGA-FD-A5BV-01A-11R-A26T-07	TCGA	hg19
TCGA-GV-A40G-01	RNA-seq	Bladder Urothelial Carcinoma	Tumor	TCGA-GV-A40G-01A-11R-A23N-07	TCGA	hg19
TCGA-XF-A9SZ-01	RNA-seq	Bladder Urothelial Carcinoma	Tumor	TCGA-XF-A9SZ-01A-11R-A39I-07	TCGA	hg19
TCGA-E7-A7PW-01	RNA-seq	Bladder Urothelial Carcinoma	Tumor	TCGA-E7-A7PW-01A-11R-A352-07	TCGA	hg19
TCGA-ZF-A9RC-01	RNA-seq	Bladder Urothelial Carcinoma	Tumor	TCGA-ZF-A9RC-01A-11R-A38B-07	TCGA	hg19
TCGA-XF-AAMW-01	RNA-seq	Bladder Urothelial Carcinoma	Tumor	TCGA-XF-AAMW-01A-11R-A42T-07	TCGA	hg19
TCGA-XF-A8HF-01	RNA-seq	Bladder Urothelial Carcinoma	Tumor	TCGA-XF-A8HF-01A-11R-A36F-07	TCGA	hg19
TCGA-PQ-A6FI-01	RNA-seq	Bladder Urothelial Carcinoma	Tumor	TCGA-PQ-A6FI-01A-11R-A31N-07	TCGA	hg19
TCGA-GU-A42Q-01	RNA-seq	Bladder Urothelial Carcinoma	Tumor	TCGA-GU-A42Q-01A-11R-A23W-07	TCGA	hg19
TCGA-CF-A3MG-01	RNA-seq	Bladder Urothelial Carcinoma	Tumor	TCGA-CF-A3MG-01A-11R-A20F-07	TCGA	hg19
TCGA-FD-A5C0-01	RNA-seq	Bladder Urothelial Carcinoma	Tumor	TCGA-FD-A5C0-01A-11R-A28M-07	TCGA	hg19
TCGA-ZF-AA4T-01	RNA-seq	Bladder Urothelial Carcinoma	Tumor	TCGA-ZF-AA4T-01A-11R-A38B-07	TCGA	hg19
TCGA-E7-A3Y1-01	RNA-seq	Bladder Urothelial Carcinoma	Tumor	TCGA-E7-A3Y1-01A-11R-A22U-07	TCGA	hg19
TCGA-E7-A6MF-01	RNA-seq	Bladder Urothelial Carcinoma	Tumor	TCGA-E7-A6MF-01A-12R-A32O-07	TCGA	hg19
TCGA-C4-A0F1-01	RNA-seq	Bladder Urothelial Carcinoma	Tumor	TCGA-C4-A0F1-01A-11R-A034-07	TCGA	hg19
TCGA-XF-A8HG-01	RNA-seq	Bladder Urothelial Carcinoma	Tumor	TCGA-XF-A8HG-01A-11R-A36F-07	TCGA	hg19
TCGA-4Z-AA86-01	RNA-seq	Bladder Urothelial Carcinoma	Tumor	TCGA-4Z-AA86-01A-11R-A39I-07	TCGA	hg19
TCGA-XF-A8HB-01	RNA-seq	Bladder Urothelial Carcinoma	Tumor	TCGA-XF-A8HB-01A-11R-A36F-07	TCGA	hg19
TCGA-4Z-AA7Q-01	RNA-seq	Bladder Urothelial Carcinoma	Tumor	TCGA-4Z-AA7Q-01A-11R-A39I-07	TCGA	hg19
TCGA-G2-A3VY-01	RNA-seq	Bladder Urothelial Carcinoma	Tumor	TCGA-G2-A3VY-01A-11R-A22U-07	TCGA	hg19
TCGA-K4-A6MB-01	RNA-seq	Bladder Urothelial Carcinoma	Tumor	TCGA-K4-A6MB-01A-11R-A31N-07	TCGA	hg19
TCGA-GU-A764-01	RNA-seq	Bladder Urothelial Carcinoma	Tumor	TCGA-GU-A764-01A-11R-A352-07	TCGA	hg19
TCGA-FD-A6TB-01	RNA-seq	Bladder Urothelial Carcinoma	Tumor	TCGA-FD-A6TB-01A-12R-A33J-07	TCGA	hg19
TCGA-GD-A3OS-01	RNA-seq	Bladder Urothelial Carcinoma	Tumor	TCGA-GD-A3OS-01A-12R-A220-07	TCGA	hg19
TCGA-BT-A20V-01	RNA-seq	Bladder Urothelial Carcinoma	Tumor	TCGA-BT-A20V-01A-11R-A14Y-07	TCGA	hg19
TCGA-K4-A3WV-01	RNA-seq	Bladder Urothelial Carcinoma	Tumor	TCGA-K4-A3WV-01A-11R-A22U-07	TCGA	hg19
TCGA-FD-A3B4-01	RNA-seq	Bladder Urothelial Carcinoma	Tumor	TCGA-FD-A3B4-01A-12R-A206-07	TCGA	hg19
TCGA-GU-A42P-01	RNA-seq	Bladder Urothelial Carcinoma	Tumor	TCGA-GU-A42P-01A-11R-A23W-07	TCGA	hg19
TCGA-DK-AA6U-01	RNA-seq	Bladder Urothelial Carcinoma	Tumor	TCGA-DK-AA6U-01A-11R-A39I-07	TCGA	hg19
TCGA-FJ-A3Z9-01	RNA-seq	Bladder Urothelial Carcinoma	Tumor	TCGA-FJ-A3Z9-01A-11R-A26T-07	TCGA	hg19
TCGA-FD-A6TK-01	RNA-seq	Bladder Urothelial Carcinoma	Tumor	TCGA-FD-A6TK-01A-42R-A33J-07	TCGA	hg19
TCGA-ZF-AA4U-01	RNA-seq	Bladder Urothelial Carcinoma	Tumor	TCGA-ZF-AA4U-01A-11R-A38B-07	TCGA	hg19
TCGA-LT-A8JT-01	RNA-seq	Bladder Urothelial Carcinoma	Tumor	TCGA-LT-A8JT-01A-11R-A36F-07	TCGA	hg19
TCGA-ZF-AA5P-01	RNA-seq	Bladder Urothelial Carcinoma	Tumor	TCGA-ZF-AA5P-01A-11R-A39I-07	TCGA	hg19
TCGA-YC-A9TC-01	RNA-seq	Bladder Urothelial Carcinoma	Tumor	TCGA-YC-A9TC-01A-22R-A39I-07	TCGA	hg19
TCGA-2F-A9KW-01	RNA-seq	Bladder Urothelial Carcinoma	Tumor	TCGA-2F-A9KW-01A-11R-A38B-07	TCGA	hg19
TCGA-4Z-AA89-01	RNA-seq	Bladder Urothelial Carcinoma	Tumor	TCGA-4Z-AA89-01A-11R-A39I-07	TCGA	hg19
TCGA-DK-AA75-01	RNA-seq	Bladder Urothelial Carcinoma	Tumor	TCGA-DK-AA75-01A-11R-A39I-07	TCGA	hg19
TCGA-5N-A9KI-01	RNA-seq	Bladder Urothelial Carcinoma	Tumor	TCGA-5N-A9KI-01A-31R-A42T-07	TCGA	hg19
TCGA-ZF-AA4N-01	RNA-seq	Bladder Urothelial Carcinoma	Tumor	TCGA-ZF-AA4N-01A-11R-A38B-07	TCGA	hg19
TCGA-XF-AAME-01	RNA-seq	Bladder Urothelial Carcinoma	Tumor	TCGA-XF-AAME-01A-12R-A42T-07	TCGA	hg19
TCGA-FJ-A3Z7-01	RNA-seq	Bladder Urothelial Carcinoma	Tumor	TCGA-FJ-A3Z7-01A-12R-A23N-07	TCGA	hg19
TCGA-FD-A5BR-01	RNA-seq	Bladder Urothelial Carcinoma	Tumor	TCGA-FD-A5BR-01A-11R-A26T-07	TCGA	hg19
TCGA-C4-A0EZ-01	RNA-seq	Bladder Urothelial Carcinoma	Tumor	TCGA-C4-A0EZ-01A-21R-A24X-07	TCGA	hg19
TCGA-GC-A3BM-01	RNA-seq	Bladder Urothelial Carcinoma	Tumor	TCGA-GC-A3BM-01A-11R-A22U-07	TCGA	hg19
TCGA-K4-A4AC-01	RNA-seq	Bladder Urothelial Carcinoma	Tumor	TCGA-K4-A4AC-01A-21R-A26T-07	TCGA	hg19
TCGA-E7-A97Q-01	RNA-seq	Bladder Urothelial Carcinoma	Tumor	TCGA-E7-A97Q-01A-11R-A38B-07	TCGA	hg19
TCGA-G2-AA3C-01	RNA-seq	Bladder Urothelial Carcinoma	Tumor	TCGA-G2-AA3C-01A-21R-A39I-07	TCGA	hg19
TCGA-G2-A2EO-01	RNA-seq	Bladder Urothelial Carcinoma	Tumor	TCGA-G2-A2EO-01A-11R-A180-07	TCGA	hg19
TCGA-DK-A6B5-01	RNA-seq	Bladder Urothelial Carcinoma	Tumor	TCGA-DK-A6B5-01A-11R-A31N-07	TCGA	hg19
TCGA-FD-A5BY-01	RNA-seq	Bladder Urothelial Carcinoma	Tumor	TCGA-FD-A5BY-01A-31R-A28M-07	TCGA	hg19
TCGA-DK-A1A7-01	RNA-seq	Bladder Urothelial Carcinoma	Tumor	TCGA-DK-A1A7-01A-11R-A13Y-07	TCGA	hg19
TCGA-XF-A9T8-01	RNA-seq	Bladder Urothelial Carcinoma	Tumor	TCGA-XF-A9T8-01A-11R-A39I-07	TCGA	hg19
TCGA-DK-AA77-01	RNA-seq	Bladder Urothelial Carcinoma	Tumor	TCGA-DK-AA77-01A-11R-A39I-07	TCGA	hg19
TCGA-C4-A0F0-01	RNA-seq	Bladder Urothelial Carcinoma	Tumor	TCGA-C4-A0F0-01A-12R-A10U-07	TCGA	hg19
TCGA-G2-A2EJ-01	RNA-seq	Bladder Urothelial Carcinoma	Tumor	TCGA-G2-A2EJ-01A-11R-A180-07	TCGA	hg19
TCGA-SY-A9G0-01	RNA-seq	Bladder Urothelial Carcinoma	Tumor	TCGA-SY-A9G0-01A-12R-A38B-07	TCGA	hg19
TCGA-ZF-AA53-01	RNA-seq	Bladder Urothelial Carcinoma	Tumor	TCGA-ZF-AA53-01A-11R-A39I-07	TCGA	hg19
TCGA-XF-AAMY-01	RNA-seq	Bladder Urothelial Carcinoma	Tumor	TCGA-XF-AAMY-01A-11R-A42T-07	TCGA	hg19
TCGA-HQ-A2OF-01	RNA-seq	Bladder Urothelial Carcinoma	Tumor	TCGA-HQ-A2OF-01A-11R-A26T-07	TCGA	hg19
TCGA-BL-A3JM-01	RNA-seq	Bladder Urothelial Carcinoma	Tumor	TCGA-BL-A3JM-01A-12R-A21D-07	TCGA	hg19
TCGA-FD-A3SP-01	RNA-seq	Bladder Urothelial Carcinoma	Tumor	TCGA-FD-A3SP-01A-31R-A22U-07	TCGA	hg19
TCGA-XF-A8HI-01	RNA-seq	Bladder Urothelial Carcinoma	Tumor	TCGA-XF-A8HI-01A-11R-A38B-07	TCGA	hg19
TCGA-KQ-A41R-01	RNA-seq	Bladder Urothelial Carcinoma	Tumor	TCGA-KQ-A41R-01A-21R-A352-07	TCGA	hg19
TCGA-K4-AAQO-01	RNA-seq	Bladder Urothelial Carcinoma	Tumor	TCGA-K4-AAQO-01A-11R-A38B-07	TCGA	hg19
TCGA-ZF-A9R7-01	RNA-seq	Bladder Urothelial Carcinoma	Tumor	TCGA-ZF-A9R7-01A-11R-A38B-07	TCGA	hg19
TCGA-XF-AAN7-01	RNA-seq	Bladder Urothelial Carcinoma	Tumor	TCGA-XF-AAN7-01A-11R-A42T-07	TCGA	hg19
TCGA-ZF-A9R5-01	RNA-seq	Bladder Urothelial Carcinoma	Tumor	TCGA-ZF-A9R5-01A-12R-A42T-07	TCGA	hg19
TCGA-DK-A3IM-01	RNA-seq	Bladder Urothelial Carcinoma	Tumor	TCGA-DK-A3IM-01A-11R-A20F-07	TCGA	hg19
TCGA-XF-A9T5-01	RNA-seq	Bladder Urothelial Carcinoma	Tumor	TCGA-XF-A9T5-01A-11R-A42T-07	TCGA	hg19
TCGA-YC-A8S6-01	RNA-seq	Bladder Urothelial Carcinoma	Tumor	TCGA-YC-A8S6-01A-31R-A38B-07	TCGA	hg19
TCGA-FD-A43S-01	RNA-seq	Bladder Urothelial Carcinoma	Tumor	TCGA-FD-A43S-01A-21R-A23W-07	TCGA	hg19
TCGA-E7-A4XJ-01	RNA-seq	Bladder Urothelial Carcinoma	Tumor	TCGA-E7-A4XJ-01A-11R-A26T-07	TCGA	hg19
TCGA-FD-A3B8-01	RNA-seq	Bladder Urothelial Carcinoma	Tumor	TCGA-FD-A3B8-01A-31R-A20F-07	TCGA	hg19
TCGA-E7-A5KF-01	RNA-seq	Bladder Urothelial Carcinoma	Tumor	TCGA-E7-A5KF-01A-11R-A28M-07	TCGA	hg19
TCGA-HQ-A5ND-01	RNA-seq	Bladder Urothelial Carcinoma	Tumor	TCGA-HQ-A5ND-01A-11R-A26T-07	TCGA	hg19
TCGA-ZF-A9R3-01	RNA-seq	Bladder Urothelial Carcinoma	Tumor	TCGA-ZF-A9R3-01A-11R-A38B-07	TCGA	hg19
TCGA-DK-A6B1-01	RNA-seq	Bladder Urothelial Carcinoma	Tumor	TCGA-DK-A6B1-01A-12R-A30C-07	TCGA	hg19
TCGA-E7-A8O8-01	RNA-seq	Bladder Urothelial Carcinoma	Tumor	TCGA-E7-A8O8-01A-11R-A36F-07	TCGA	hg19
TCGA-K4-A5RH-01	RNA-seq	Bladder Urothelial Carcinoma	Tumor	TCGA-K4-A5RH-01A-11R-A30C-07	TCGA	hg19
TCGA-E7-A7XN-01	RNA-seq	Bladder Urothelial Carcinoma	Tumor	TCGA-E7-A7XN-01A-11R-A352-07	TCGA	hg19
TCGA-2F-A9KR-01	RNA-seq	Bladder Urothelial Carcinoma	Tumor	TCGA-2F-A9KR-01A-11R-A38B-07	TCGA	hg19
TCGA-DK-AA6T-01	RNA-seq	Bladder Urothelial Carcinoma	Tumor	TCGA-DK-AA6T-01A-11R-A39I-07	TCGA	hg19
TCGA-2F-A9KQ-01	RNA-seq	Bladder Urothelial Carcinoma	Tumor	TCGA-2F-A9KQ-01A-11R-A38B-07	TCGA	hg19
TCGA-DK-AA74-01	RNA-seq	Bladder Urothelial Carcinoma	Tumor	TCGA-DK-AA74-01A-11R-A39I-07	TCGA	hg19
TCGA-XF-AAMQ-01	RNA-seq	Bladder Urothelial Carcinoma	Tumor	TCGA-XF-AAMQ-01A-11R-A42T-07	TCGA	hg19
TCGA-BL-A5ZZ-01	RNA-seq	Bladder Urothelial Carcinoma	Tumor	TCGA-BL-A5ZZ-01A-31R-A30C-07	TCGA	hg19
TCGA-GC-A3OO-01	RNA-seq	Bladder Urothelial Carcinoma	Tumor	TCGA-GC-A3OO-01A-11R-A22U-07	TCGA	hg19
TCGA-DK-A2I6-01	RNA-seq	Bladder Urothelial Carcinoma	Tumor	TCGA-DK-A2I6-01A-12R-A18C-07	TCGA	hg19
TCGA-FD-A3SM-01	RNA-seq	Bladder Urothelial Carcinoma	Tumor	TCGA-FD-A3SM-01A-11R-A22U-07	TCGA	hg19
TCGA-C4-A0F6-01	RNA-seq	Bladder Urothelial Carcinoma	Tumor	TCGA-C4-A0F6-01A-11R-A10U-07	TCGA	hg19
TCGA-K4-A83P-01	RNA-seq	Bladder Urothelial Carcinoma	Tumor	TCGA-K4-A83P-01A-11R-A352-07	TCGA	hg19
TCGA-XF-AAN2-01	RNA-seq	Bladder Urothelial Carcinoma	Tumor	TCGA-XF-AAN2-01A-11R-A42T-07	TCGA	hg19
TCGA-BT-A3PH-01	RNA-seq	Bladder Urothelial Carcinoma	Tumor	TCGA-BT-A3PH-01A-11R-A220-07	TCGA	hg19
TCGA-BT-A20X-01	RNA-seq	Bladder Urothelial Carcinoma	Tumor	TCGA-BT-A20X-01A-11R-A16R-07	TCGA	hg19
TCGA-E7-A3X6-01	RNA-seq	Bladder Urothelial Carcinoma	Tumor	TCGA-E7-A3X6-01A-12R-A22U-07	TCGA	hg19
TCGA-YF-AA3L-01	RNA-seq	Bladder Urothelial Carcinoma	Tumor	TCGA-YF-AA3L-01A-11R-A38B-07	TCGA	hg19
TCGA-DK-A1AG-01	RNA-seq	Bladder Urothelial Carcinoma	Tumor	TCGA-DK-A1AG-01A-11R-A13Y-07	TCGA	hg19
TCGA-GC-A6I3-01	RNA-seq	Bladder Urothelial Carcinoma	Tumor	TCGA-GC-A6I3-01A-11R-A31N-07	TCGA	hg19
TCGA-DK-A3IQ-01	RNA-seq	Bladder Urothelial Carcinoma	Tumor	TCGA-DK-A3IQ-01A-31R-A32Y-07	TCGA	hg19
TCGA-BT-A2LB-01	RNA-seq	Bladder Urothelial Carcinoma	Tumor	TCGA-BT-A2LB-01A-11R-A18C-07	TCGA	hg19
TCGA-DK-A6B0-01	RNA-seq	Bladder Urothelial Carcinoma	Tumor	TCGA-DK-A6B0-01A-11R-A31N-07	TCGA	hg19
TCGA-E5-A4TZ-01	RNA-seq	Bladder Urothelial Carcinoma	Tumor	TCGA-E5-A4TZ-01A-11R-A31N-07	TCGA	hg19
TCGA-4Z-AA80-01	RNA-seq	Bladder Urothelial Carcinoma	Tumor	TCGA-4Z-AA80-01A-11R-A39I-07	TCGA	hg19
TCGA-ZF-AA54-01	RNA-seq	Bladder Urothelial Carcinoma	Tumor	TCGA-ZF-AA54-01A-11R-A39I-07	TCGA	hg19
TCGA-FD-A3SJ-01	RNA-seq	Bladder Urothelial Carcinoma	Tumor	TCGA-FD-A3SJ-01A-12R-A22U-07	TCGA	hg19
TCGA-GD-A2C5-01	RNA-seq	Bladder Urothelial Carcinoma	Tumor	TCGA-GD-A2C5-01A-12R-A180-07	TCGA	hg19
TCGA-DK-A1AE-01	RNA-seq	Bladder Urothelial Carcinoma	Tumor	TCGA-DK-A1AE-01A-11R-A13Y-07	TCGA	hg19
TCGA-FD-A3NA-01	RNA-seq	Bladder Urothelial Carcinoma	Tumor	TCGA-FD-A3NA-01A-11R-A21D-07	TCGA	hg19
TCGA-G2-A2EK-01	RNA-seq	Bladder Urothelial Carcinoma	Tumor	TCGA-G2-A2EK-01A-22R-A18C-07	TCGA	hg19
TCGA-FD-A3SO-01	RNA-seq	Bladder Urothelial Carcinoma	Tumor	TCGA-FD-A3SO-01A-11R-A22U-07	TCGA	hg19
TCGA-FD-A5BX-01	RNA-seq	Bladder Urothelial Carcinoma	Tumor	TCGA-FD-A5BX-01A-11R-A26T-07	TCGA	hg19
TCGA-GV-A3QK-01	RNA-seq	Bladder Urothelial Carcinoma	Tumor	TCGA-GV-A3QK-01B-11R-A23N-07	TCGA	hg19
TCGA-ZF-A9RM-01	RNA-seq	Bladder Urothelial Carcinoma	Tumor	TCGA-ZF-A9RM-01A-11R-A38B-07	TCGA	hg19
TCGA-XF-A8HC-01	RNA-seq	Bladder Urothelial Carcinoma	Tumor	TCGA-XF-A8HC-01A-11R-A36F-07	TCGA	hg19
TCGA-XF-A9SJ-01	RNA-seq	Bladder Urothelial Carcinoma	Tumor	TCGA-XF-A9SJ-01A-11R-A39I-07	TCGA	hg19
TCGA-E7-A6MD-01	RNA-seq	Bladder Urothelial Carcinoma	Tumor	TCGA-E7-A6MD-01A-41R-A352-07	TCGA	hg19
TCGA-K4-A3WS-01	RNA-seq	Bladder Urothelial Carcinoma	Tumor	TCGA-K4-A3WS-01A-11R-A22U-07	TCGA	hg19
TCGA-DK-AA6P-01	RNA-seq	Bladder Urothelial Carcinoma	Tumor	TCGA-DK-AA6P-01A-11R-A39I-07	TCGA	hg19
TCGA-DK-A3IU-01	RNA-seq	Bladder Urothelial Carcinoma	Tumor	TCGA-DK-A3IU-01A-11R-A20F-07	TCGA	hg19
TCGA-C4-A0F7-01	RNA-seq	Bladder Urothelial Carcinoma	Tumor	TCGA-C4-A0F7-01A-11R-A084-07	TCGA	hg19
TCGA-CF-A1HR-01	RNA-seq	Bladder Urothelial Carcinoma	Tumor	TCGA-CF-A1HR-01A-11R-A13Y-07	TCGA	hg19
TCGA-KQ-A41Q-01	RNA-seq	Bladder Urothelial Carcinoma	Tumor	TCGA-KQ-A41Q-01A-11R-A33J-07	TCGA	hg19
TCGA-FJ-A871-01	RNA-seq	Bladder Urothelial Carcinoma	Tumor	TCGA-FJ-A871-01A-11R-A352-07	TCGA	hg19
TCGA-FD-A6TI-01	RNA-seq	Bladder Urothelial Carcinoma	Tumor	TCGA-FD-A6TI-01A-11R-A32O-07	TCGA	hg19
TCGA-BL-A13I-01	RNA-seq	Bladder Urothelial Carcinoma	Tumor	TCGA-BL-A13I-01A-11R-A13Y-07	TCGA	hg19
TCGA-CF-A47X-01	RNA-seq	Bladder Urothelial Carcinoma	Tumor	TCGA-CF-A47X-01A-31R-A23W-07	TCGA	hg19
TCGA-UY-A9PA-01	RNA-seq	Bladder Urothelial Carcinoma	Tumor	TCGA-UY-A9PA-01A-11R-A38B-07	TCGA	hg19
TCGA-E5-A2PC-01	RNA-seq	Bladder Urothelial Carcinoma	Tumor	TCGA-E5-A2PC-01A-11R-A206-07	TCGA	hg19
TCGA-XF-AAMJ-01	RNA-seq	Bladder Urothelial Carcinoma	Tumor	TCGA-XF-AAMJ-01A-11R-A42T-07	TCGA	hg19
TCGA-R3-A69X-01	RNA-seq	Bladder Urothelial Carcinoma	Tumor	TCGA-R3-A69X-01A-22R-A30C-07	TCGA	hg19
TCGA-CU-A3QU-01	RNA-seq	Bladder Urothelial Carcinoma	Tumor	TCGA-CU-A3QU-01A-11R-A22U-07	TCGA	hg19
TCGA-2F-A9KP-01	RNA-seq	Bladder Urothelial Carcinoma	Tumor	TCGA-2F-A9KP-01A-11R-A38B-07	TCGA	hg19
TCGA-DK-A3X2-01	RNA-seq	Bladder Urothelial Carcinoma	Tumor	TCGA-DK-A3X2-01A-11R-A22U-07	TCGA	hg19
TCGA-XF-A9SL-01	RNA-seq	Bladder Urothelial Carcinoma	Tumor	TCGA-XF-A9SL-01A-11R-A39I-07	TCGA	hg19
TCGA-ZF-A9R1-01	RNA-seq	Bladder Urothelial Carcinoma	Tumor	TCGA-ZF-A9R1-01A-11R-A39I-07	TCGA	hg19
TCGA-GD-A3OP-01	RNA-seq	Bladder Urothelial Carcinoma	Tumor	TCGA-GD-A3OP-01A-21R-A220-07	TCGA	hg19
TCGA-E7-A7DU-01	RNA-seq	Bladder Urothelial Carcinoma	Tumor	TCGA-E7-A7DU-01A-11R-A32O-07	TCGA	hg19
TCGA-ZF-AA4W-01	RNA-seq	Bladder Urothelial Carcinoma	Tumor	TCGA-ZF-AA4W-01A-12R-A38B-07	TCGA	hg19
TCGA-E7-A7DV-01	RNA-seq	Bladder Urothelial Carcinoma	Tumor	TCGA-E7-A7DV-01A-11R-A33J-07	TCGA	hg19
TCGA-BT-A20Q-01	RNA-seq	Bladder Urothelial Carcinoma	Tumor	TCGA-BT-A20Q-01A-11R-A14Y-07	TCGA	hg19
TCGA-XF-A9T6-01	RNA-seq	Bladder Urothelial Carcinoma	Tumor	TCGA-XF-A9T6-01A-11R-A42T-07	TCGA	hg19
TCGA-CF-A47W-01	RNA-seq	Bladder Urothelial Carcinoma	Tumor	TCGA-CF-A47W-01A-11R-A23W-07	TCGA	hg19
TCGA-DK-AA6L-01	RNA-seq	Bladder Urothelial Carcinoma	Tumor	TCGA-DK-AA6L-01A-11R-A39I-07	TCGA	hg19
TCGA-XF-AAMZ-01	RNA-seq	Bladder Urothelial Carcinoma	Tumor	TCGA-XF-AAMZ-01A-11R-A42T-07	TCGA	hg19
TCGA-CU-A0YR-01	RNA-seq	Bladder Urothelial Carcinoma	Tumor	TCGA-CU-A0YR-01A-12R-A10U-07	TCGA	hg19
TCGA-BT-A20O-01	RNA-seq	Bladder Urothelial Carcinoma	Tumor	TCGA-BT-A20O-01A-21R-A14Y-07	TCGA	hg19
TCGA-DK-A6AW-01	RNA-seq	Bladder Urothelial Carcinoma	Tumor	TCGA-DK-A6AW-01A-11R-A30C-07	TCGA	hg19
TCGA-DK-A1A3-01	RNA-seq	Bladder Urothelial Carcinoma	Tumor	TCGA-DK-A1A3-01A-11R-A13Y-07	TCGA	hg19
TCGA-K4-A4AB-01	RNA-seq	Bladder Urothelial Carcinoma	Tumor	TCGA-K4-A4AB-01B-12R-A28M-07	TCGA	hg19
TCGA-5N-A9KM-01	RNA-seq	Bladder Urothelial Carcinoma	Tumor	TCGA-5N-A9KM-01A-11R-A42T-07	TCGA	hg19
TCGA-UY-A78K-01	RNA-seq	Bladder Urothelial Carcinoma	Tumor	TCGA-UY-A78K-01A-11R-A33J-07	TCGA	hg19
TCGA-ZF-A9R9-01	RNA-seq	Bladder Urothelial Carcinoma	Tumor	TCGA-ZF-A9R9-01A-11R-A38B-07	TCGA	hg19
TCGA-K4-A5RI-01	RNA-seq	Bladder Urothelial Carcinoma	Tumor	TCGA-K4-A5RI-01A-11R-A28M-07	TCGA	hg19
TCGA-ZF-A9R0-01	RNA-seq	Bladder Urothelial Carcinoma	Tumor	TCGA-ZF-A9R0-01A-11R-A38B-07	TCGA	hg19
TCGA-ZF-AA4R-01	RNA-seq	Bladder Urothelial Carcinoma	Tumor	TCGA-ZF-AA4R-01A-11R-A38B-07	TCGA	hg19
TCGA-GU-A766-01	RNA-seq	Bladder Urothelial Carcinoma	Tumor	TCGA-GU-A766-01A-11R-A32O-07	TCGA	hg19
TCGA-FD-A62N-01	RNA-seq	Bladder Urothelial Carcinoma	Tumor	TCGA-FD-A62N-01A-11R-A30C-07	TCGA	hg19
TCGA-FD-A3SL-01	RNA-seq	Bladder Urothelial Carcinoma	Tumor	TCGA-FD-A3SL-01A-21R-A22U-07	TCGA	hg19
TCGA-CF-A27C-01	RNA-seq	Bladder Urothelial Carcinoma	Tumor	TCGA-CF-A27C-01A-11R-A16R-07	TCGA	hg19
TCGA-DK-A3X1-01	RNA-seq	Bladder Urothelial Carcinoma	Tumor	TCGA-DK-A3X1-01A-12R-A22U-07	TCGA	hg19
TCGA-BT-A20R-01	RNA-seq	Bladder Urothelial Carcinoma	Tumor	TCGA-BT-A20R-01A-12R-A16R-07	TCGA	hg19
TCGA-GV-A3QG-01	RNA-seq	Bladder Urothelial Carcinoma	Tumor	TCGA-GV-A3QG-01A-11R-A220-07	TCGA	hg19
TCGA-XF-A9SV-01	RNA-seq	Bladder Urothelial Carcinoma	Tumor	TCGA-XF-A9SV-01A-21R-A42T-07	TCGA	hg19
TCGA-UY-A9PB-01	RNA-seq	Bladder Urothelial Carcinoma	Tumor	TCGA-UY-A9PB-01A-11R-A38B-07	TCGA	hg19
TCGA-XF-A8HH-01	RNA-seq	Bladder Urothelial Carcinoma	Tumor	TCGA-XF-A8HH-01A-11R-A38B-07	TCGA	hg19
TCGA-FD-A3SR-01	RNA-seq	Bladder Urothelial Carcinoma	Tumor	TCGA-FD-A3SR-01A-11R-A22U-07	TCGA	hg19
TCGA-4Z-AA81-01	RNA-seq	Bladder Urothelial Carcinoma	Tumor	TCGA-4Z-AA81-01A-11R-A39I-07	TCGA	hg19
TCGA-E7-A541-01	RNA-seq	Bladder Urothelial Carcinoma	Tumor	TCGA-E7-A541-01A-11R-A26T-07	TCGA	hg19
TCGA-GV-A3QH-01	RNA-seq	Bladder Urothelial Carcinoma	Tumor	TCGA-GV-A3QH-01A-11R-A220-07	TCGA	hg19
TCGA-ZF-A9RN-01	RNA-seq	Bladder Urothelial Carcinoma	Tumor	TCGA-ZF-A9RN-01A-11R-A42T-07	TCGA	hg19
TCGA-XF-A9SI-01	RNA-seq	Bladder Urothelial Carcinoma	Tumor	TCGA-XF-A9SI-01A-11R-A39I-07	TCGA	hg19
TCGA-G2-A3IB-01	RNA-seq	Bladder Urothelial Carcinoma	Tumor	TCGA-G2-A3IB-01A-11R-A20F-07	TCGA	hg19
TCGA-BT-A20N-01	RNA-seq	Bladder Urothelial Carcinoma	Tumor	TCGA-BT-A20N-01A-11R-A14Y-07	TCGA	hg19
TCGA-E7-A6ME-01	RNA-seq	Bladder Urothelial Carcinoma	Tumor	TCGA-E7-A6ME-01A-22R-A32O-07	TCGA	hg19
TCGA-ZF-A9RL-01	RNA-seq	Bladder Urothelial Carcinoma	Tumor	TCGA-ZF-A9RL-01A-11R-A38B-07	TCGA	hg19
TCGA-4Z-AA7Y-01	RNA-seq	Bladder Urothelial Carcinoma	Tumor	TCGA-4Z-AA7Y-01A-11R-A39I-07	TCGA	hg19
TCGA-XF-AAN5-01	RNA-seq	Bladder Urothelial Carcinoma	Tumor	TCGA-XF-AAN5-01A-11R-A42T-07	TCGA	hg19
TCGA-XF-AAMG-01	RNA-seq	Bladder Urothelial Carcinoma	Tumor	TCGA-XF-AAMG-01A-11R-A42T-07	TCGA	hg19
TCGA-DK-A3IT-01	RNA-seq	Bladder Urothelial Carcinoma	Tumor	TCGA-DK-A3IT-01A-31R-A20F-07	TCGA	hg19
TCGA-UY-A78L-01	RNA-seq	Bladder Urothelial Carcinoma	Tumor	TCGA-UY-A78L-01A-12R-A33J-07	TCGA	hg19
TCGA-CF-A47V-01	RNA-seq	Bladder Urothelial Carcinoma	Tumor	TCGA-CF-A47V-01A-11R-A23W-07	TCGA	hg19
TCGA-FJ-A3ZF-01	RNA-seq	Bladder Urothelial Carcinoma	Tumor	TCGA-FJ-A3ZF-01A-11R-A23N-07	TCGA	hg19
TCGA-FD-A6TH-01	RNA-seq	Bladder Urothelial Carcinoma	Tumor	TCGA-FD-A6TH-01A-11R-A32O-07	TCGA	hg19
TCGA-GC-A4ZW-01	RNA-seq	Bladder Urothelial Carcinoma	Tumor	TCGA-GC-A4ZW-01A-11R-A26T-07	TCGA	hg19
TCGA-FD-A3N5-01	RNA-seq	Bladder Urothelial Carcinoma	Tumor	TCGA-FD-A3N5-01A-11R-A21D-07	TCGA	hg19
TCGA-K4-A54R-01	RNA-seq	Bladder Urothelial Carcinoma	Tumor	TCGA-K4-A54R-01A-11R-A26T-07	TCGA	hg19
TCGA-GV-A3QI-01	RNA-seq	Bladder Urothelial Carcinoma	Tumor	TCGA-GV-A3QI-01A-11R-A220-07	TCGA	hg19
TCGA-4Z-AA7R-01	RNA-seq	Bladder Urothelial Carcinoma	Tumor	TCGA-4Z-AA7R-01A-11R-A39I-07	TCGA	hg19
TCGA-HQ-A2OE-01	RNA-seq	Bladder Urothelial Carcinoma	Tumor	TCGA-HQ-A2OE-01A-11R-A206-07	TCGA	hg19
TCGA-CF-A8HX-01	RNA-seq	Bladder Urothelial Carcinoma	Tumor	TCGA-CF-A8HX-01A-11R-A36F-07	TCGA	hg19
TCGA-DK-AA71-01	RNA-seq	Bladder Urothelial Carcinoma	Tumor	TCGA-DK-AA71-01A-31R-A39I-07	TCGA	hg19
TCGA-G2-A3IE-01	RNA-seq	Bladder Urothelial Carcinoma	Tumor	TCGA-G2-A3IE-01A-11R-A20F-07	TCGA	hg19
TCGA-H4-A2HO-01	RNA-seq	Bladder Urothelial Carcinoma	Tumor	TCGA-H4-A2HO-01A-11R-A180-07	TCGA	hg19
TCGA-XF-AAN0-01	RNA-seq	Bladder Urothelial Carcinoma	Tumor	TCGA-XF-AAN0-01A-11R-A42T-07	TCGA	hg19
TCGA-XF-AAN3-01	RNA-seq	Bladder Urothelial Carcinoma	Tumor	TCGA-XF-AAN3-01A-11R-A42T-07	TCGA	hg19
TCGA-KQ-A41S-01	RNA-seq	Bladder Urothelial Carcinoma	Tumor	TCGA-KQ-A41S-01A-12R-A33J-07	TCGA	hg19
TCGA-DK-A3WW-01	RNA-seq	Bladder Urothelial Carcinoma	Tumor	TCGA-DK-A3WW-01A-22R-A23N-07	TCGA	hg19
TCGA-4Z-AA83-01	RNA-seq	Bladder Urothelial Carcinoma	Tumor	TCGA-4Z-AA83-01A-11R-A39I-07	TCGA	hg19
TCGA-FD-A5BZ-01	RNA-seq	Bladder Urothelial Carcinoma	Tumor	TCGA-FD-A5BZ-01A-11R-A28M-07	TCGA	hg19
TCGA-E7-A519-01	RNA-seq	Bladder Urothelial Carcinoma	Tumor	TCGA-E7-A519-01A-11R-A26T-07	TCGA	hg19
TCGA-DK-A3IL-01	RNA-seq	Bladder Urothelial Carcinoma	Tumor	TCGA-DK-A3IL-01A-11R-A20F-07	TCGA	hg19
TCGA-ZF-AA52-01	RNA-seq	Bladder Urothelial Carcinoma	Tumor	TCGA-ZF-AA52-01A-12R-A39I-07	TCGA	hg19
TCGA-DK-A6B2-01	RNA-seq	Bladder Urothelial Carcinoma	Tumor	TCGA-DK-A6B2-01A-11R-A30C-07	TCGA	hg19
TCGA-E7-A97P-01	RNA-seq	Bladder Urothelial Carcinoma	Tumor	TCGA-E7-A97P-01A-11R-A38B-07	TCGA	hg19
TCGA-XF-A9SP-01	RNA-seq	Bladder Urothelial Carcinoma	Tumor	TCGA-XF-A9SP-01A-11R-A39I-07	TCGA	hg19
TCGA-ZF-A9R2-01	RNA-seq	Bladder Urothelial Carcinoma	Tumor	TCGA-ZF-A9R2-01A-11R-A39I-07	TCGA	hg19
TCGA-GV-A3JZ-01	RNA-seq	Bladder Urothelial Carcinoma	Tumor	TCGA-GV-A3JZ-01A-11R-A21D-07	TCGA	hg19
TCGA-XF-A8HD-01	RNA-seq	Bladder Urothelial Carcinoma	Tumor	TCGA-XF-A8HD-01A-11R-A36F-07	TCGA	hg19
TCGA-XF-AAMX-01	RNA-seq	Bladder Urothelial Carcinoma	Tumor	TCGA-XF-AAMX-01A-11R-A42T-07	TCGA	hg19
TCGA-DK-AA6S-01	RNA-seq	Bladder Urothelial Carcinoma	Tumor	TCGA-DK-AA6S-01A-21R-A39I-07	TCGA	hg19
TCGA-FD-A6TD-01	RNA-seq	Bladder Urothelial Carcinoma	Tumor	TCGA-FD-A6TD-01A-51R-A33J-07	TCGA	hg19
TCGA-GU-AATO-01	RNA-seq	Bladder Urothelial Carcinoma	Tumor	TCGA-GU-AATO-01A-11R-A39I-07	TCGA	hg19
TCGA-FD-A43X-01	RNA-seq	Bladder Urothelial Carcinoma	Tumor	TCGA-FD-A43X-01A-11R-A23W-07	TCGA	hg19
TCGA-BT-A42C-01	RNA-seq	Bladder Urothelial Carcinoma	Tumor	TCGA-BT-A42C-01A-11R-A23N-07	TCGA	hg19
TCGA-GV-A3QF-01	RNA-seq	Bladder Urothelial Carcinoma	Tumor	TCGA-GV-A3QF-01A-31R-A22U-07	TCGA	hg19
TCGA-FJ-A3ZE-01	RNA-seq	Bladder Urothelial Carcinoma	Tumor	TCGA-FJ-A3ZE-01A-11R-A23N-07	TCGA	hg19
TCGA-K4-A6FZ-01	RNA-seq	Bladder Urothelial Carcinoma	Tumor	TCGA-K4-A6FZ-01A-11R-A31N-07	TCGA	hg19
TCGA-BT-A42E-01	RNA-seq	Bladder Urothelial Carcinoma	Tumor	TCGA-BT-A42E-01A-11R-A23W-07	TCGA	hg19
TCGA-DK-A6B6-01	RNA-seq	Bladder Urothelial Carcinoma	Tumor	TCGA-DK-A6B6-01A-11R-A30C-07	TCGA	hg19
TCGA-GU-A762-01	RNA-seq	Bladder Urothelial Carcinoma	Tumor	TCGA-GU-A762-01A-11R-A33J-07	TCGA	hg19
TCGA-4Z-AA7O-01	RNA-seq	Bladder Urothelial Carcinoma	Tumor	TCGA-4Z-AA7O-01A-31R-A39I-07	TCGA	hg19
TCGA-G2-A2ES-01	RNA-seq	Bladder Urothelial Carcinoma	Tumor	TCGA-G2-A2ES-01A-11R-A180-07	TCGA	hg19
TCGA-UY-A8OB-01	RNA-seq	Bladder Urothelial Carcinoma	Tumor	TCGA-UY-A8OB-01A-12R-A42T-07	TCGA	hg19
TCGA-XF-AAML-01	RNA-seq	Bladder Urothelial Carcinoma	Tumor	TCGA-XF-AAML-01A-11R-A42T-07	TCGA	hg19
TCGA-CF-A47T-01	RNA-seq	Bladder Urothelial Carcinoma	Tumor	TCGA-CF-A47T-01A-11R-A23W-07	TCGA	hg19
TCGA-DK-A1AB-01	RNA-seq	Bladder Urothelial Carcinoma	Tumor	TCGA-DK-A1AB-01A-11R-A13Y-07	TCGA	hg19
TCGA-UY-A78N-01	RNA-seq	Bladder Urothelial Carcinoma	Tumor	TCGA-UY-A78N-01A-12R-A33J-07	TCGA	hg19
TCGA-DK-A3IS-01	RNA-seq	Bladder Urothelial Carcinoma	Tumor	TCGA-DK-A3IS-01A-21R-A21D-07	TCGA	hg19
TCGA-S5-AA26-01	RNA-seq	Bladder Urothelial Carcinoma	Tumor	TCGA-S5-AA26-01A-11R-A38B-07	TCGA	hg19
TCGA-XF-A9T0-01	RNA-seq	Bladder Urothelial Carcinoma	Tumor	TCGA-XF-A9T0-01A-11R-A39I-07	TCGA	hg19
TCGA-FD-A6TF-01	RNA-seq	Bladder Urothelial Carcinoma	Tumor	TCGA-FD-A6TF-01A-52R-A32O-07	TCGA	hg19
TCGA-BT-A20P-01	RNA-seq	Bladder Urothelial Carcinoma	Tumor	TCGA-BT-A20P-01A-11R-A14Y-07	TCGA	hg19
TCGA-E5-A4U1-01	RNA-seq	Bladder Urothelial Carcinoma	Tumor	TCGA-E5-A4U1-01A-11R-A31N-07	TCGA	hg19
TCGA-E9-A1RD-11	RNA-seq	Breast invasive carcinoma	Normal	TCGA-E9-A1RD-11A-33R-A157-07	TCGA	hg19
TCGA-BH-A0HK-11	RNA-seq	Breast invasive carcinoma	Normal	TCGA-BH-A0HK-11A-11R-A089-07	TCGA	hg19
TCGA-BH-A18U-11	RNA-seq	Breast invasive carcinoma	Normal	TCGA-BH-A18U-11A-23R-A12D-07	TCGA	hg19
TCGA-BH-A18P-11	RNA-seq	Breast invasive carcinoma	Normal	TCGA-BH-A18P-11A-43R-A12D-07	TCGA	hg19
TCGA-BH-A0DV-11	RNA-seq	Breast invasive carcinoma	Normal	TCGA-BH-A0DV-11A-22R-A12P-07	TCGA	hg19
TCGA-BH-A18L-11	RNA-seq	Breast invasive carcinoma	Normal	TCGA-BH-A18L-11A-42R-A12D-07	TCGA	hg19
TCGA-E9-A1N6-11	RNA-seq	Breast invasive carcinoma	Normal	TCGA-E9-A1N6-11A-32R-A144-07	TCGA	hg19
TCGA-BH-A0BS-11	RNA-seq	Breast invasive carcinoma	Normal	TCGA-BH-A0BS-11A-11R-A12P-07	TCGA	hg19
TCGA-BH-A18Q-11	RNA-seq	Breast invasive carcinoma	Normal	TCGA-BH-A18Q-11A-34R-A12D-07	TCGA	hg19
TCGA-E9-A1R7-11	RNA-seq	Breast invasive carcinoma	Normal	TCGA-E9-A1R7-11A-42R-A14M-07	TCGA	hg19
TCGA-BH-A1FH-11	RNA-seq	Breast invasive carcinoma	Normal	TCGA-BH-A1FH-11B-42R-A13Q-07	TCGA	hg19
TCGA-E2-A1IG-11	RNA-seq	Breast invasive carcinoma	Normal	TCGA-E2-A1IG-11A-22R-A144-07	TCGA	hg19
TCGA-BH-A18M-11	RNA-seq	Breast invasive carcinoma	Normal	TCGA-BH-A18M-11A-33R-A12D-07	TCGA	hg19
TCGA-BH-A0H9-11	RNA-seq	Breast invasive carcinoma	Normal	TCGA-BH-A0H9-11A-22R-A466-07	TCGA	hg19
TCGA-BH-A18V-11	RNA-seq	Breast invasive carcinoma	Normal	TCGA-BH-A18V-11A-52R-A12D-07	TCGA	hg19
TCGA-BH-A0DQ-11	RNA-seq	Breast invasive carcinoma	Normal	TCGA-BH-A0DQ-11A-12R-A089-07	TCGA	hg19
TCGA-A7-A0CE-11	RNA-seq	Breast invasive carcinoma	Normal	TCGA-A7-A0CE-11A-21R-A089-07	TCGA	hg19
TCGA-BH-A1FJ-11	RNA-seq	Breast invasive carcinoma	Normal	TCGA-BH-A1FJ-11B-42R-A13Q-07	TCGA	hg19
TCGA-BH-A0B7-11	RNA-seq	Breast invasive carcinoma	Normal	TCGA-BH-A0B7-11A-34R-A115-07	TCGA	hg19
TCGA-BH-A0BC-11	RNA-seq	Breast invasive carcinoma	Normal	TCGA-BH-A0BC-11A-22R-A089-07	TCGA	hg19
TCGA-BH-A0B5-11	RNA-seq	Breast invasive carcinoma	Normal	TCGA-BH-A0B5-11A-23R-A12P-07	TCGA	hg19
TCGA-AC-A2FF-11	RNA-seq	Breast invasive carcinoma	Normal	TCGA-AC-A2FF-11A-13R-A17B-07	TCGA	hg19
TCGA-BH-A1FM-11	RNA-seq	Breast invasive carcinoma	Normal	TCGA-BH-A1FM-11B-23R-A13Q-07	TCGA	hg19
TCGA-E9-A1NF-11	RNA-seq	Breast invasive carcinoma	Normal	TCGA-E9-A1NF-11A-73R-A14D-07	TCGA	hg19
TCGA-BH-A0BA-11	RNA-seq	Breast invasive carcinoma	Normal	TCGA-BH-A0BA-11A-22R-A19E-07	TCGA	hg19
TCGA-A7-A0DB-11	RNA-seq	Breast invasive carcinoma	Normal	TCGA-A7-A0DB-11A-33R-A089-07	TCGA	hg19
TCGA-BH-A0BQ-11	RNA-seq	Breast invasive carcinoma	Normal	TCGA-BH-A0BQ-11A-33R-A115-07	TCGA	hg19
TCGA-BH-A0BJ-11	RNA-seq	Breast invasive carcinoma	Normal	TCGA-BH-A0BJ-11A-23R-A089-07	TCGA	hg19
TCGA-BH-A0BV-11	RNA-seq	Breast invasive carcinoma	Normal	TCGA-BH-A0BV-11A-31R-A089-07	TCGA	hg19
TCGA-BH-A1FN-11	RNA-seq	Breast invasive carcinoma	Normal	TCGA-BH-A1FN-11A-34R-A13Q-07	TCGA	hg19
TCGA-E2-A15K-11	RNA-seq	Breast invasive carcinoma	Normal	TCGA-E2-A15K-11A-13R-A12P-07	TCGA	hg19
TCGA-BH-A0DH-11	RNA-seq	Breast invasive carcinoma	Normal	TCGA-BH-A0DH-11A-31R-A089-07	TCGA	hg19
TCGA-BH-A0DK-11	RNA-seq	Breast invasive carcinoma	Normal	TCGA-BH-A0DK-11A-13R-A089-07	TCGA	hg19
TCGA-E2-A1L7-11	RNA-seq	Breast invasive carcinoma	Normal	TCGA-E2-A1L7-11A-33R-A144-07	TCGA	hg19
TCGA-BH-A18R-11	RNA-seq	Breast invasive carcinoma	Normal	TCGA-BH-A18R-11A-42R-A12D-07	TCGA	hg19
TCGA-BH-A0BZ-11	RNA-seq	Breast invasive carcinoma	Normal	TCGA-BH-A0BZ-11A-61R-A12P-07	TCGA	hg19
TCGA-BH-A1FC-11	RNA-seq	Breast invasive carcinoma	Normal	TCGA-BH-A1FC-11A-32R-A13Q-07	TCGA	hg19
TCGA-E2-A158-11	RNA-seq	Breast invasive carcinoma	Normal	TCGA-E2-A158-11A-22R-A12D-07	TCGA	hg19
TCGA-BH-A0E0-11	RNA-seq	Breast invasive carcinoma	Normal	TCGA-BH-A0E0-11A-13R-A089-07	TCGA	hg19
TCGA-BH-A0H7-11	RNA-seq	Breast invasive carcinoma	Normal	TCGA-BH-A0H7-11A-13R-A089-07	TCGA	hg19
TCGA-BH-A0DG-11	RNA-seq	Breast invasive carcinoma	Normal	TCGA-BH-A0DG-11A-43R-A12P-07	TCGA	hg19
TCGA-BH-A0B8-11	RNA-seq	Breast invasive carcinoma	Normal	TCGA-BH-A0B8-11A-41R-A089-07	TCGA	hg19
TCGA-BH-A1FE-11	RNA-seq	Breast invasive carcinoma	Normal	TCGA-BH-A1FE-11B-14R-A13Q-07	TCGA	hg19
TCGA-E9-A1RH-11	RNA-seq	Breast invasive carcinoma	Normal	TCGA-E9-A1RH-11A-34R-A169-07	TCGA	hg19
TCGA-BH-A0C3-11	RNA-seq	Breast invasive carcinoma	Normal	TCGA-BH-A0C3-11A-23R-A12P-07	TCGA	hg19
TCGA-AC-A2FM-11	RNA-seq	Breast invasive carcinoma	Normal	TCGA-AC-A2FM-11B-32R-A19W-07	TCGA	hg19
TCGA-GI-A2C9-11	RNA-seq	Breast invasive carcinoma	Normal	TCGA-GI-A2C9-11A-22R-A21T-07	TCGA	hg19
TCGA-BH-A204-11	RNA-seq	Breast invasive carcinoma	Normal	TCGA-BH-A204-11A-53R-A157-07	TCGA	hg19
TCGA-BH-A203-11	RNA-seq	Breast invasive carcinoma	Normal	TCGA-BH-A203-11A-42R-A169-07	TCGA	hg19
TCGA-GI-A2C8-11	RNA-seq	Breast invasive carcinoma	Normal	TCGA-GI-A2C8-11A-22R-A16F-07	TCGA	hg19
TCGA-BH-A0DP-11	RNA-seq	Breast invasive carcinoma	Normal	TCGA-BH-A0DP-11A-12R-A089-07	TCGA	hg19
TCGA-BH-A1FB-11	RNA-seq	Breast invasive carcinoma	Normal	TCGA-BH-A1FB-11A-33R-A13Q-07	TCGA	hg19
TCGA-BH-A1EO-11	RNA-seq	Breast invasive carcinoma	Normal	TCGA-BH-A1EO-11A-31R-A137-07	TCGA	hg19
TCGA-E9-A1RI-11	RNA-seq	Breast invasive carcinoma	Normal	TCGA-E9-A1RI-11A-41R-A169-07	TCGA	hg19
TCGA-BH-A0DT-11	RNA-seq	Breast invasive carcinoma	Normal	TCGA-BH-A0DT-11A-12R-A12D-07	TCGA	hg19
TCGA-A7-A13G-11	RNA-seq	Breast invasive carcinoma	Normal	TCGA-A7-A13G-11A-51R-A13Q-07	TCGA	hg19
TCGA-BH-A209-11	RNA-seq	Breast invasive carcinoma	Normal	TCGA-BH-A209-11A-42R-A157-07	TCGA	hg19
TCGA-BH-A1EV-11	RNA-seq	Breast invasive carcinoma	Normal	TCGA-BH-A1EV-11A-24R-A137-07	TCGA	hg19
TCGA-E9-A1NA-11	RNA-seq	Breast invasive carcinoma	Normal	TCGA-E9-A1NA-11A-33R-A144-07	TCGA	hg19
TCGA-A7-A13E-11	RNA-seq	Breast invasive carcinoma	Normal	TCGA-A7-A13E-11A-61R-A12P-07	TCGA	hg19
TCGA-E9-A1RC-11	RNA-seq	Breast invasive carcinoma	Normal	TCGA-E9-A1RC-11A-33R-A157-07	TCGA	hg19
TCGA-A7-A13F-11	RNA-seq	Breast invasive carcinoma	Normal	TCGA-A7-A13F-11A-42R-A12P-07	TCGA	hg19
TCGA-BH-A1F2-11	RNA-seq	Breast invasive carcinoma	Normal	TCGA-BH-A1F2-11A-32R-A13Q-07	TCGA	hg19
TCGA-BH-A0C0-11	RNA-seq	Breast invasive carcinoma	Normal	TCGA-BH-A0C0-11A-21R-A089-07	TCGA	hg19
TCGA-BH-A1F0-11	RNA-seq	Breast invasive carcinoma	Normal	TCGA-BH-A1F0-11B-23R-A137-07	TCGA	hg19
TCGA-BH-A0BT-11	RNA-seq	Breast invasive carcinoma	Normal	TCGA-BH-A0BT-11A-21R-A12P-07	TCGA	hg19
TCGA-E9-A1N5-11	RNA-seq	Breast invasive carcinoma	Normal	TCGA-E9-A1N5-11A-41R-A14D-07	TCGA	hg19
TCGA-E9-A1N4-11	RNA-seq	Breast invasive carcinoma	Normal	TCGA-E9-A1N4-11A-33R-A14M-07	TCGA	hg19
TCGA-AC-A23H-11	RNA-seq	Breast invasive carcinoma	Normal	TCGA-AC-A23H-11A-12R-A157-07	TCGA	hg19
TCGA-BH-A1EU-11	RNA-seq	Breast invasive carcinoma	Normal	TCGA-BH-A1EU-11A-23R-A137-07	TCGA	hg19
TCGA-BH-A18J-11	RNA-seq	Breast invasive carcinoma	Normal	TCGA-BH-A18J-11A-31R-A12D-07	TCGA	hg19
TCGA-BH-A208-11	RNA-seq	Breast invasive carcinoma	Normal	TCGA-BH-A208-11A-51R-A157-07	TCGA	hg19
TCGA-BH-A1F6-11	RNA-seq	Breast invasive carcinoma	Normal	TCGA-BH-A1F6-11B-94R-A13Q-07	TCGA	hg19
TCGA-E2-A1LS-11	RNA-seq	Breast invasive carcinoma	Normal	TCGA-E2-A1LS-11A-32R-A157-07	TCGA	hg19
TCGA-E9-A1NG-11	RNA-seq	Breast invasive carcinoma	Normal	TCGA-E9-A1NG-11A-52R-A14M-07	TCGA	hg19
TCGA-A7-A0CH-11	RNA-seq	Breast invasive carcinoma	Normal	TCGA-A7-A0CH-11A-32R-A089-07	TCGA	hg19
TCGA-BH-A0HA-11	RNA-seq	Breast invasive carcinoma	Normal	TCGA-BH-A0HA-11A-31R-A12P-07	TCGA	hg19
TCGA-E2-A1BC-11	RNA-seq	Breast invasive carcinoma	Normal	TCGA-E2-A1BC-11A-32R-A12P-07	TCGA	hg19
TCGA-E2-A1LB-11	RNA-seq	Breast invasive carcinoma	Normal	TCGA-E2-A1LB-11A-22R-A144-07	TCGA	hg19
TCGA-E2-A153-11	RNA-seq	Breast invasive carcinoma	Normal	TCGA-E2-A153-11A-31R-A12D-07	TCGA	hg19
TCGA-BH-A0E1-11	RNA-seq	Breast invasive carcinoma	Normal	TCGA-BH-A0E1-11A-13R-A089-07	TCGA	hg19
TCGA-E9-A1RB-11	RNA-seq	Breast invasive carcinoma	Normal	TCGA-E9-A1RB-11A-33R-A157-07	TCGA	hg19
TCGA-BH-A0B3-11	RNA-seq	Breast invasive carcinoma	Normal	TCGA-BH-A0B3-11B-21R-A089-07	TCGA	hg19
TCGA-BH-A1EN-11	RNA-seq	Breast invasive carcinoma	Normal	TCGA-BH-A1EN-11A-23R-A13Q-07	TCGA	hg19
TCGA-E2-A1LH-11	RNA-seq	Breast invasive carcinoma	Normal	TCGA-E2-A1LH-11A-22R-A14D-07	TCGA	hg19
TCGA-BH-A1FR-11	RNA-seq	Breast invasive carcinoma	Normal	TCGA-BH-A1FR-11B-42R-A13Q-07	TCGA	hg19
TCGA-BH-A0DD-11	RNA-seq	Breast invasive carcinoma	Normal	TCGA-BH-A0DD-11A-23R-A12P-07	TCGA	hg19
TCGA-BH-A1F8-11	RNA-seq	Breast invasive carcinoma	Normal	TCGA-BH-A1F8-11B-21R-A13Q-07	TCGA	hg19
TCGA-BH-A0BW-11	RNA-seq	Breast invasive carcinoma	Normal	TCGA-BH-A0BW-11A-12R-A115-07	TCGA	hg19
TCGA-A7-A0DC-11	RNA-seq	Breast invasive carcinoma	Normal	TCGA-A7-A0DC-11A-41R-A089-07	TCGA	hg19
TCGA-BH-A1EW-11	RNA-seq	Breast invasive carcinoma	Normal	TCGA-BH-A1EW-11B-33R-A137-07	TCGA	hg19
TCGA-BH-A18N-11	RNA-seq	Breast invasive carcinoma	Normal	TCGA-BH-A18N-11A-43R-A12D-07	TCGA	hg19
TCGA-BH-A0AY-11	RNA-seq	Breast invasive carcinoma	Normal	TCGA-BH-A0AY-11A-23R-A089-07	TCGA	hg19
TCGA-E9-A1RF-11	RNA-seq	Breast invasive carcinoma	Normal	TCGA-E9-A1RF-11A-32R-A157-07	TCGA	hg19
TCGA-BH-A18K-11	RNA-seq	Breast invasive carcinoma	Normal	TCGA-BH-A18K-11A-13R-A12D-07	TCGA	hg19
TCGA-BH-A1FU-11	RNA-seq	Breast invasive carcinoma	Normal	TCGA-BH-A1FU-11A-23R-A14D-07	TCGA	hg19
TCGA-BH-A1FD-11	RNA-seq	Breast invasive carcinoma	Normal	TCGA-BH-A1FD-11B-21R-A13Q-07	TCGA	hg19
TCGA-BH-A1FG-11	RNA-seq	Breast invasive carcinoma	Normal	TCGA-BH-A1FG-11B-12R-A13Q-07	TCGA	hg19
TCGA-BH-A0AU-11	RNA-seq	Breast invasive carcinoma	Normal	TCGA-BH-A0AU-11A-11R-A12P-07	TCGA	hg19
TCGA-BH-A0DO-11	RNA-seq	Breast invasive carcinoma	Normal	TCGA-BH-A0DO-11A-22R-A12D-07	TCGA	hg19
TCGA-BH-A0AZ-11	RNA-seq	Breast invasive carcinoma	Normal	TCGA-BH-A0AZ-11A-22R-A12P-07	TCGA	hg19
TCGA-BH-A1ET-11	RNA-seq	Breast invasive carcinoma	Normal	TCGA-BH-A1ET-11B-23R-A137-07	TCGA	hg19
TCGA-E9-A1ND-11	RNA-seq	Breast invasive carcinoma	Normal	TCGA-E9-A1ND-11A-43R-A144-07	TCGA	hg19
TCGA-AC-A2FB-11	RNA-seq	Breast invasive carcinoma	Normal	TCGA-AC-A2FB-11A-13R-A17B-07	TCGA	hg19
TCGA-BH-A0DZ-11	RNA-seq	Breast invasive carcinoma	Normal	TCGA-BH-A0DZ-11A-22R-A089-07	TCGA	hg19
TCGA-BH-A0DL-11	RNA-seq	Breast invasive carcinoma	Normal	TCGA-BH-A0DL-11A-13R-A115-07	TCGA	hg19
TCGA-E9-A1N9-11	RNA-seq	Breast invasive carcinoma	Normal	TCGA-E9-A1N9-11A-71R-A14D-07	TCGA	hg19
TCGA-E2-A15M-11	RNA-seq	Breast invasive carcinoma	Normal	TCGA-E2-A15M-11A-22R-A12D-07	TCGA	hg19
TCGA-E2-A15I-11	RNA-seq	Breast invasive carcinoma	Normal	TCGA-E2-A15I-11A-32R-A137-07	TCGA	hg19
TCGA-BH-A18S-11	RNA-seq	Breast invasive carcinoma	Normal	TCGA-BH-A18S-11A-43R-A12D-07	TCGA	hg19
TCGA-A7-A0D9-11	RNA-seq	Breast invasive carcinoma	Normal	TCGA-A7-A0D9-11A-53R-A089-07	TCGA	hg19
TCGA-BH-A0H5-11	RNA-seq	Breast invasive carcinoma	Normal	TCGA-BH-A0H5-11A-62R-A115-07	TCGA	hg19
TCGA-BH-A0BM-11	RNA-seq	Breast invasive carcinoma	Normal	TCGA-BH-A0BM-11A-12R-A089-07	TCGA	hg19
TCGA-E9-A1RC-01	RNA-seq	Breast invasive carcinoma	Tumor	TCGA-E9-A1RC-01A-11R-A157-07	TCGA	hg19
TCGA-AC-A8OP-01	RNA-seq	Breast invasive carcinoma	Tumor	TCGA-AC-A8OP-01A-11R-A36F-07	TCGA	hg19
TCGA-BH-A0B1-01	RNA-seq	Breast invasive carcinoma	Tumor	TCGA-BH-A0B1-01A-12R-A056-07	TCGA	hg19
TCGA-B6-A0RG-01	RNA-seq	Breast invasive carcinoma	Tumor	TCGA-B6-A0RG-01A-11R-A056-07	TCGA	hg19
TCGA-D8-A1JH-01	RNA-seq	Breast invasive carcinoma	Tumor	TCGA-D8-A1JH-01A-11R-A13Q-07	TCGA	hg19
TCGA-A2-A0CR-01	RNA-seq	Breast invasive carcinoma	Tumor	TCGA-A2-A0CR-01A-11R-A22K-07	TCGA	hg19
TCGA-BH-A0DS-01	RNA-seq	Breast invasive carcinoma	Tumor	TCGA-BH-A0DS-01A-11R-A056-07	TCGA	hg19
TCGA-A2-A0D1-01	RNA-seq	Breast invasive carcinoma	Tumor	TCGA-A2-A0D1-01A-11R-A034-07	TCGA	hg19
TCGA-BH-A0HW-01	RNA-seq	Breast invasive carcinoma	Tumor	TCGA-BH-A0HW-01A-11R-A034-07	TCGA	hg19
TCGA-OL-A5RU-01	RNA-seq	Breast invasive carcinoma	Tumor	TCGA-OL-A5RU-01A-11R-A28M-07	TCGA	hg19
TCGA-LL-A50Y-01	RNA-seq	Breast invasive carcinoma	Tumor	TCGA-LL-A50Y-01A-11R-A266-07	TCGA	hg19
TCGA-LL-A5YM-01	RNA-seq	Breast invasive carcinoma	Tumor	TCGA-LL-A5YM-01A-11R-A28M-07	TCGA	hg19
TCGA-C8-A8HP-01	RNA-seq	Breast invasive carcinoma	Tumor	TCGA-C8-A8HP-01A-11R-A36F-07	TCGA	hg19
TCGA-AC-A62Y-01	RNA-seq	Breast invasive carcinoma	Tumor	TCGA-AC-A62Y-01A-11R-A29R-07	TCGA	hg19
TCGA-A8-A08B-01	RNA-seq	Breast invasive carcinoma	Tumor	TCGA-A8-A08B-01A-11R-A00Z-07	TCGA	hg19
TCGA-AC-A3TN-01	RNA-seq	Breast invasive carcinoma	Tumor	TCGA-AC-A3TN-01A-11R-A22K-07	TCGA	hg19
TCGA-A8-A07W-01	RNA-seq	Breast invasive carcinoma	Tumor	TCGA-A8-A07W-01A-11R-A00Z-07	TCGA	hg19
TCGA-PE-A5DE-01	RNA-seq	Breast invasive carcinoma	Tumor	TCGA-PE-A5DE-01A-11R-A27Q-07	TCGA	hg19
TCGA-A2-A3XX-01	RNA-seq	Breast invasive carcinoma	Tumor	TCGA-A2-A3XX-01A-21R-A239-07	TCGA	hg19
TCGA-AR-A2LK-01	RNA-seq	Breast invasive carcinoma	Tumor	TCGA-AR-A2LK-01A-11R-A180-07	TCGA	hg19
TCGA-B6-A0WT-01	RNA-seq	Breast invasive carcinoma	Tumor	TCGA-B6-A0WT-01A-11R-A109-07	TCGA	hg19
TCGA-AC-A23C-01	RNA-seq	Breast invasive carcinoma	Tumor	TCGA-AC-A23C-01A-12R-A169-07	TCGA	hg19
TCGA-E2-A1L9-01	RNA-seq	Breast invasive carcinoma	Tumor	TCGA-E2-A1L9-01A-11R-A13Q-07	TCGA	hg19
TCGA-AO-A12F-01	RNA-seq	Breast invasive carcinoma	Tumor	TCGA-AO-A12F-01A-11R-A115-07	TCGA	hg19
TCGA-A8-A08G-01	RNA-seq	Breast invasive carcinoma	Tumor	TCGA-A8-A08G-01A-11R-A00Z-07	TCGA	hg19
TCGA-E2-A10F-01	RNA-seq	Breast invasive carcinoma	Tumor	TCGA-E2-A10F-01A-11R-A10J-07	TCGA	hg19
TCGA-D8-A3Z6-01	RNA-seq	Breast invasive carcinoma	Tumor	TCGA-D8-A3Z6-01A-11R-A239-07	TCGA	hg19
TCGA-BH-A0B0-01	RNA-seq	Breast invasive carcinoma	Tumor	TCGA-BH-A0B0-01A-21R-A115-07	TCGA	hg19
TCGA-BH-A1FU-01	RNA-seq	Breast invasive carcinoma	Tumor	TCGA-BH-A1FU-01A-11R-A14D-07	TCGA	hg19
TCGA-PE-A5DC-01	RNA-seq	Breast invasive carcinoma	Tumor	TCGA-PE-A5DC-01A-12R-A27Q-07	TCGA	hg19
TCGA-A2-A0SU-01	RNA-seq	Breast invasive carcinoma	Tumor	TCGA-A2-A0SU-01A-11R-A084-07	TCGA	hg19
TCGA-E9-A1N6-01	RNA-seq	Breast invasive carcinoma	Tumor	TCGA-E9-A1N6-01A-11R-A144-07	TCGA	hg19
TCGA-AR-A251-01	RNA-seq	Breast invasive carcinoma	Tumor	TCGA-AR-A251-01A-12R-A169-07	TCGA	hg19
TCGA-D8-A1XU-01	RNA-seq	Breast invasive carcinoma	Tumor	TCGA-D8-A1XU-01A-11R-A14M-07	TCGA	hg19
TCGA-E9-A1NI-01	RNA-seq	Breast invasive carcinoma	Tumor	TCGA-E9-A1NI-01A-11R-A14D-07	TCGA	hg19
TCGA-BH-A1F5-01	RNA-seq	Breast invasive carcinoma	Tumor	TCGA-BH-A1F5-01A-12R-A13Q-07	TCGA	hg19
TCGA-BH-A1FL-01	RNA-seq	Breast invasive carcinoma	Tumor	TCGA-BH-A1FL-01A-11R-A13Q-07	TCGA	hg19
TCGA-GM-A2DN-01	RNA-seq	Breast invasive carcinoma	Tumor	TCGA-GM-A2DN-01A-11R-A180-07	TCGA	hg19
TCGA-AC-A2BK-01	RNA-seq	Breast invasive carcinoma	Tumor	TCGA-AC-A2BK-01A-11R-A21T-07	TCGA	hg19
TCGA-AC-A4ZE-01	RNA-seq	Breast invasive carcinoma	Tumor	TCGA-AC-A4ZE-01A-11R-A41B-07	TCGA	hg19
TCGA-A2-A04X-01	RNA-seq	Breast invasive carcinoma	Tumor	TCGA-A2-A04X-01A-21R-A034-07	TCGA	hg19
TCGA-AR-A0TX-01	RNA-seq	Breast invasive carcinoma	Tumor	TCGA-AR-A0TX-01A-11R-A084-07	TCGA	hg19
TCGA-D8-A27T-01	RNA-seq	Breast invasive carcinoma	Tumor	TCGA-D8-A27T-01A-11R-A16F-07	TCGA	hg19
TCGA-D8-A1JJ-01	RNA-seq	Breast invasive carcinoma	Tumor	TCGA-D8-A1JJ-01A-31R-A14M-07	TCGA	hg19
TCGA-C8-A1HG-01	RNA-seq	Breast invasive carcinoma	Tumor	TCGA-C8-A1HG-01A-11R-A137-07	TCGA	hg19
TCGA-S3-A6ZG-01	RNA-seq	Breast invasive carcinoma	Tumor	TCGA-S3-A6ZG-01A-22R-A32P-07	TCGA	hg19
TCGA-A2-A0T4-01	RNA-seq	Breast invasive carcinoma	Tumor	TCGA-A2-A0T4-01A-31R-A084-07	TCGA	hg19
TCGA-B6-A0I6-01	RNA-seq	Breast invasive carcinoma	Tumor	TCGA-B6-A0I6-01A-11R-A034-07	TCGA	hg19
TCGA-A8-A099-01	RNA-seq	Breast invasive carcinoma	Tumor	TCGA-A8-A099-01A-11R-A00Z-07	TCGA	hg19
TCGA-A7-A425-01	RNA-seq	Breast invasive carcinoma	Tumor	TCGA-A7-A425-01A-11R-A24H-07	TCGA	hg19
TCGA-C8-A12L-01	RNA-seq	Breast invasive carcinoma	Tumor	TCGA-C8-A12L-01A-11R-A115-07	TCGA	hg19
TCGA-D8-A27F-01	RNA-seq	Breast invasive carcinoma	Tumor	TCGA-D8-A27F-01A-11R-A16F-07	TCGA	hg19
TCGA-E9-A248-01	RNA-seq	Breast invasive carcinoma	Tumor	TCGA-E9-A248-01A-11R-A169-07	TCGA	hg19
TCGA-E9-A5UP-01	RNA-seq	Breast invasive carcinoma	Tumor	TCGA-E9-A5UP-01A-11R-A28M-07	TCGA	hg19
TCGA-LL-A9Q3-01	RNA-seq	Breast invasive carcinoma	Tumor	TCGA-LL-A9Q3-01A-11R-A41B-07	TCGA	hg19
TCGA-A7-A0CH-01	RNA-seq	Breast invasive carcinoma	Tumor	TCGA-A7-A0CH-01A-21R-A00Z-07	TCGA	hg19
TCGA-A8-A08L-01	RNA-seq	Breast invasive carcinoma	Tumor	TCGA-A8-A08L-01A-11R-A00Z-07	TCGA	hg19
TCGA-A8-A07O-01	RNA-seq	Breast invasive carcinoma	Tumor	TCGA-A8-A07O-01A-11R-A00Z-07	TCGA	hg19
TCGA-AO-A0JD-01	RNA-seq	Breast invasive carcinoma	Tumor	TCGA-AO-A0JD-01A-11R-A056-07	TCGA	hg19
TCGA-EW-A1OY-01	RNA-seq	Breast invasive carcinoma	Tumor	TCGA-EW-A1OY-01A-11R-A144-07	TCGA	hg19
TCGA-A7-A0DB-01	RNA-seq	Breast invasive carcinoma	Tumor	TCGA-A7-A0DB-01A-11R-A00Z-07	TCGA	hg19
TCGA-D8-A1XQ-01	RNA-seq	Breast invasive carcinoma	Tumor	TCGA-D8-A1XQ-01A-11R-A14M-07	TCGA	hg19
TCGA-A8-A07B-01	RNA-seq	Breast invasive carcinoma	Tumor	TCGA-A8-A07B-01A-11R-A00Z-07	TCGA	hg19
TCGA-AN-A0XL-01	RNA-seq	Breast invasive carcinoma	Tumor	TCGA-AN-A0XL-01A-11R-A10J-07	TCGA	hg19
TCGA-BH-A0DV-01	RNA-seq	Breast invasive carcinoma	Tumor	TCGA-BH-A0DV-01A-21R-A12P-07	TCGA	hg19
TCGA-BH-A0W3-01	RNA-seq	Breast invasive carcinoma	Tumor	TCGA-BH-A0W3-01A-11R-A109-07	TCGA	hg19
TCGA-OL-A66L-01	RNA-seq	Breast invasive carcinoma	Tumor	TCGA-OL-A66L-01A-12R-A31O-07	TCGA	hg19
TCGA-A1-A0SG-01	RNA-seq	Breast invasive carcinoma	Tumor	TCGA-A1-A0SG-01A-11R-A144-07	TCGA	hg19
TCGA-A8-A06Q-01	RNA-seq	Breast invasive carcinoma	Tumor	TCGA-A8-A06Q-01A-11R-A034-07	TCGA	hg19
TCGA-AO-A03T-01	RNA-seq	Breast invasive carcinoma	Tumor	TCGA-AO-A03T-01A-21R-A034-07	TCGA	hg19
TCGA-B6-A0RL-01	RNA-seq	Breast invasive carcinoma	Tumor	TCGA-B6-A0RL-01A-11R-A084-07	TCGA	hg19
TCGA-E2-A10E-01	RNA-seq	Breast invasive carcinoma	Tumor	TCGA-E2-A10E-01A-21R-A10J-07	TCGA	hg19
TCGA-E9-A1NH-01	RNA-seq	Breast invasive carcinoma	Tumor	TCGA-E9-A1NH-01A-11R-A14D-07	TCGA	hg19
TCGA-C8-A12K-01	RNA-seq	Breast invasive carcinoma	Tumor	TCGA-C8-A12K-01A-21R-A115-07	TCGA	hg19
TCGA-BH-A0BR-01	RNA-seq	Breast invasive carcinoma	Tumor	TCGA-BH-A0BR-01A-21R-A115-07	TCGA	hg19
TCGA-AQ-A7U7-01	RNA-seq	Breast invasive carcinoma	Tumor	TCGA-AQ-A7U7-01A-22R-A352-07	TCGA	hg19
TCGA-AO-A0JC-01	RNA-seq	Breast invasive carcinoma	Tumor	TCGA-AO-A0JC-01A-11R-A056-07	TCGA	hg19
TCGA-BH-A0DL-01	RNA-seq	Breast invasive carcinoma	Tumor	TCGA-BH-A0DL-01A-11R-A115-07	TCGA	hg19
TCGA-E2-A10A-01	RNA-seq	Breast invasive carcinoma	Tumor	TCGA-E2-A10A-01A-21R-A115-07	TCGA	hg19
TCGA-OL-A6VQ-01	RNA-seq	Breast invasive carcinoma	Tumor	TCGA-OL-A6VQ-01A-12R-A41B-07	TCGA	hg19
TCGA-E9-A1R4-01	RNA-seq	Breast invasive carcinoma	Tumor	TCGA-E9-A1R4-01A-21R-A14D-07	TCGA	hg19
TCGA-D8-A140-01	RNA-seq	Breast invasive carcinoma	Tumor	TCGA-D8-A140-01A-11R-A115-07	TCGA	hg19
TCGA-LD-A74U-01	RNA-seq	Breast invasive carcinoma	Tumor	TCGA-LD-A74U-01A-13R-A33J-07	TCGA	hg19
TCGA-S3-AA11-01	RNA-seq	Breast invasive carcinoma	Tumor	TCGA-S3-AA11-01A-31R-A41B-07	TCGA	hg19
TCGA-D8-A1XS-01	RNA-seq	Breast invasive carcinoma	Tumor	TCGA-D8-A1XS-01A-11R-A14M-07	TCGA	hg19
TCGA-E2-A9RU-01	RNA-seq	Breast invasive carcinoma	Tumor	TCGA-E2-A9RU-01A-11R-A41B-07	TCGA	hg19
TCGA-EW-A1PG-01	RNA-seq	Breast invasive carcinoma	Tumor	TCGA-EW-A1PG-01A-11R-A144-07	TCGA	hg19
TCGA-A2-A1G1-01	RNA-seq	Breast invasive carcinoma	Tumor	TCGA-A2-A1G1-01A-21R-A13Q-07	TCGA	hg19
TCGA-D8-A27H-01	RNA-seq	Breast invasive carcinoma	Tumor	TCGA-D8-A27H-01A-11R-A16F-07	TCGA	hg19
TCGA-AN-A0AR-01	RNA-seq	Breast invasive carcinoma	Tumor	TCGA-AN-A0AR-01A-11R-A00Z-07	TCGA	hg19
TCGA-E2-A576-01	RNA-seq	Breast invasive carcinoma	Tumor	TCGA-E2-A576-01A-11R-A31O-07	TCGA	hg19
TCGA-E2-A15K-01	RNA-seq	Breast invasive carcinoma	Tumor	TCGA-E2-A15K-01A-11R-A12P-07	TCGA	hg19
TCGA-C8-A132-01	RNA-seq	Breast invasive carcinoma	Tumor	TCGA-C8-A132-01A-31R-A115-07	TCGA	hg19
TCGA-E2-A1IJ-01	RNA-seq	Breast invasive carcinoma	Tumor	TCGA-E2-A1IJ-01A-11R-A144-07	TCGA	hg19
TCGA-A8-A08Z-01	RNA-seq	Breast invasive carcinoma	Tumor	TCGA-A8-A08Z-01A-21R-A00Z-07	TCGA	hg19
TCGA-E9-A244-01	RNA-seq	Breast invasive carcinoma	Tumor	TCGA-E9-A244-01A-11R-A169-07	TCGA	hg19
TCGA-A8-A06Y-01	RNA-seq	Breast invasive carcinoma	Tumor	TCGA-A8-A06Y-01A-21R-A00Z-07	TCGA	hg19
TCGA-AN-A0XP-01	RNA-seq	Breast invasive carcinoma	Tumor	TCGA-AN-A0XP-01A-11R-A109-07	TCGA	hg19
TCGA-A8-A07S-01	RNA-seq	Breast invasive carcinoma	Tumor	TCGA-A8-A07S-01A-11R-A034-07	TCGA	hg19
TCGA-AO-A129-01	RNA-seq	Breast invasive carcinoma	Tumor	TCGA-AO-A129-01A-21R-A10J-07	TCGA	hg19
TCGA-A1-A0SD-01	RNA-seq	Breast invasive carcinoma	Tumor	TCGA-A1-A0SD-01A-11R-A115-07	TCGA	hg19
TCGA-AC-A8OR-01	RNA-seq	Breast invasive carcinoma	Tumor	TCGA-AC-A8OR-01A-21R-A41B-07	TCGA	hg19
TCGA-AR-A5QQ-01	RNA-seq	Breast invasive carcinoma	Tumor	TCGA-AR-A5QQ-01A-11R-A28M-07	TCGA	hg19
TCGA-EW-A1P0-01	RNA-seq	Breast invasive carcinoma	Tumor	TCGA-EW-A1P0-01A-11R-A144-07	TCGA	hg19
TCGA-A8-A0A9-01	RNA-seq	Breast invasive carcinoma	Tumor	TCGA-A8-A0A9-01A-11R-A00Z-07	TCGA	hg19
TCGA-A2-A3XZ-01	RNA-seq	Breast invasive carcinoma	Tumor	TCGA-A2-A3XZ-01A-42R-A239-07	TCGA	hg19
TCGA-B6-A0RM-01	RNA-seq	Breast invasive carcinoma	Tumor	TCGA-B6-A0RM-01A-11R-A084-07	TCGA	hg19
TCGA-S3-AA15-01	RNA-seq	Breast invasive carcinoma	Tumor	TCGA-S3-AA15-01A-11R-A41B-07	TCGA	hg19
TCGA-B6-A0RQ-01	RNA-seq	Breast invasive carcinoma	Tumor	TCGA-B6-A0RQ-01A-11R-A115-07	TCGA	hg19
TCGA-A7-A426-01	RNA-seq	Breast invasive carcinoma	Tumor	TCGA-A7-A426-01A-22R-A24H-07	TCGA	hg19
TCGA-A8-A097-01	RNA-seq	Breast invasive carcinoma	Tumor	TCGA-A8-A097-01A-11R-A034-07	TCGA	hg19
TCGA-D8-A27P-01	RNA-seq	Breast invasive carcinoma	Tumor	TCGA-D8-A27P-01A-11R-A16F-07	TCGA	hg19
TCGA-BH-A204-01	RNA-seq	Breast invasive carcinoma	Tumor	TCGA-BH-A204-01A-11R-A157-07	TCGA	hg19
TCGA-PL-A8LX-01	RNA-seq	Breast invasive carcinoma	Tumor	TCGA-PL-A8LX-01A-11R-A41B-07	TCGA	hg19
TCGA-OL-A6VR-01	RNA-seq	Breast invasive carcinoma	Tumor	TCGA-OL-A6VR-01A-32R-A33J-07	TCGA	hg19
TCGA-A8-A07C-01	RNA-seq	Breast invasive carcinoma	Tumor	TCGA-A8-A07C-01A-11R-A034-07	TCGA	hg19
TCGA-3C-AALK-01	RNA-seq	Breast invasive carcinoma	Tumor	TCGA-3C-AALK-01A-11R-A41B-07	TCGA	hg19
TCGA-EW-A424-01	RNA-seq	Breast invasive carcinoma	Tumor	TCGA-EW-A424-01A-11R-A24H-07	TCGA	hg19
TCGA-E2-A15C-01	RNA-seq	Breast invasive carcinoma	Tumor	TCGA-E2-A15C-01A-31R-A12D-07	TCGA	hg19
TCGA-B6-A0I9-01	RNA-seq	Breast invasive carcinoma	Tumor	TCGA-B6-A0I9-01A-11R-A034-07	TCGA	hg19
TCGA-E9-A1N5-01	RNA-seq	Breast invasive carcinoma	Tumor	TCGA-E9-A1N5-01A-11R-A14D-07	TCGA	hg19
TCGA-A8-A09E-01	RNA-seq	Breast invasive carcinoma	Tumor	TCGA-A8-A09E-01A-11R-A00Z-07	TCGA	hg19
TCGA-A2-A0CW-01	RNA-seq	Breast invasive carcinoma	Tumor	TCGA-A2-A0CW-01A-21R-A115-07	TCGA	hg19
TCGA-E9-A1RI-01	RNA-seq	Breast invasive carcinoma	Tumor	TCGA-E9-A1RI-01A-11R-A169-07	TCGA	hg19
TCGA-A8-A075-01	RNA-seq	Breast invasive carcinoma	Tumor	TCGA-A8-A075-01A-11R-A084-07	TCGA	hg19
TCGA-LL-A6FR-01	RNA-seq	Breast invasive carcinoma	Tumor	TCGA-LL-A6FR-01A-12R-A31O-07	TCGA	hg19
TCGA-AR-A0TZ-01	RNA-seq	Breast invasive carcinoma	Tumor	TCGA-AR-A0TZ-01A-12R-A084-07	TCGA	hg19
TCGA-C8-A1HO-01	RNA-seq	Breast invasive carcinoma	Tumor	TCGA-C8-A1HO-01A-11R-A13Q-07	TCGA	hg19
TCGA-A2-A0YM-01	RNA-seq	Breast invasive carcinoma	Tumor	TCGA-A2-A0YM-01A-11R-A109-07	TCGA	hg19
TCGA-A7-A0CD-01	RNA-seq	Breast invasive carcinoma	Tumor	TCGA-A7-A0CD-01A-11R-A00Z-07	TCGA	hg19
TCGA-BH-A0HL-01	RNA-seq	Breast invasive carcinoma	Tumor	TCGA-BH-A0HL-01A-11R-A10U-07	TCGA	hg19
TCGA-E2-A10C-01	RNA-seq	Breast invasive carcinoma	Tumor	TCGA-E2-A10C-01A-21R-A10J-07	TCGA	hg19
TCGA-AQ-A04L-01	RNA-seq	Breast invasive carcinoma	Tumor	TCGA-AQ-A04L-01B-21R-A10J-07	TCGA	hg19
TCGA-A7-A3J0-01	RNA-seq	Breast invasive carcinoma	Tumor	TCGA-A7-A3J0-01A-11R-A213-07	TCGA	hg19
TCGA-AN-A0FZ-01	RNA-seq	Breast invasive carcinoma	Tumor	TCGA-AN-A0FZ-01A-11R-A034-07	TCGA	hg19
TCGA-E9-A22D-01	RNA-seq	Breast invasive carcinoma	Tumor	TCGA-E9-A22D-01A-11R-A157-07	TCGA	hg19
TCGA-AO-A0J6-01	RNA-seq	Breast invasive carcinoma	Tumor	TCGA-AO-A0J6-01A-11R-A034-07	TCGA	hg19
TCGA-AC-A2FK-01	RNA-seq	Breast invasive carcinoma	Tumor	TCGA-AC-A2FK-01A-12R-A180-07	TCGA	hg19
TCGA-D8-A27M-01	RNA-seq	Breast invasive carcinoma	Tumor	TCGA-D8-A27M-01A-11R-A16F-07	TCGA	hg19
TCGA-AO-A1KQ-01	RNA-seq	Breast invasive carcinoma	Tumor	TCGA-AO-A1KQ-01A-11R-A13Q-07	TCGA	hg19
TCGA-E2-A14U-01	RNA-seq	Breast invasive carcinoma	Tumor	TCGA-E2-A14U-01A-11R-A22K-07	TCGA	hg19
TCGA-AC-A3YI-01	RNA-seq	Breast invasive carcinoma	Tumor	TCGA-AC-A3YI-01A-21R-A239-07	TCGA	hg19
TCGA-AN-A046-01	RNA-seq	Breast invasive carcinoma	Tumor	TCGA-AN-A046-01A-21R-A034-07	TCGA	hg19
TCGA-GI-A2C8-01	RNA-seq	Breast invasive carcinoma	Tumor	TCGA-GI-A2C8-01A-11R-A16F-07	TCGA	hg19
TCGA-EW-A1OW-01	RNA-seq	Breast invasive carcinoma	Tumor	TCGA-EW-A1OW-01A-21R-A144-07	TCGA	hg19
TCGA-AN-A0XT-01	RNA-seq	Breast invasive carcinoma	Tumor	TCGA-AN-A0XT-01A-11R-A109-07	TCGA	hg19
TCGA-B6-A0X0-01	RNA-seq	Breast invasive carcinoma	Tumor	TCGA-B6-A0X0-01A-21R-A115-07	TCGA	hg19
TCGA-AO-A12E-01	RNA-seq	Breast invasive carcinoma	Tumor	TCGA-AO-A12E-01A-11R-A10J-07	TCGA	hg19
TCGA-BH-A0BJ-01	RNA-seq	Breast invasive carcinoma	Tumor	TCGA-BH-A0BJ-01A-11R-A056-07	TCGA	hg19
TCGA-BH-A8FZ-01	RNA-seq	Breast invasive carcinoma	Tumor	TCGA-BH-A8FZ-01A-11R-A352-07	TCGA	hg19
TCGA-A2-A0CZ-01	RNA-seq	Breast invasive carcinoma	Tumor	TCGA-A2-A0CZ-01A-11R-A034-07	TCGA	hg19
TCGA-AC-A2FE-01	RNA-seq	Breast invasive carcinoma	Tumor	TCGA-AC-A2FE-01A-11R-A19W-07	TCGA	hg19
TCGA-OL-A5RY-01	RNA-seq	Breast invasive carcinoma	Tumor	TCGA-OL-A5RY-01A-21R-A28M-07	TCGA	hg19
TCGA-E2-A3DX-01	RNA-seq	Breast invasive carcinoma	Tumor	TCGA-E2-A3DX-01A-21R-A213-07	TCGA	hg19
TCGA-B6-A0I5-01	RNA-seq	Breast invasive carcinoma	Tumor	TCGA-B6-A0I5-01A-11R-A034-07	TCGA	hg19
TCGA-BH-A0EE-01	RNA-seq	Breast invasive carcinoma	Tumor	TCGA-BH-A0EE-01A-11R-A034-07	TCGA	hg19
TCGA-C8-A12W-01	RNA-seq	Breast invasive carcinoma	Tumor	TCGA-C8-A12W-01A-11R-A115-07	TCGA	hg19
TCGA-UU-A93S-01	RNA-seq	Breast invasive carcinoma	Tumor	TCGA-UU-A93S-01A-21R-A41B-07	TCGA	hg19
TCGA-B6-A0RV-01	RNA-seq	Breast invasive carcinoma	Tumor	TCGA-B6-A0RV-01A-11R-A084-07	TCGA	hg19
TCGA-E9-A22A-01	RNA-seq	Breast invasive carcinoma	Tumor	TCGA-E9-A22A-01A-11R-A157-07	TCGA	hg19
TCGA-A2-A0D4-01	RNA-seq	Breast invasive carcinoma	Tumor	TCGA-A2-A0D4-01A-11R-A00Z-07	TCGA	hg19
TCGA-AC-A6IV-01	RNA-seq	Breast invasive carcinoma	Tumor	TCGA-AC-A6IV-01A-12R-A33J-07	TCGA	hg19
TCGA-E2-A107-01	RNA-seq	Breast invasive carcinoma	Tumor	TCGA-E2-A107-01A-11R-A10J-07	TCGA	hg19
TCGA-AC-A23E-01	RNA-seq	Breast invasive carcinoma	Tumor	TCGA-AC-A23E-01A-11R-A157-07	TCGA	hg19
TCGA-D8-A1XL-01	RNA-seq	Breast invasive carcinoma	Tumor	TCGA-D8-A1XL-01A-11R-A14M-07	TCGA	hg19
TCGA-AN-A0XR-01	RNA-seq	Breast invasive carcinoma	Tumor	TCGA-AN-A0XR-01A-11R-A109-07	TCGA	hg19
TCGA-D8-A1JI-01	RNA-seq	Breast invasive carcinoma	Tumor	TCGA-D8-A1JI-01A-11R-A13Q-07	TCGA	hg19
TCGA-E2-A14O-01	RNA-seq	Breast invasive carcinoma	Tumor	TCGA-E2-A14O-01A-31R-A115-07	TCGA	hg19
TCGA-A2-A1FZ-01	RNA-seq	Breast invasive carcinoma	Tumor	TCGA-A2-A1FZ-01A-51R-A14D-07	TCGA	hg19
TCGA-A1-A0SF-01	RNA-seq	Breast invasive carcinoma	Tumor	TCGA-A1-A0SF-01A-11R-A144-07	TCGA	hg19
TCGA-AC-A23H-01	RNA-seq	Breast invasive carcinoma	Tumor	TCGA-AC-A23H-01A-11R-A157-07	TCGA	hg19
TCGA-AR-A0TU-01	RNA-seq	Breast invasive carcinoma	Tumor	TCGA-AR-A0TU-01A-31R-A109-07	TCGA	hg19
TCGA-E9-A295-01	RNA-seq	Breast invasive carcinoma	Tumor	TCGA-E9-A295-01A-11R-A16F-07	TCGA	hg19
TCGA-BH-A1FJ-01	RNA-seq	Breast invasive carcinoma	Tumor	TCGA-BH-A1FJ-01A-11R-A13Q-07	TCGA	hg19
TCGA-A2-A0SX-01	RNA-seq	Breast invasive carcinoma	Tumor	TCGA-A2-A0SX-01A-12R-A084-07	TCGA	hg19
TCGA-AR-A24U-01	RNA-seq	Breast invasive carcinoma	Tumor	TCGA-AR-A24U-01A-11R-A169-07	TCGA	hg19
TCGA-AN-A0FL-01	RNA-seq	Breast invasive carcinoma	Tumor	TCGA-AN-A0FL-01A-11R-A034-07	TCGA	hg19
TCGA-AN-A0FS-01	RNA-seq	Breast invasive carcinoma	Tumor	TCGA-AN-A0FS-01A-11R-A034-07	TCGA	hg19
TCGA-AR-A24V-01	RNA-seq	Breast invasive carcinoma	Tumor	TCGA-AR-A24V-01A-21R-A169-07	TCGA	hg19
TCGA-GM-A3XL-01	RNA-seq	Breast invasive carcinoma	Tumor	TCGA-GM-A3XL-01A-11R-A22U-07	TCGA	hg19
TCGA-A7-A26F-01	RNA-seq	Breast invasive carcinoma	Tumor	TCGA-A7-A26F-01A-21R-A169-07	TCGA	hg19
TCGA-B6-A401-01	RNA-seq	Breast invasive carcinoma	Tumor	TCGA-B6-A401-01A-11R-A239-07	TCGA	hg19
TCGA-E2-A1B1-01	RNA-seq	Breast invasive carcinoma	Tumor	TCGA-E2-A1B1-01A-21R-A12P-07	TCGA	hg19
TCGA-EW-A6SA-01	RNA-seq	Breast invasive carcinoma	Tumor	TCGA-EW-A6SA-01A-21R-A32P-07	TCGA	hg19
TCGA-A2-A0D2-01	RNA-seq	Breast invasive carcinoma	Tumor	TCGA-A2-A0D2-01A-21R-A034-07	TCGA	hg19
TCGA-BH-A0BQ-01	RNA-seq	Breast invasive carcinoma	Tumor	TCGA-BH-A0BQ-01A-21R-A115-07	TCGA	hg19
TCGA-BH-A0B7-01	RNA-seq	Breast invasive carcinoma	Tumor	TCGA-BH-A0B7-01A-12R-A115-07	TCGA	hg19
TCGA-E9-A1R6-01	RNA-seq	Breast invasive carcinoma	Tumor	TCGA-E9-A1R6-01A-11R-A14D-07	TCGA	hg19
TCGA-A7-A0CG-01	RNA-seq	Breast invasive carcinoma	Tumor	TCGA-A7-A0CG-01A-12R-A056-07	TCGA	hg19
TCGA-D8-A1X9-01	RNA-seq	Breast invasive carcinoma	Tumor	TCGA-D8-A1X9-01A-12R-A157-07	TCGA	hg19
TCGA-B6-A0RT-01	RNA-seq	Breast invasive carcinoma	Tumor	TCGA-B6-A0RT-01A-21R-A084-07	TCGA	hg19
TCGA-D8-A27G-01	RNA-seq	Breast invasive carcinoma	Tumor	TCGA-D8-A27G-01A-11R-A16F-07	TCGA	hg19
TCGA-EW-A2FR-01	RNA-seq	Breast invasive carcinoma	Tumor	TCGA-EW-A2FR-01A-11R-A21T-07	TCGA	hg19
TCGA-BH-A6R8-01	RNA-seq	Breast invasive carcinoma	Tumor	TCGA-BH-A6R8-01A-21R-A33J-07	TCGA	hg19
TCGA-AR-A2LL-01	RNA-seq	Breast invasive carcinoma	Tumor	TCGA-AR-A2LL-01A-11R-A180-07	TCGA	hg19
TCGA-A8-A09Z-01	RNA-seq	Breast invasive carcinoma	Tumor	TCGA-A8-A09Z-01A-11R-A00Z-07	TCGA	hg19
TCGA-A2-A4S2-01	RNA-seq	Breast invasive carcinoma	Tumor	TCGA-A2-A4S2-01A-12R-A266-07	TCGA	hg19
TCGA-BH-A18Q-01	RNA-seq	Breast invasive carcinoma	Tumor	TCGA-BH-A18Q-01A-12R-A12D-07	TCGA	hg19
TCGA-C8-A137-01	RNA-seq	Breast invasive carcinoma	Tumor	TCGA-C8-A137-01A-11R-A115-07	TCGA	hg19
TCGA-PL-A8LY-01	RNA-seq	Breast invasive carcinoma	Tumor	TCGA-PL-A8LY-01A-11R-A41B-07	TCGA	hg19
TCGA-BH-A1FE-01	RNA-seq	Breast invasive carcinoma	Tumor	TCGA-BH-A1FE-01A-11R-A13Q-07	TCGA	hg19
TCGA-AR-A24O-01	RNA-seq	Breast invasive carcinoma	Tumor	TCGA-AR-A24O-01A-11R-A169-07	TCGA	hg19
TCGA-A2-A1G4-01	RNA-seq	Breast invasive carcinoma	Tumor	TCGA-A2-A1G4-01A-11R-A13Q-07	TCGA	hg19
TCGA-E2-A1IH-01	RNA-seq	Breast invasive carcinoma	Tumor	TCGA-E2-A1IH-01A-11R-A13Q-07	TCGA	hg19
TCGA-D8-A1Y1-01	RNA-seq	Breast invasive carcinoma	Tumor	TCGA-D8-A1Y1-01A-21R-A14M-07	TCGA	hg19
TCGA-AO-A0J9-01	RNA-seq	Breast invasive carcinoma	Tumor	TCGA-AO-A0J9-01A-11R-A034-07	TCGA	hg19
TCGA-E2-A1B4-01	RNA-seq	Breast invasive carcinoma	Tumor	TCGA-E2-A1B4-01A-11R-A12P-07	TCGA	hg19
TCGA-OL-A5RV-01	RNA-seq	Breast invasive carcinoma	Tumor	TCGA-OL-A5RV-01A-12R-A28M-07	TCGA	hg19
TCGA-E2-A15F-01	RNA-seq	Breast invasive carcinoma	Tumor	TCGA-E2-A15F-01A-11R-A115-07	TCGA	hg19
TCGA-B6-A0IQ-01	RNA-seq	Breast invasive carcinoma	Tumor	TCGA-B6-A0IQ-01A-11R-A034-07	TCGA	hg19
TCGA-4H-AAAK-01	RNA-seq	Breast invasive carcinoma	Tumor	TCGA-4H-AAAK-01A-12R-A41B-07	TCGA	hg19
TCGA-A2-A3XU-01	RNA-seq	Breast invasive carcinoma	Tumor	TCGA-A2-A3XU-01A-12R-A22U-07	TCGA	hg19
TCGA-C8-A12X-01	RNA-seq	Breast invasive carcinoma	Tumor	TCGA-C8-A12X-01A-11R-A115-07	TCGA	hg19
TCGA-E9-A226-01	RNA-seq	Breast invasive carcinoma	Tumor	TCGA-E9-A226-01A-21R-A157-07	TCGA	hg19
TCGA-A2-A1FW-01	RNA-seq	Breast invasive carcinoma	Tumor	TCGA-A2-A1FW-01A-11R-A13Q-07	TCGA	hg19
TCGA-A8-A084-01	RNA-seq	Breast invasive carcinoma	Tumor	TCGA-A8-A084-01A-21R-A00Z-07	TCGA	hg19
TCGA-E9-A227-01	RNA-seq	Breast invasive carcinoma	Tumor	TCGA-E9-A227-01A-11R-A157-07	TCGA	hg19
TCGA-BH-A42V-01	RNA-seq	Breast invasive carcinoma	Tumor	TCGA-BH-A42V-01A-11R-A24H-07	TCGA	hg19
TCGA-A7-A6VY-01	RNA-seq	Breast invasive carcinoma	Tumor	TCGA-A7-A6VY-01A-12R-A33J-07	TCGA	hg19
TCGA-A8-A082-01	RNA-seq	Breast invasive carcinoma	Tumor	TCGA-A8-A082-01A-11R-A00Z-07	TCGA	hg19
TCGA-C8-A133-01	RNA-seq	Breast invasive carcinoma	Tumor	TCGA-C8-A133-01A-32R-A12D-07	TCGA	hg19
TCGA-D8-A1XM-01	RNA-seq	Breast invasive carcinoma	Tumor	TCGA-D8-A1XM-01A-21R-A14M-07	TCGA	hg19
TCGA-C8-A135-01	RNA-seq	Breast invasive carcinoma	Tumor	TCGA-C8-A135-01A-11R-A115-07	TCGA	hg19
TCGA-A2-A0SY-01	RNA-seq	Breast invasive carcinoma	Tumor	TCGA-A2-A0SY-01A-31R-A084-07	TCGA	hg19
TCGA-A8-A09G-01	RNA-seq	Breast invasive carcinoma	Tumor	TCGA-A8-A09G-01A-21R-A00Z-07	TCGA	hg19
TCGA-BH-A0BZ-01	RNA-seq	Breast invasive carcinoma	Tumor	TCGA-BH-A0BZ-01A-31R-A12P-07	TCGA	hg19
TCGA-A2-A0CQ-01	RNA-seq	Breast invasive carcinoma	Tumor	TCGA-A2-A0CQ-01A-21R-A034-07	TCGA	hg19
TCGA-AN-A0FD-01	RNA-seq	Breast invasive carcinoma	Tumor	TCGA-AN-A0FD-01A-11R-A034-07	TCGA	hg19
TCGA-A2-A0YL-01	RNA-seq	Breast invasive carcinoma	Tumor	TCGA-A2-A0YL-01A-21R-A109-07	TCGA	hg19
TCGA-5L-AAT0-01	RNA-seq	Breast invasive carcinoma	Tumor	TCGA-5L-AAT0-01A-12R-A41B-07	TCGA	hg19
TCGA-A2-A0YJ-01	RNA-seq	Breast invasive carcinoma	Tumor	TCGA-A2-A0YJ-01A-11R-A109-07	TCGA	hg19
TCGA-D8-A1JT-01	RNA-seq	Breast invasive carcinoma	Tumor	TCGA-D8-A1JT-01A-31R-A13Q-07	TCGA	hg19
TCGA-AO-A0JF-01	RNA-seq	Breast invasive carcinoma	Tumor	TCGA-AO-A0JF-01A-11R-A056-07	TCGA	hg19
TCGA-AO-A12G-01	RNA-seq	Breast invasive carcinoma	Tumor	TCGA-AO-A12G-01A-11R-A10J-07	TCGA	hg19
TCGA-BH-A0BF-01	RNA-seq	Breast invasive carcinoma	Tumor	TCGA-BH-A0BF-01A-21R-A12P-07	TCGA	hg19
TCGA-AO-A03L-01	RNA-seq	Breast invasive carcinoma	Tumor	TCGA-AO-A03L-01A-41R-A056-07	TCGA	hg19
TCGA-E2-A1IF-01	RNA-seq	Breast invasive carcinoma	Tumor	TCGA-E2-A1IF-01A-11R-A144-07	TCGA	hg19
TCGA-AN-A0FW-01	RNA-seq	Breast invasive carcinoma	Tumor	TCGA-AN-A0FW-01A-11R-A034-07	TCGA	hg19
TCGA-5L-AAT1-01	RNA-seq	Breast invasive carcinoma	Tumor	TCGA-5L-AAT1-01A-12R-A41B-07	TCGA	hg19
TCGA-PL-A8LV-01	RNA-seq	Breast invasive carcinoma	Tumor	TCGA-PL-A8LV-01A-21R-A41B-07	TCGA	hg19
TCGA-A8-A07E-01	RNA-seq	Breast invasive carcinoma	Tumor	TCGA-A8-A07E-01A-11R-A034-07	TCGA	hg19
TCGA-A7-A4SB-01	RNA-seq	Breast invasive carcinoma	Tumor	TCGA-A7-A4SB-01A-21R-A266-07	TCGA	hg19
TCGA-A8-A08X-01	RNA-seq	Breast invasive carcinoma	Tumor	TCGA-A8-A08X-01A-21R-A00Z-07	TCGA	hg19
TCGA-BH-A0BS-01	RNA-seq	Breast invasive carcinoma	Tumor	TCGA-BH-A0BS-01A-11R-A12P-07	TCGA	hg19
TCGA-A2-A04P-01	RNA-seq	Breast invasive carcinoma	Tumor	TCGA-A2-A04P-01A-31R-A034-07	TCGA	hg19
TCGA-AO-A03V-01	RNA-seq	Breast invasive carcinoma	Tumor	TCGA-AO-A03V-01A-11R-A115-07	TCGA	hg19
TCGA-W8-A86G-01	RNA-seq	Breast invasive carcinoma	Tumor	TCGA-W8-A86G-01A-21R-A36F-07	TCGA	hg19
TCGA-E2-A15J-01	RNA-seq	Breast invasive carcinoma	Tumor	TCGA-E2-A15J-01A-11R-A12P-07	TCGA	hg19
TCGA-AR-A24S-01	RNA-seq	Breast invasive carcinoma	Tumor	TCGA-AR-A24S-01A-11R-A169-07	TCGA	hg19
TCGA-EW-A3E8-01	RNA-seq	Breast invasive carcinoma	Tumor	TCGA-EW-A3E8-01B-11R-A24H-07	TCGA	hg19
TCGA-BH-A0E7-01	RNA-seq	Breast invasive carcinoma	Tumor	TCGA-BH-A0E7-01A-11R-A034-07	TCGA	hg19
TCGA-A7-A56D-01	RNA-seq	Breast invasive carcinoma	Tumor	TCGA-A7-A56D-01A-11R-A27Q-07	TCGA	hg19
TCGA-PE-A5DD-01	RNA-seq	Breast invasive carcinoma	Tumor	TCGA-PE-A5DD-01A-12R-A27Q-07	TCGA	hg19
TCGA-BH-A0H0-01	RNA-seq	Breast invasive carcinoma	Tumor	TCGA-BH-A0H0-01A-11R-A056-07	TCGA	hg19
TCGA-BH-A5IZ-01	RNA-seq	Breast invasive carcinoma	Tumor	TCGA-BH-A5IZ-01A-11R-A27Q-07	TCGA	hg19
TCGA-EW-A1PH-01	RNA-seq	Breast invasive carcinoma	Tumor	TCGA-EW-A1PH-01A-11R-A14M-07	TCGA	hg19
TCGA-EW-A1PC-01	RNA-seq	Breast invasive carcinoma	Tumor	TCGA-EW-A1PC-01B-11R-A21T-07	TCGA	hg19
TCGA-BH-A0BL-01	RNA-seq	Breast invasive carcinoma	Tumor	TCGA-BH-A0BL-01A-11R-A115-07	TCGA	hg19
TCGA-BH-A1FG-01	RNA-seq	Breast invasive carcinoma	Tumor	TCGA-BH-A1FG-01A-11R-A13Q-07	TCGA	hg19
TCGA-A8-A08R-01	RNA-seq	Breast invasive carcinoma	Tumor	TCGA-A8-A08R-01A-11R-A034-07	TCGA	hg19
TCGA-A2-A0EN-01	RNA-seq	Breast invasive carcinoma	Tumor	TCGA-A2-A0EN-01A-13R-A084-07	TCGA	hg19
TCGA-A7-A13D-01	RNA-seq	Breast invasive carcinoma	Tumor	TCGA-A7-A13D-01A-13R-A12P-07	TCGA	hg19
TCGA-A7-A3J1-01	RNA-seq	Breast invasive carcinoma	Tumor	TCGA-A7-A3J1-01A-11R-A213-07	TCGA	hg19
TCGA-AO-A12C-01	RNA-seq	Breast invasive carcinoma	Tumor	TCGA-AO-A12C-01A-11R-A10J-07	TCGA	hg19
TCGA-BH-A18P-01	RNA-seq	Breast invasive carcinoma	Tumor	TCGA-BH-A18P-01A-11R-A12D-07	TCGA	hg19
TCGA-E2-A10B-01	RNA-seq	Breast invasive carcinoma	Tumor	TCGA-E2-A10B-01A-11R-A10J-07	TCGA	hg19
TCGA-EW-A6SC-01	RNA-seq	Breast invasive carcinoma	Tumor	TCGA-EW-A6SC-01A-12R-A32P-07	TCGA	hg19
TCGA-B6-A0WW-01	RNA-seq	Breast invasive carcinoma	Tumor	TCGA-B6-A0WW-01A-11R-A109-07	TCGA	hg19
TCGA-AQ-A54O-01	RNA-seq	Breast invasive carcinoma	Tumor	TCGA-AQ-A54O-01A-11R-A266-07	TCGA	hg19
TCGA-E9-A247-01	RNA-seq	Breast invasive carcinoma	Tumor	TCGA-E9-A247-01A-11R-A169-07	TCGA	hg19
TCGA-LL-A8F5-01	RNA-seq	Breast invasive carcinoma	Tumor	TCGA-LL-A8F5-01A-11R-A36F-07	TCGA	hg19
TCGA-AC-A23G-01	RNA-seq	Breast invasive carcinoma	Tumor	TCGA-AC-A23G-01A-11R-A213-07	TCGA	hg19
TCGA-BH-AB28-01	RNA-seq	Breast invasive carcinoma	Tumor	TCGA-BH-AB28-01A-31R-A41B-07	TCGA	hg19
TCGA-AR-A0TV-01	RNA-seq	Breast invasive carcinoma	Tumor	TCGA-AR-A0TV-01A-21R-A084-07	TCGA	hg19
TCGA-B6-A0X4-01	RNA-seq	Breast invasive carcinoma	Tumor	TCGA-B6-A0X4-01A-11R-A109-07	TCGA	hg19
TCGA-A2-A4S1-01	RNA-seq	Breast invasive carcinoma	Tumor	TCGA-A2-A4S1-01A-21R-A266-07	TCGA	hg19
TCGA-A8-A09M-01	RNA-seq	Breast invasive carcinoma	Tumor	TCGA-A8-A09M-01A-11R-A00Z-07	TCGA	hg19
TCGA-AR-A0TS-01	RNA-seq	Breast invasive carcinoma	Tumor	TCGA-AR-A0TS-01A-11R-A115-07	TCGA	hg19
TCGA-AR-A2LO-01	RNA-seq	Breast invasive carcinoma	Tumor	TCGA-AR-A2LO-01A-31R-A18M-07	TCGA	hg19
TCGA-AC-A3W5-01	RNA-seq	Breast invasive carcinoma	Tumor	TCGA-AC-A3W5-01A-11R-A22K-07	TCGA	hg19
TCGA-A8-A08I-01	RNA-seq	Breast invasive carcinoma	Tumor	TCGA-A8-A08I-01A-11R-A00Z-07	TCGA	hg19
TCGA-E2-A14Y-01	RNA-seq	Breast invasive carcinoma	Tumor	TCGA-E2-A14Y-01A-21R-A12D-07	TCGA	hg19
TCGA-A8-A06X-01	RNA-seq	Breast invasive carcinoma	Tumor	TCGA-A8-A06X-01A-21R-A00Z-07	TCGA	hg19
TCGA-AO-A12A-01	RNA-seq	Breast invasive carcinoma	Tumor	TCGA-AO-A12A-01A-21R-A115-07	TCGA	hg19
TCGA-A2-A25B-01	RNA-seq	Breast invasive carcinoma	Tumor	TCGA-A2-A25B-01A-11R-A169-07	TCGA	hg19
TCGA-AR-A24R-01	RNA-seq	Breast invasive carcinoma	Tumor	TCGA-AR-A24R-01A-11R-A169-07	TCGA	hg19
TCGA-C8-A12Z-01	RNA-seq	Breast invasive carcinoma	Tumor	TCGA-C8-A12Z-01A-11R-A115-07	TCGA	hg19
TCGA-A2-A0YC-01	RNA-seq	Breast invasive carcinoma	Tumor	TCGA-A2-A0YC-01A-11R-A109-07	TCGA	hg19
TCGA-B6-A40B-01	RNA-seq	Breast invasive carcinoma	Tumor	TCGA-B6-A40B-01A-11R-A239-07	TCGA	hg19
TCGA-E2-A1L6-01	RNA-seq	Breast invasive carcinoma	Tumor	TCGA-E2-A1L6-01A-11R-A13Q-07	TCGA	hg19
TCGA-A8-A09V-01	RNA-seq	Breast invasive carcinoma	Tumor	TCGA-A8-A09V-01A-11R-A034-07	TCGA	hg19
TCGA-5T-A9QA-01	RNA-seq	Breast invasive carcinoma	Tumor	TCGA-5T-A9QA-01A-11R-A41B-07	TCGA	hg19
TCGA-E9-A1RH-01	RNA-seq	Breast invasive carcinoma	Tumor	TCGA-E9-A1RH-01A-21R-A169-07	TCGA	hg19
TCGA-OL-A66H-01	RNA-seq	Breast invasive carcinoma	Tumor	TCGA-OL-A66H-01A-11R-A29R-07	TCGA	hg19
TCGA-BH-A18V-01	RNA-seq	Breast invasive carcinoma	Tumor	TCGA-BH-A18V-01A-11R-A12D-07	TCGA	hg19
TCGA-AR-A24X-01	RNA-seq	Breast invasive carcinoma	Tumor	TCGA-AR-A24X-01A-11R-A169-07	TCGA	hg19
TCGA-A8-A06Z-01	RNA-seq	Breast invasive carcinoma	Tumor	TCGA-A8-A06Z-01A-11R-A00Z-07	TCGA	hg19
TCGA-E2-A15E-01	RNA-seq	Breast invasive carcinoma	Tumor	TCGA-E2-A15E-01A-11R-A12D-07	TCGA	hg19
TCGA-A2-A3XY-01	RNA-seq	Breast invasive carcinoma	Tumor	TCGA-A2-A3XY-01A-11R-A239-07	TCGA	hg19
TCGA-BH-A1FC-01	RNA-seq	Breast invasive carcinoma	Tumor	TCGA-BH-A1FC-01A-11R-A13Q-07	TCGA	hg19
TCGA-D8-A1XC-01	RNA-seq	Breast invasive carcinoma	Tumor	TCGA-D8-A1XC-01A-11R-A14D-07	TCGA	hg19
TCGA-E2-A158-01	RNA-seq	Breast invasive carcinoma	Tumor	TCGA-E2-A158-01A-11R-A12D-07	TCGA	hg19
TCGA-A8-A09I-01	RNA-seq	Breast invasive carcinoma	Tumor	TCGA-A8-A09I-01A-22R-A034-07	TCGA	hg19
TCGA-E2-A572-01	RNA-seq	Breast invasive carcinoma	Tumor	TCGA-E2-A572-01A-13R-A31O-07	TCGA	hg19
TCGA-A7-A0DC-01	RNA-seq	Breast invasive carcinoma	Tumor	TCGA-A7-A0DC-01A-11R-A00Z-07	TCGA	hg19
TCGA-Z7-A8R5-01	RNA-seq	Breast invasive carcinoma	Tumor	TCGA-Z7-A8R5-01A-42R-A41B-07	TCGA	hg19
TCGA-EW-A1P3-01	RNA-seq	Breast invasive carcinoma	Tumor	TCGA-EW-A1P3-01A-11R-A144-07	TCGA	hg19
TCGA-OL-A66N-01	RNA-seq	Breast invasive carcinoma	Tumor	TCGA-OL-A66N-01A-12R-A31O-07	TCGA	hg19
TCGA-AO-A12B-01	RNA-seq	Breast invasive carcinoma	Tumor	TCGA-AO-A12B-01A-11R-A10J-07	TCGA	hg19
TCGA-B6-A0WS-01	RNA-seq	Breast invasive carcinoma	Tumor	TCGA-B6-A0WS-01A-11R-A115-07	TCGA	hg19
TCGA-A1-A0SI-01	RNA-seq	Breast invasive carcinoma	Tumor	TCGA-A1-A0SI-01A-11R-A144-07	TCGA	hg19
TCGA-A2-A0YT-01	RNA-seq	Breast invasive carcinoma	Tumor	TCGA-A2-A0YT-01A-11R-A109-07	TCGA	hg19
TCGA-BH-A0DZ-01	RNA-seq	Breast invasive carcinoma	Tumor	TCGA-BH-A0DZ-01A-11R-A00Z-07	TCGA	hg19
TCGA-AC-A3QP-01	RNA-seq	Breast invasive carcinoma	Tumor	TCGA-AC-A3QP-01A-11R-A22U-07	TCGA	hg19
TCGA-AR-A0U2-01	RNA-seq	Breast invasive carcinoma	Tumor	TCGA-AR-A0U2-01A-11R-A109-07	TCGA	hg19
TCGA-D8-A1JB-01	RNA-seq	Breast invasive carcinoma	Tumor	TCGA-D8-A1JB-01A-11R-A13Q-07	TCGA	hg19
TCGA-AR-A2LM-01	RNA-seq	Breast invasive carcinoma	Tumor	TCGA-AR-A2LM-01A-11R-A180-07	TCGA	hg19
TCGA-E2-A150-01	RNA-seq	Breast invasive carcinoma	Tumor	TCGA-E2-A150-01A-11R-A12D-07	TCGA	hg19
TCGA-B6-A0IG-01	RNA-seq	Breast invasive carcinoma	Tumor	TCGA-B6-A0IG-01A-11R-A034-07	TCGA	hg19
TCGA-AN-A0AL-01	RNA-seq	Breast invasive carcinoma	Tumor	TCGA-AN-A0AL-01A-11R-A00Z-07	TCGA	hg19
TCGA-BH-A0DO-01	RNA-seq	Breast invasive carcinoma	Tumor	TCGA-BH-A0DO-01B-11R-A12D-07	TCGA	hg19
TCGA-EW-A3U0-01	RNA-seq	Breast invasive carcinoma	Tumor	TCGA-EW-A3U0-01A-11R-A22K-07	TCGA	hg19
TCGA-D8-A1XT-01	RNA-seq	Breast invasive carcinoma	Tumor	TCGA-D8-A1XT-01A-11R-A14M-07	TCGA	hg19
TCGA-C8-A1HN-01	RNA-seq	Breast invasive carcinoma	Tumor	TCGA-C8-A1HN-01A-11R-A137-07	TCGA	hg19
TCGA-AO-A0J4-01	RNA-seq	Breast invasive carcinoma	Tumor	TCGA-AO-A0J4-01A-11R-A034-07	TCGA	hg19
TCGA-E2-A108-01	RNA-seq	Breast invasive carcinoma	Tumor	TCGA-E2-A108-01A-13R-A10J-07	TCGA	hg19
TCGA-AR-A24N-01	RNA-seq	Breast invasive carcinoma	Tumor	TCGA-AR-A24N-01A-11R-A169-07	TCGA	hg19
TCGA-E2-A14Q-01	RNA-seq	Breast invasive carcinoma	Tumor	TCGA-E2-A14Q-01A-11R-A12D-07	TCGA	hg19
TCGA-A2-A0T2-01	RNA-seq	Breast invasive carcinoma	Tumor	TCGA-A2-A0T2-01A-11R-A084-07	TCGA	hg19
TCGA-AR-A24M-01	RNA-seq	Breast invasive carcinoma	Tumor	TCGA-AR-A24M-01A-11R-A169-07	TCGA	hg19
TCGA-AC-A2QJ-01	RNA-seq	Breast invasive carcinoma	Tumor	TCGA-AC-A2QJ-01A-12R-A19W-07	TCGA	hg19
TCGA-AR-A24P-01	RNA-seq	Breast invasive carcinoma	Tumor	TCGA-AR-A24P-01A-11R-A169-07	TCGA	hg19
TCGA-AR-A1AY-01	RNA-seq	Breast invasive carcinoma	Tumor	TCGA-AR-A1AY-01A-21R-A12P-07	TCGA	hg19
TCGA-EW-A1PE-01	RNA-seq	Breast invasive carcinoma	Tumor	TCGA-EW-A1PE-01A-11R-A144-07	TCGA	hg19
TCGA-E2-A15O-01	RNA-seq	Breast invasive carcinoma	Tumor	TCGA-E2-A15O-01A-11R-A115-07	TCGA	hg19
TCGA-BH-A1EY-01	RNA-seq	Breast invasive carcinoma	Tumor	TCGA-BH-A1EY-01A-11R-A13Q-07	TCGA	hg19
TCGA-AO-A128-01	RNA-seq	Breast invasive carcinoma	Tumor	TCGA-AO-A128-01A-11R-A10J-07	TCGA	hg19
TCGA-AN-A0FN-01	RNA-seq	Breast invasive carcinoma	Tumor	TCGA-AN-A0FN-01A-11R-A034-07	TCGA	hg19
TCGA-AO-A12D-01	RNA-seq	Breast invasive carcinoma	Tumor	TCGA-AO-A12D-01A-11R-A115-07	TCGA	hg19
TCGA-LL-A5YO-01	RNA-seq	Breast invasive carcinoma	Tumor	TCGA-LL-A5YO-01A-21R-A28M-07	TCGA	hg19
TCGA-BH-A0B5-01	RNA-seq	Breast invasive carcinoma	Tumor	TCGA-BH-A0B5-01A-11R-A12P-07	TCGA	hg19
TCGA-BH-A0H3-01	RNA-seq	Breast invasive carcinoma	Tumor	TCGA-BH-A0H3-01A-11R-A12P-07	TCGA	hg19
TCGA-A8-A085-01	RNA-seq	Breast invasive carcinoma	Tumor	TCGA-A8-A085-01A-11R-A00Z-07	TCGA	hg19
TCGA-D8-A143-01	RNA-seq	Breast invasive carcinoma	Tumor	TCGA-D8-A143-01A-11R-A115-07	TCGA	hg19
TCGA-A2-A0T5-01	RNA-seq	Breast invasive carcinoma	Tumor	TCGA-A2-A0T5-01A-21R-A084-07	TCGA	hg19
TCGA-E9-A1R0-01	RNA-seq	Breast invasive carcinoma	Tumor	TCGA-E9-A1R0-01A-22R-A16F-07	TCGA	hg19
TCGA-S3-AA10-01	RNA-seq	Breast invasive carcinoma	Tumor	TCGA-S3-AA10-01A-21R-A41B-07	TCGA	hg19
TCGA-S3-A6ZH-01	RNA-seq	Breast invasive carcinoma	Tumor	TCGA-S3-A6ZH-01A-22R-A32P-07	TCGA	hg19
TCGA-A2-A04U-01	RNA-seq	Breast invasive carcinoma	Tumor	TCGA-A2-A04U-01A-11R-A115-07	TCGA	hg19
TCGA-D8-A1Y2-01	RNA-seq	Breast invasive carcinoma	Tumor	TCGA-D8-A1Y2-01A-11R-A157-07	TCGA	hg19
TCGA-D8-A147-01	RNA-seq	Breast invasive carcinoma	Tumor	TCGA-D8-A147-01A-11R-A115-07	TCGA	hg19
TCGA-S3-A6ZF-01	RNA-seq	Breast invasive carcinoma	Tumor	TCGA-S3-A6ZF-01A-32R-A32P-07	TCGA	hg19
TCGA-E9-A5UO-01	RNA-seq	Breast invasive carcinoma	Tumor	TCGA-E9-A5UO-01A-11R-A28M-07	TCGA	hg19
TCGA-B6-A409-01	RNA-seq	Breast invasive carcinoma	Tumor	TCGA-B6-A409-01A-11R-A24H-07	TCGA	hg19
TCGA-BH-A1EV-01	RNA-seq	Breast invasive carcinoma	Tumor	TCGA-BH-A1EV-01A-11R-A137-07	TCGA	hg19
TCGA-A2-A0YI-01	RNA-seq	Breast invasive carcinoma	Tumor	TCGA-A2-A0YI-01A-31R-A10J-07	TCGA	hg19
TCGA-BH-A18M-01	RNA-seq	Breast invasive carcinoma	Tumor	TCGA-BH-A18M-01A-11R-A12D-07	TCGA	hg19
TCGA-B6-A0IN-01	RNA-seq	Breast invasive carcinoma	Tumor	TCGA-B6-A0IN-01A-11R-A034-07	TCGA	hg19
TCGA-A2-A0ET-01	RNA-seq	Breast invasive carcinoma	Tumor	TCGA-A2-A0ET-01A-31R-A034-07	TCGA	hg19
TCGA-A7-A13H-01	RNA-seq	Breast invasive carcinoma	Tumor	TCGA-A7-A13H-01A-11R-A22K-07	TCGA	hg19
TCGA-A2-A0EY-01	RNA-seq	Breast invasive carcinoma	Tumor	TCGA-A2-A0EY-01A-11R-A034-07	TCGA	hg19
TCGA-E2-A15I-01	RNA-seq	Breast invasive carcinoma	Tumor	TCGA-E2-A15I-01A-21R-A137-07	TCGA	hg19
TCGA-E9-A2JS-01	RNA-seq	Breast invasive carcinoma	Tumor	TCGA-E9-A2JS-01A-11R-A180-07	TCGA	hg19
TCGA-GM-A2D9-01	RNA-seq	Breast invasive carcinoma	Tumor	TCGA-GM-A2D9-01A-11R-A18M-07	TCGA	hg19
TCGA-XX-A89A-01	RNA-seq	Breast invasive carcinoma	Tumor	TCGA-XX-A89A-01A-11R-A36F-07	TCGA	hg19
TCGA-E9-A1RF-01	RNA-seq	Breast invasive carcinoma	Tumor	TCGA-E9-A1RF-01A-11R-A157-07	TCGA	hg19
TCGA-AC-A6NO-01	RNA-seq	Breast invasive carcinoma	Tumor	TCGA-AC-A6NO-01A-12R-A33J-07	TCGA	hg19
TCGA-EW-A1PB-01	RNA-seq	Breast invasive carcinoma	Tumor	TCGA-EW-A1PB-01A-11R-A144-07	TCGA	hg19
TCGA-D8-A27N-01	RNA-seq	Breast invasive carcinoma	Tumor	TCGA-D8-A27N-01A-11R-A16F-07	TCGA	hg19
TCGA-AN-A0XO-01	RNA-seq	Breast invasive carcinoma	Tumor	TCGA-AN-A0XO-01A-11R-A109-07	TCGA	hg19
TCGA-A2-A25A-01	RNA-seq	Breast invasive carcinoma	Tumor	TCGA-A2-A25A-01A-12R-A16F-07	TCGA	hg19
TCGA-E9-A1NC-01	RNA-seq	Breast invasive carcinoma	Tumor	TCGA-E9-A1NC-01A-21R-A26B-07	TCGA	hg19
TCGA-C8-A131-01	RNA-seq	Breast invasive carcinoma	Tumor	TCGA-C8-A131-01A-11R-A115-07	TCGA	hg19
TCGA-BH-A0WA-01	RNA-seq	Breast invasive carcinoma	Tumor	TCGA-BH-A0WA-01A-11R-A109-07	TCGA	hg19
TCGA-A2-A4RY-01	RNA-seq	Breast invasive carcinoma	Tumor	TCGA-A2-A4RY-01A-31R-A266-07	TCGA	hg19
TCGA-AN-A0XW-01	RNA-seq	Breast invasive carcinoma	Tumor	TCGA-AN-A0XW-01A-11R-A109-07	TCGA	hg19
TCGA-C8-A27A-01	RNA-seq	Breast invasive carcinoma	Tumor	TCGA-C8-A27A-01A-11R-A169-07	TCGA	hg19
TCGA-C8-A26X-01	RNA-seq	Breast invasive carcinoma	Tumor	TCGA-C8-A26X-01A-31R-A16F-07	TCGA	hg19
TCGA-A8-A08F-01	RNA-seq	Breast invasive carcinoma	Tumor	TCGA-A8-A08F-01A-11R-A00Z-07	TCGA	hg19
TCGA-E2-A1LL-01	RNA-seq	Breast invasive carcinoma	Tumor	TCGA-E2-A1LL-01A-11R-A144-07	TCGA	hg19
TCGA-E9-A1ND-01	RNA-seq	Breast invasive carcinoma	Tumor	TCGA-E9-A1ND-01A-11R-A144-07	TCGA	hg19
TCGA-A2-A0YH-01	RNA-seq	Breast invasive carcinoma	Tumor	TCGA-A2-A0YH-01A-11R-A109-07	TCGA	hg19
TCGA-E9-A249-01	RNA-seq	Breast invasive carcinoma	Tumor	TCGA-E9-A249-01A-11R-A169-07	TCGA	hg19
TCGA-BH-A0C3-01	RNA-seq	Breast invasive carcinoma	Tumor	TCGA-BH-A0C3-01A-21R-A12P-07	TCGA	hg19
TCGA-AR-A2LJ-01	RNA-seq	Breast invasive carcinoma	Tumor	TCGA-AR-A2LJ-01A-12R-A19W-07	TCGA	hg19
TCGA-GM-A2DK-01	RNA-seq	Breast invasive carcinoma	Tumor	TCGA-GM-A2DK-01A-21R-A180-07	TCGA	hg19
TCGA-AR-A1AI-01	RNA-seq	Breast invasive carcinoma	Tumor	TCGA-AR-A1AI-01A-11R-A12P-07	TCGA	hg19
TCGA-LL-A73Y-01	RNA-seq	Breast invasive carcinoma	Tumor	TCGA-LL-A73Y-01A-11R-A33J-07	TCGA	hg19
TCGA-E9-A245-01	RNA-seq	Breast invasive carcinoma	Tumor	TCGA-E9-A245-01A-22R-A16F-07	TCGA	hg19
TCGA-AN-A049-01	RNA-seq	Breast invasive carcinoma	Tumor	TCGA-AN-A049-01A-21R-A00Z-07	TCGA	hg19
TCGA-E2-A1IU-01	RNA-seq	Breast invasive carcinoma	Tumor	TCGA-E2-A1IU-01A-11R-A14D-07	TCGA	hg19
TCGA-B6-A0IM-01	RNA-seq	Breast invasive carcinoma	Tumor	TCGA-B6-A0IM-01A-11R-A034-07	TCGA	hg19
TCGA-BH-A28Q-01	RNA-seq	Breast invasive carcinoma	Tumor	TCGA-BH-A28Q-01A-11R-A16F-07	TCGA	hg19
TCGA-AO-A0J7-01	RNA-seq	Breast invasive carcinoma	Tumor	TCGA-AO-A0J7-01A-11R-A034-07	TCGA	hg19
TCGA-EW-A6SD-01	RNA-seq	Breast invasive carcinoma	Tumor	TCGA-EW-A6SD-01A-12R-A33J-07	TCGA	hg19
TCGA-A8-A093-01	RNA-seq	Breast invasive carcinoma	Tumor	TCGA-A8-A093-01A-11R-A00Z-07	TCGA	hg19
TCGA-AC-A2BM-01	RNA-seq	Breast invasive carcinoma	Tumor	TCGA-AC-A2BM-01A-11R-A21T-07	TCGA	hg19
TCGA-AQ-A1H3-01	RNA-seq	Breast invasive carcinoma	Tumor	TCGA-AQ-A1H3-01A-31R-A13Q-07	TCGA	hg19
TCGA-E9-A1N4-01	RNA-seq	Breast invasive carcinoma	Tumor	TCGA-E9-A1N4-01A-11R-A14M-07	TCGA	hg19
TCGA-A2-A0CS-01	RNA-seq	Breast invasive carcinoma	Tumor	TCGA-A2-A0CS-01A-11R-A115-07	TCGA	hg19
TCGA-E2-A1IL-01	RNA-seq	Breast invasive carcinoma	Tumor	TCGA-E2-A1IL-01A-11R-A14D-07	TCGA	hg19
TCGA-A7-A26I-01	RNA-seq	Breast invasive carcinoma	Tumor	TCGA-A7-A26I-01A-11R-A169-07	TCGA	hg19
TCGA-AR-A1AO-01	RNA-seq	Breast invasive carcinoma	Tumor	TCGA-AR-A1AO-01A-11R-A12P-07	TCGA	hg19
TCGA-OL-A5D6-01	RNA-seq	Breast invasive carcinoma	Tumor	TCGA-OL-A5D6-01A-21R-A27Q-07	TCGA	hg19
TCGA-D8-A1XG-01	RNA-seq	Breast invasive carcinoma	Tumor	TCGA-D8-A1XG-01A-11R-A14D-07	TCGA	hg19
TCGA-BH-A1FR-01	RNA-seq	Breast invasive carcinoma	Tumor	TCGA-BH-A1FR-01A-11R-A13Q-07	TCGA	hg19
TCGA-BH-A18J-01	RNA-seq	Breast invasive carcinoma	Tumor	TCGA-BH-A18J-01A-11R-A12D-07	TCGA	hg19
TCGA-AN-A0FK-01	RNA-seq	Breast invasive carcinoma	Tumor	TCGA-AN-A0FK-01A-11R-A034-07	TCGA	hg19
TCGA-AR-A254-01	RNA-seq	Breast invasive carcinoma	Tumor	TCGA-AR-A254-01A-21R-A169-07	TCGA	hg19
TCGA-D8-A73U-01	RNA-seq	Breast invasive carcinoma	Tumor	TCGA-D8-A73U-01A-11R-A33J-07	TCGA	hg19
TCGA-E9-A228-01	RNA-seq	Breast invasive carcinoma	Tumor	TCGA-E9-A228-01A-31R-A157-07	TCGA	hg19
TCGA-OL-A97C-01	RNA-seq	Breast invasive carcinoma	Tumor	TCGA-OL-A97C-01A-32R-A41B-07	TCGA	hg19
TCGA-LQ-A4E4-01	RNA-seq	Breast invasive carcinoma	Tumor	TCGA-LQ-A4E4-01A-11R-A266-07	TCGA	hg19
TCGA-BH-A0H7-01	RNA-seq	Breast invasive carcinoma	Tumor	TCGA-BH-A0H7-01A-13R-A056-07	TCGA	hg19
TCGA-BH-A1EW-01	RNA-seq	Breast invasive carcinoma	Tumor	TCGA-BH-A1EW-01A-11R-A137-07	TCGA	hg19
TCGA-BH-A42T-01	RNA-seq	Breast invasive carcinoma	Tumor	TCGA-BH-A42T-01A-11R-A24H-07	TCGA	hg19
TCGA-C8-A275-01	RNA-seq	Breast invasive carcinoma	Tumor	TCGA-C8-A275-01A-21R-A16F-07	TCGA	hg19
TCGA-D8-A1XV-01	RNA-seq	Breast invasive carcinoma	Tumor	TCGA-D8-A1XV-01A-11R-A14M-07	TCGA	hg19
TCGA-AN-A0XN-01	RNA-seq	Breast invasive carcinoma	Tumor	TCGA-AN-A0XN-01A-21R-A109-07	TCGA	hg19
TCGA-UL-AAZ6-01	RNA-seq	Breast invasive carcinoma	Tumor	TCGA-UL-AAZ6-01A-11R-A41B-07	TCGA	hg19
TCGA-EW-A1J2-01	RNA-seq	Breast invasive carcinoma	Tumor	TCGA-EW-A1J2-01A-21R-A13Q-07	TCGA	hg19
TCGA-E2-A14S-01	RNA-seq	Breast invasive carcinoma	Tumor	TCGA-E2-A14S-01A-11R-A12D-07	TCGA	hg19
TCGA-E9-A1R7-01	RNA-seq	Breast invasive carcinoma	Tumor	TCGA-E9-A1R7-01A-11R-A14M-07	TCGA	hg19
TCGA-D8-A1XY-01	RNA-seq	Breast invasive carcinoma	Tumor	TCGA-D8-A1XY-01A-11R-A14M-07	TCGA	hg19
TCGA-BH-A1FB-01	RNA-seq	Breast invasive carcinoma	Tumor	TCGA-BH-A1FB-01A-11R-A13Q-07	TCGA	hg19
TCGA-BH-A0HF-01	RNA-seq	Breast invasive carcinoma	Tumor	TCGA-BH-A0HF-01A-11R-A056-07	TCGA	hg19
TCGA-AC-A3BB-01	RNA-seq	Breast invasive carcinoma	Tumor	TCGA-AC-A3BB-01A-21R-A19W-07	TCGA	hg19
TCGA-A2-A0EW-01	RNA-seq	Breast invasive carcinoma	Tumor	TCGA-A2-A0EW-01A-21R-A115-07	TCGA	hg19
TCGA-AR-A2LE-01	RNA-seq	Breast invasive carcinoma	Tumor	TCGA-AR-A2LE-01A-11R-A180-07	TCGA	hg19
TCGA-A2-A0CP-01	RNA-seq	Breast invasive carcinoma	Tumor	TCGA-A2-A0CP-01A-11R-A034-07	TCGA	hg19
TCGA-BH-A0RX-01	RNA-seq	Breast invasive carcinoma	Tumor	TCGA-BH-A0RX-01A-21R-A084-07	TCGA	hg19
TCGA-OL-A6VO-01	RNA-seq	Breast invasive carcinoma	Tumor	TCGA-OL-A6VO-01A-12R-A33J-07	TCGA	hg19
TCGA-EW-A6SB-01	RNA-seq	Breast invasive carcinoma	Tumor	TCGA-EW-A6SB-01A-12R-A32P-07	TCGA	hg19
TCGA-LL-A5YP-01	RNA-seq	Breast invasive carcinoma	Tumor	TCGA-LL-A5YP-01A-21R-A28M-07	TCGA	hg19
TCGA-AO-A124-01	RNA-seq	Breast invasive carcinoma	Tumor	TCGA-AO-A124-01A-11R-A10J-07	TCGA	hg19
TCGA-AN-A0AK-01	RNA-seq	Breast invasive carcinoma	Tumor	TCGA-AN-A0AK-01A-21R-A00Z-07	TCGA	hg19
TCGA-AO-A0J5-01	RNA-seq	Breast invasive carcinoma	Tumor	TCGA-AO-A0J5-01A-11R-A034-07	TCGA	hg19
TCGA-AC-A3YJ-01	RNA-seq	Breast invasive carcinoma	Tumor	TCGA-AC-A3YJ-01A-11R-A22U-07	TCGA	hg19
TCGA-E2-A15T-01	RNA-seq	Breast invasive carcinoma	Tumor	TCGA-E2-A15T-01A-11R-A115-07	TCGA	hg19
TCGA-S3-AA17-01	RNA-seq	Breast invasive carcinoma	Tumor	TCGA-S3-AA17-01A-11R-A41B-07	TCGA	hg19
TCGA-A7-A2KD-01	RNA-seq	Breast invasive carcinoma	Tumor	TCGA-A7-A2KD-01A-31R-A21T-07	TCGA	hg19
TCGA-D8-A27E-01	RNA-seq	Breast invasive carcinoma	Tumor	TCGA-D8-A27E-01A-11R-A16F-07	TCGA	hg19
TCGA-C8-A12O-01	RNA-seq	Breast invasive carcinoma	Tumor	TCGA-C8-A12O-01A-11R-A115-07	TCGA	hg19
TCGA-BH-A1F6-01	RNA-seq	Breast invasive carcinoma	Tumor	TCGA-BH-A1F6-01A-11R-A13Q-07	TCGA	hg19
TCGA-AR-A255-01	RNA-seq	Breast invasive carcinoma	Tumor	TCGA-AR-A255-01A-11R-A169-07	TCGA	hg19
TCGA-AN-A0FV-01	RNA-seq	Breast invasive carcinoma	Tumor	TCGA-AN-A0FV-01A-11R-A00Z-07	TCGA	hg19
TCGA-BH-A0DQ-01	RNA-seq	Breast invasive carcinoma	Tumor	TCGA-BH-A0DQ-01A-11R-A084-07	TCGA	hg19
TCGA-AN-A0AM-01	RNA-seq	Breast invasive carcinoma	Tumor	TCGA-AN-A0AM-01A-11R-A034-07	TCGA	hg19
TCGA-AR-A256-01	RNA-seq	Breast invasive carcinoma	Tumor	TCGA-AR-A256-01A-11R-A169-07	TCGA	hg19
TCGA-A2-A1FX-01	RNA-seq	Breast invasive carcinoma	Tumor	TCGA-A2-A1FX-01A-11R-A13Q-07	TCGA	hg19
TCGA-A1-A0SJ-01	RNA-seq	Breast invasive carcinoma	Tumor	TCGA-A1-A0SJ-01A-11R-A084-07	TCGA	hg19
TCGA-A7-A26E-01	RNA-seq	Breast invasive carcinoma	Tumor	TCGA-A7-A26E-01A-11R-A169-07	TCGA	hg19
TCGA-AC-A3EH-01	RNA-seq	Breast invasive carcinoma	Tumor	TCGA-AC-A3EH-01A-22R-A22K-07	TCGA	hg19
TCGA-E9-A243-01	RNA-seq	Breast invasive carcinoma	Tumor	TCGA-E9-A243-01A-21R-A169-07	TCGA	hg19
TCGA-E2-A15P-01	RNA-seq	Breast invasive carcinoma	Tumor	TCGA-E2-A15P-01A-11R-A115-07	TCGA	hg19
TCGA-D8-A145-01	RNA-seq	Breast invasive carcinoma	Tumor	TCGA-D8-A145-01A-11R-A115-07	TCGA	hg19
TCGA-D8-A13Z-01	RNA-seq	Breast invasive carcinoma	Tumor	TCGA-D8-A13Z-01A-11R-A115-07	TCGA	hg19
TCGA-AO-A1KO-01	RNA-seq	Breast invasive carcinoma	Tumor	TCGA-AO-A1KO-01A-31R-A13Q-07	TCGA	hg19
TCGA-C8-A1HF-01	RNA-seq	Breast invasive carcinoma	Tumor	TCGA-C8-A1HF-01A-11R-A137-07	TCGA	hg19
TCGA-A2-A0CM-01	RNA-seq	Breast invasive carcinoma	Tumor	TCGA-A2-A0CM-01A-31R-A034-07	TCGA	hg19
TCGA-A7-A0CJ-01	RNA-seq	Breast invasive carcinoma	Tumor	TCGA-A7-A0CJ-01A-21R-A00Z-07	TCGA	hg19
TCGA-A8-A0A2-01	RNA-seq	Breast invasive carcinoma	Tumor	TCGA-A8-A0A2-01A-11R-A034-07	TCGA	hg19
TCGA-E2-A570-01	RNA-seq	Breast invasive carcinoma	Tumor	TCGA-E2-A570-01A-11R-A29R-07	TCGA	hg19
TCGA-E9-A1QZ-01	RNA-seq	Breast invasive carcinoma	Tumor	TCGA-E9-A1QZ-01A-21R-A169-07	TCGA	hg19
TCGA-OL-A5RX-01	RNA-seq	Breast invasive carcinoma	Tumor	TCGA-OL-A5RX-01A-11R-A28M-07	TCGA	hg19
TCGA-BH-A0BA-01	RNA-seq	Breast invasive carcinoma	Tumor	TCGA-BH-A0BA-01A-11R-A056-07	TCGA	hg19
TCGA-A8-A09N-01	RNA-seq	Breast invasive carcinoma	Tumor	TCGA-A8-A09N-01A-11R-A00Z-07	TCGA	hg19
TCGA-D8-A27W-01	RNA-seq	Breast invasive carcinoma	Tumor	TCGA-D8-A27W-01A-11R-A16F-07	TCGA	hg19
TCGA-HN-A2NL-01	RNA-seq	Breast invasive carcinoma	Tumor	TCGA-HN-A2NL-01A-11R-A18M-07	TCGA	hg19
TCGA-AR-A1AX-01	RNA-seq	Breast invasive carcinoma	Tumor	TCGA-AR-A1AX-01A-11R-A12P-07	TCGA	hg19
TCGA-A8-A08S-01	RNA-seq	Breast invasive carcinoma	Tumor	TCGA-A8-A08S-01A-11R-A034-07	TCGA	hg19
TCGA-E2-A1LH-01	RNA-seq	Breast invasive carcinoma	Tumor	TCGA-E2-A1LH-01A-11R-A14D-07	TCGA	hg19
TCGA-A8-A07I-01	RNA-seq	Breast invasive carcinoma	Tumor	TCGA-A8-A07I-01A-11R-A00Z-07	TCGA	hg19
TCGA-AO-A03R-01	RNA-seq	Breast invasive carcinoma	Tumor	TCGA-AO-A03R-01A-21R-A034-07	TCGA	hg19
TCGA-E9-A1R3-01	RNA-seq	Breast invasive carcinoma	Tumor	TCGA-E9-A1R3-01A-31R-A14M-07	TCGA	hg19
TCGA-C8-A26V-01	RNA-seq	Breast invasive carcinoma	Tumor	TCGA-C8-A26V-01A-11R-A16F-07	TCGA	hg19
TCGA-BH-A0HB-01	RNA-seq	Breast invasive carcinoma	Tumor	TCGA-BH-A0HB-01A-11R-A056-07	TCGA	hg19
TCGA-A8-A08J-01	RNA-seq	Breast invasive carcinoma	Tumor	TCGA-A8-A08J-01A-11R-A00Z-07	TCGA	hg19
TCGA-LL-A7T0-01	RNA-seq	Breast invasive carcinoma	Tumor	TCGA-LL-A7T0-01A-31R-A352-07	TCGA	hg19
TCGA-BH-A0HI-01	RNA-seq	Breast invasive carcinoma	Tumor	TCGA-BH-A0HI-01A-11R-A084-07	TCGA	hg19
TCGA-BH-A0BO-01	RNA-seq	Breast invasive carcinoma	Tumor	TCGA-BH-A0BO-01A-23R-A12D-07	TCGA	hg19
TCGA-E2-A15L-01	RNA-seq	Breast invasive carcinoma	Tumor	TCGA-E2-A15L-01A-11R-A12D-07	TCGA	hg19
TCGA-E2-A1L8-01	RNA-seq	Breast invasive carcinoma	Tumor	TCGA-E2-A1L8-01A-11R-A13Q-07	TCGA	hg19
TCGA-AO-A126-01	RNA-seq	Breast invasive carcinoma	Tumor	TCGA-AO-A126-01A-11R-A10J-07	TCGA	hg19
TCGA-EW-A6S9-01	RNA-seq	Breast invasive carcinoma	Tumor	TCGA-EW-A6S9-01A-22R-A33J-07	TCGA	hg19
TCGA-BH-A1FH-01	RNA-seq	Breast invasive carcinoma	Tumor	TCGA-BH-A1FH-01A-12R-A13Q-07	TCGA	hg19
TCGA-C8-A130-01	RNA-seq	Breast invasive carcinoma	Tumor	TCGA-C8-A130-01A-31R-A115-07	TCGA	hg19
TCGA-A2-A0ES-01	RNA-seq	Breast invasive carcinoma	Tumor	TCGA-A2-A0ES-01A-11R-A115-07	TCGA	hg19
TCGA-EW-A1PD-01	RNA-seq	Breast invasive carcinoma	Tumor	TCGA-EW-A1PD-01A-11R-A144-07	TCGA	hg19
TCGA-E9-A1NF-01	RNA-seq	Breast invasive carcinoma	Tumor	TCGA-E9-A1NF-01A-11R-A14D-07	TCGA	hg19
TCGA-D8-A146-01	RNA-seq	Breast invasive carcinoma	Tumor	TCGA-D8-A146-01A-31R-A115-07	TCGA	hg19
TCGA-E2-A155-01	RNA-seq	Breast invasive carcinoma	Tumor	TCGA-E2-A155-01A-11R-A12D-07	TCGA	hg19
TCGA-AR-A2LH-01	RNA-seq	Breast invasive carcinoma	Tumor	TCGA-AR-A2LH-01A-31R-A18M-07	TCGA	hg19
TCGA-D8-A1X7-01	RNA-seq	Breast invasive carcinoma	Tumor	TCGA-D8-A1X7-01A-11R-A14M-07	TCGA	hg19
TCGA-B6-A400-01	RNA-seq	Breast invasive carcinoma	Tumor	TCGA-B6-A400-01A-11R-A239-07	TCGA	hg19
TCGA-A8-A0A6-01	RNA-seq	Breast invasive carcinoma	Tumor	TCGA-A8-A0A6-01A-12R-A056-07	TCGA	hg19
TCGA-A7-A4SE-01	RNA-seq	Breast invasive carcinoma	Tumor	TCGA-A7-A4SE-01A-11R-A266-07	TCGA	hg19
TCGA-AR-A5QM-01	RNA-seq	Breast invasive carcinoma	Tumor	TCGA-AR-A5QM-01A-11R-A27Q-07	TCGA	hg19
TCGA-BH-A0E6-01	RNA-seq	Breast invasive carcinoma	Tumor	TCGA-BH-A0E6-01A-11R-A034-07	TCGA	hg19
TCGA-AO-A125-01	RNA-seq	Breast invasive carcinoma	Tumor	TCGA-AO-A125-01A-11R-A10J-07	TCGA	hg19
TCGA-E9-A5FK-01	RNA-seq	Breast invasive carcinoma	Tumor	TCGA-E9-A5FK-01A-11R-A27Q-07	TCGA	hg19
TCGA-AR-A1AR-01	RNA-seq	Breast invasive carcinoma	Tumor	TCGA-AR-A1AR-01A-31R-A137-07	TCGA	hg19
TCGA-AO-A1KR-01	RNA-seq	Breast invasive carcinoma	Tumor	TCGA-AO-A1KR-01A-12R-A144-07	TCGA	hg19
TCGA-BH-A0B3-01	RNA-seq	Breast invasive carcinoma	Tumor	TCGA-BH-A0B3-01A-11R-A056-07	TCGA	hg19
TCGA-BH-A0BV-01	RNA-seq	Breast invasive carcinoma	Tumor	TCGA-BH-A0BV-01A-11R-A00Z-07	TCGA	hg19
TCGA-D8-A27I-01	RNA-seq	Breast invasive carcinoma	Tumor	TCGA-D8-A27I-01A-11R-A16F-07	TCGA	hg19
TCGA-E2-A14N-01	RNA-seq	Breast invasive carcinoma	Tumor	TCGA-E2-A14N-01A-31R-A137-07	TCGA	hg19
TCGA-EW-A1J3-01	RNA-seq	Breast invasive carcinoma	Tumor	TCGA-EW-A1J3-01A-11R-A13Q-07	TCGA	hg19
TCGA-3C-AAAU-01	RNA-seq	Breast invasive carcinoma	Tumor	TCGA-3C-AAAU-01A-11R-A41B-07	TCGA	hg19
TCGA-BH-A0HN-01	RNA-seq	Breast invasive carcinoma	Tumor	TCGA-BH-A0HN-01A-11R-A10U-07	TCGA	hg19
TCGA-B6-A0RI-01	RNA-seq	Breast invasive carcinoma	Tumor	TCGA-B6-A0RI-01A-11R-A056-07	TCGA	hg19
TCGA-A2-A0EX-01	RNA-seq	Breast invasive carcinoma	Tumor	TCGA-A2-A0EX-01A-21R-A034-07	TCGA	hg19
TCGA-A8-A079-01	RNA-seq	Breast invasive carcinoma	Tumor	TCGA-A8-A079-01A-21R-A00Z-07	TCGA	hg19
TCGA-A2-A04Y-01	RNA-seq	Breast invasive carcinoma	Tumor	TCGA-A2-A04Y-01A-21R-A034-07	TCGA	hg19
TCGA-AO-A0J8-01	RNA-seq	Breast invasive carcinoma	Tumor	TCGA-AO-A0J8-01A-21R-A034-07	TCGA	hg19
TCGA-EW-A1J6-01	RNA-seq	Breast invasive carcinoma	Tumor	TCGA-EW-A1J6-01A-11R-A13Q-07	TCGA	hg19
TCGA-D8-A27R-01	RNA-seq	Breast invasive carcinoma	Tumor	TCGA-D8-A27R-01A-11R-A16F-07	TCGA	hg19
TCGA-A2-A0EU-01	RNA-seq	Breast invasive carcinoma	Tumor	TCGA-A2-A0EU-01A-22R-A056-07	TCGA	hg19
TCGA-BH-A0BG-01	RNA-seq	Breast invasive carcinoma	Tumor	TCGA-BH-A0BG-01A-11R-A115-07	TCGA	hg19
TCGA-A2-A259-01	RNA-seq	Breast invasive carcinoma	Tumor	TCGA-A2-A259-01A-11R-A16F-07	TCGA	hg19
TCGA-B6-A0I2-01	RNA-seq	Breast invasive carcinoma	Tumor	TCGA-B6-A0I2-01A-11R-A034-07	TCGA	hg19
TCGA-B6-A0IC-01	RNA-seq	Breast invasive carcinoma	Tumor	TCGA-B6-A0IC-01A-11R-A034-07	TCGA	hg19
TCGA-GM-A3XG-01	RNA-seq	Breast invasive carcinoma	Tumor	TCGA-GM-A3XG-01A-31R-A24H-07	TCGA	hg19
TCGA-B6-A2IU-01	RNA-seq	Breast invasive carcinoma	Tumor	TCGA-B6-A2IU-01A-32R-A18M-07	TCGA	hg19
TCGA-AO-A12H-01	RNA-seq	Breast invasive carcinoma	Tumor	TCGA-AO-A12H-01A-11R-A115-07	TCGA	hg19
TCGA-A2-A04N-01	RNA-seq	Breast invasive carcinoma	Tumor	TCGA-A2-A04N-01A-11R-A115-07	TCGA	hg19
TCGA-B6-A1KN-01	RNA-seq	Breast invasive carcinoma	Tumor	TCGA-B6-A1KN-01A-11R-A13Q-07	TCGA	hg19
TCGA-E2-A1IO-01	RNA-seq	Breast invasive carcinoma	Tumor	TCGA-E2-A1IO-01A-11R-A144-07	TCGA	hg19
TCGA-A2-A25E-01	RNA-seq	Breast invasive carcinoma	Tumor	TCGA-A2-A25E-01A-11R-A169-07	TCGA	hg19
TCGA-BH-A0DP-01	RNA-seq	Breast invasive carcinoma	Tumor	TCGA-BH-A0DP-01A-21R-A056-07	TCGA	hg19
TCGA-A8-A083-01	RNA-seq	Breast invasive carcinoma	Tumor	TCGA-A8-A083-01A-21R-A00Z-07	TCGA	hg19
TCGA-AR-A24Q-01	RNA-seq	Breast invasive carcinoma	Tumor	TCGA-AR-A24Q-01A-12R-A169-07	TCGA	hg19
TCGA-A2-A04V-01	RNA-seq	Breast invasive carcinoma	Tumor	TCGA-A2-A04V-01A-21R-A034-07	TCGA	hg19
TCGA-BH-A18T-01	RNA-seq	Breast invasive carcinoma	Tumor	TCGA-BH-A18T-01A-11R-A12D-07	TCGA	hg19
TCGA-A8-A086-01	RNA-seq	Breast invasive carcinoma	Tumor	TCGA-A8-A086-01A-11R-A00Z-07	TCGA	hg19
TCGA-BH-A0C1-01	RNA-seq	Breast invasive carcinoma	Tumor	TCGA-BH-A0C1-01B-11R-A12D-07	TCGA	hg19
TCGA-EW-A1OZ-01	RNA-seq	Breast invasive carcinoma	Tumor	TCGA-EW-A1OZ-01A-11R-A144-07	TCGA	hg19
TCGA-GM-A3XN-01	RNA-seq	Breast invasive carcinoma	Tumor	TCGA-GM-A3XN-01A-12R-A22U-07	TCGA	hg19
TCGA-EW-A2FW-01	RNA-seq	Breast invasive carcinoma	Tumor	TCGA-EW-A2FW-01A-11R-A17B-07	TCGA	hg19
TCGA-BH-A1FD-01	RNA-seq	Breast invasive carcinoma	Tumor	TCGA-BH-A1FD-01A-11R-A13Q-07	TCGA	hg19
TCGA-AO-A0J3-01	RNA-seq	Breast invasive carcinoma	Tumor	TCGA-AO-A0J3-01A-11R-A034-07	TCGA	hg19
TCGA-AR-A1AQ-01	RNA-seq	Breast invasive carcinoma	Tumor	TCGA-AR-A1AQ-01A-11R-A12P-07	TCGA	hg19
TCGA-AN-A0XU-01	RNA-seq	Breast invasive carcinoma	Tumor	TCGA-AN-A0XU-01A-11R-A109-07	TCGA	hg19
TCGA-BH-A0W4-01	RNA-seq	Breast invasive carcinoma	Tumor	TCGA-BH-A0W4-01A-11R-A109-07	TCGA	hg19
TCGA-AN-A03Y-01	RNA-seq	Breast invasive carcinoma	Tumor	TCGA-AN-A03Y-01A-21R-A00Z-07	TCGA	hg19
TCGA-A8-A090-01	RNA-seq	Breast invasive carcinoma	Tumor	TCGA-A8-A090-01A-11R-A00Z-07	TCGA	hg19
TCGA-A2-A1G0-01	RNA-seq	Breast invasive carcinoma	Tumor	TCGA-A2-A1G0-01A-11R-A13Q-07	TCGA	hg19
TCGA-E2-A15S-01	RNA-seq	Breast invasive carcinoma	Tumor	TCGA-E2-A15S-01A-11R-A115-07	TCGA	hg19
TCGA-A7-A0D9-01	RNA-seq	Breast invasive carcinoma	Tumor	TCGA-A7-A0D9-01A-31R-A056-07	TCGA	hg19
TCGA-E2-A15H-01	RNA-seq	Breast invasive carcinoma	Tumor	TCGA-E2-A15H-01A-11R-A12D-07	TCGA	hg19
TCGA-A2-A0EV-01	RNA-seq	Breast invasive carcinoma	Tumor	TCGA-A2-A0EV-01A-11R-A034-07	TCGA	hg19
TCGA-AR-A5QN-01	RNA-seq	Breast invasive carcinoma	Tumor	TCGA-AR-A5QN-01A-12R-A28M-07	TCGA	hg19
TCGA-E2-A14R-01	RNA-seq	Breast invasive carcinoma	Tumor	TCGA-E2-A14R-01A-11R-A115-07	TCGA	hg19
TCGA-A8-A07L-01	RNA-seq	Breast invasive carcinoma	Tumor	TCGA-A8-A07L-01A-11R-A00Z-07	TCGA	hg19
TCGA-GM-A5PX-01	RNA-seq	Breast invasive carcinoma	Tumor	TCGA-GM-A5PX-01A-12R-A28M-07	TCGA	hg19
TCGA-B6-A0IH-01	RNA-seq	Breast invasive carcinoma	Tumor	TCGA-B6-A0IH-01A-11R-A115-07	TCGA	hg19
TCGA-AO-A1KP-01	RNA-seq	Breast invasive carcinoma	Tumor	TCGA-AO-A1KP-01A-11R-A13Q-07	TCGA	hg19
TCGA-E2-A1LE-01	RNA-seq	Breast invasive carcinoma	Tumor	TCGA-E2-A1LE-01A-12R-A19W-07	TCGA	hg19
TCGA-A8-A07U-01	RNA-seq	Breast invasive carcinoma	Tumor	TCGA-A8-A07U-01A-11R-A034-07	TCGA	hg19
TCGA-WT-AB44-01	RNA-seq	Breast invasive carcinoma	Tumor	TCGA-WT-AB44-01A-11R-A41B-07	TCGA	hg19
TCGA-E9-A5FL-01	RNA-seq	Breast invasive carcinoma	Tumor	TCGA-E9-A5FL-01A-11R-A27Q-07	TCGA	hg19
TCGA-A7-A4SA-01	RNA-seq	Breast invasive carcinoma	Tumor	TCGA-A7-A4SA-01A-11R-A266-07	TCGA	hg19
TCGA-A2-A0SV-01	RNA-seq	Breast invasive carcinoma	Tumor	TCGA-A2-A0SV-01A-11R-A084-07	TCGA	hg19
TCGA-B6-A0I1-01	RNA-seq	Breast invasive carcinoma	Tumor	TCGA-B6-A0I1-01A-11R-A21T-07	TCGA	hg19
TCGA-BH-A18K-01	RNA-seq	Breast invasive carcinoma	Tumor	TCGA-BH-A18K-01A-11R-A12D-07	TCGA	hg19
TCGA-AO-A0JL-01	RNA-seq	Breast invasive carcinoma	Tumor	TCGA-AO-A0JL-01A-11R-A056-07	TCGA	hg19
TCGA-A2-A3XS-01	RNA-seq	Breast invasive carcinoma	Tumor	TCGA-A2-A3XS-01A-11R-A22U-07	TCGA	hg19
TCGA-AC-A3HN-01	RNA-seq	Breast invasive carcinoma	Tumor	TCGA-AC-A3HN-01A-11R-A213-07	TCGA	hg19
TCGA-D8-A1XA-01	RNA-seq	Breast invasive carcinoma	Tumor	TCGA-D8-A1XA-01A-11R-A14D-07	TCGA	hg19
TCGA-A2-A04T-01	RNA-seq	Breast invasive carcinoma	Tumor	TCGA-A2-A04T-01A-21R-A034-07	TCGA	hg19
TCGA-BH-A208-01	RNA-seq	Breast invasive carcinoma	Tumor	TCGA-BH-A208-01A-11R-A157-07	TCGA	hg19
TCGA-AC-A62V-01	RNA-seq	Breast invasive carcinoma	Tumor	TCGA-AC-A62V-01A-11R-A31O-07	TCGA	hg19
TCGA-AN-A0FF-01	RNA-seq	Breast invasive carcinoma	Tumor	TCGA-AN-A0FF-01A-11R-A034-07	TCGA	hg19
TCGA-AR-A2LQ-01	RNA-seq	Breast invasive carcinoma	Tumor	TCGA-AR-A2LQ-01A-22R-A18M-07	TCGA	hg19
TCGA-E2-A14T-01	RNA-seq	Breast invasive carcinoma	Tumor	TCGA-E2-A14T-01A-11R-A115-07	TCGA	hg19
TCGA-B6-A0RU-01	RNA-seq	Breast invasive carcinoma	Tumor	TCGA-B6-A0RU-01A-11R-A084-07	TCGA	hg19
TCGA-E9-A1R5-01	RNA-seq	Breast invasive carcinoma	Tumor	TCGA-E9-A1R5-01A-11R-A14M-07	TCGA	hg19
TCGA-A8-A09A-01	RNA-seq	Breast invasive carcinoma	Tumor	TCGA-A8-A09A-01A-11R-A00Z-07	TCGA	hg19
TCGA-AN-A0XV-01	RNA-seq	Breast invasive carcinoma	Tumor	TCGA-AN-A0XV-01A-11R-A109-07	TCGA	hg19
TCGA-AO-A0JM-01	RNA-seq	Breast invasive carcinoma	Tumor	TCGA-AO-A0JM-01A-21R-A056-07	TCGA	hg19
TCGA-A2-A3KC-01	RNA-seq	Breast invasive carcinoma	Tumor	TCGA-A2-A3KC-01A-11R-A213-07	TCGA	hg19
TCGA-BH-A18H-01	RNA-seq	Breast invasive carcinoma	Tumor	TCGA-BH-A18H-01A-11R-A12D-07	TCGA	hg19
TCGA-A8-A096-01	RNA-seq	Breast invasive carcinoma	Tumor	TCGA-A8-A096-01A-11R-A00Z-07	TCGA	hg19
TCGA-LL-A442-01	RNA-seq	Breast invasive carcinoma	Tumor	TCGA-LL-A442-01A-11R-A24H-07	TCGA	hg19
TCGA-AC-A3OD-01	RNA-seq	Breast invasive carcinoma	Tumor	TCGA-AC-A3OD-01A-11R-A21T-07	TCGA	hg19
TCGA-BH-A6R9-01	RNA-seq	Breast invasive carcinoma	Tumor	TCGA-BH-A6R9-01A-21R-A32P-07	TCGA	hg19
TCGA-AR-A0TQ-01	RNA-seq	Breast invasive carcinoma	Tumor	TCGA-AR-A0TQ-01A-11R-A084-07	TCGA	hg19
TCGA-A8-A08C-01	RNA-seq	Breast invasive carcinoma	Tumor	TCGA-A8-A08C-01A-11R-A00Z-07	TCGA	hg19
TCGA-OL-A66K-01	RNA-seq	Breast invasive carcinoma	Tumor	TCGA-OL-A66K-01A-11R-A29R-07	TCGA	hg19
TCGA-B6-A1KI-01	RNA-seq	Breast invasive carcinoma	Tumor	TCGA-B6-A1KI-01A-11R-A14M-07	TCGA	hg19
TCGA-E9-A1N8-01	RNA-seq	Breast invasive carcinoma	Tumor	TCGA-E9-A1N8-01A-11R-A144-07	TCGA	hg19
TCGA-A8-A06O-01	RNA-seq	Breast invasive carcinoma	Tumor	TCGA-A8-A06O-01A-11R-A00Z-07	TCGA	hg19
TCGA-EW-A1IW-01	RNA-seq	Breast invasive carcinoma	Tumor	TCGA-EW-A1IW-01A-11R-A13Q-07	TCGA	hg19
TCGA-A2-A0T0-01	RNA-seq	Breast invasive carcinoma	Tumor	TCGA-A2-A0T0-01A-22R-A084-07	TCGA	hg19
TCGA-AN-A04A-01	RNA-seq	Breast invasive carcinoma	Tumor	TCGA-AN-A04A-01A-21R-A034-07	TCGA	hg19
TCGA-E9-A1RB-01	RNA-seq	Breast invasive carcinoma	Tumor	TCGA-E9-A1RB-01A-11R-A157-07	TCGA	hg19
TCGA-BH-A0BW-01	RNA-seq	Breast invasive carcinoma	Tumor	TCGA-BH-A0BW-01A-11R-A115-07	TCGA	hg19
TCGA-E9-A1NA-01	RNA-seq	Breast invasive carcinoma	Tumor	TCGA-E9-A1NA-01A-11R-A144-07	TCGA	hg19
TCGA-A2-A0YE-01	RNA-seq	Breast invasive carcinoma	Tumor	TCGA-A2-A0YE-01A-11R-A109-07	TCGA	hg19
TCGA-C8-A8HQ-01	RNA-seq	Breast invasive carcinoma	Tumor	TCGA-C8-A8HQ-01A-11R-A36F-07	TCGA	hg19
TCGA-BH-A28O-01	RNA-seq	Breast invasive carcinoma	Tumor	TCGA-BH-A28O-01A-11R-A22K-07	TCGA	hg19
TCGA-A1-A0SN-01	RNA-seq	Breast invasive carcinoma	Tumor	TCGA-A1-A0SN-01A-11R-A144-07	TCGA	hg19
TCGA-AR-A0TY-01	RNA-seq	Breast invasive carcinoma	Tumor	TCGA-AR-A0TY-01A-12R-A115-07	TCGA	hg19
TCGA-C8-A12U-01	RNA-seq	Breast invasive carcinoma	Tumor	TCGA-C8-A12U-01A-11R-A115-07	TCGA	hg19
TCGA-D8-A1XF-01	RNA-seq	Breast invasive carcinoma	Tumor	TCGA-D8-A1XF-01A-11R-A14D-07	TCGA	hg19
TCGA-BH-A0AY-01	RNA-seq	Breast invasive carcinoma	Tumor	TCGA-BH-A0AY-01A-21R-A00Z-07	TCGA	hg19
TCGA-B6-A0IA-01	RNA-seq	Breast invasive carcinoma	Tumor	TCGA-B6-A0IA-01A-11R-A034-07	TCGA	hg19
TCGA-E2-A1LS-01	RNA-seq	Breast invasive carcinoma	Tumor	TCGA-E2-A1LS-01A-12R-A157-07	TCGA	hg19
TCGA-E2-A154-01	RNA-seq	Breast invasive carcinoma	Tumor	TCGA-E2-A154-01A-11R-A115-07	TCGA	hg19
TCGA-AO-A0J2-01	RNA-seq	Breast invasive carcinoma	Tumor	TCGA-AO-A0J2-01A-11R-A034-07	TCGA	hg19
TCGA-A2-A4S0-01	RNA-seq	Breast invasive carcinoma	Tumor	TCGA-A2-A4S0-01A-21R-A266-07	TCGA	hg19
TCGA-C8-A26Z-01	RNA-seq	Breast invasive carcinoma	Tumor	TCGA-C8-A26Z-01A-11R-A16F-07	TCGA	hg19
TCGA-AO-A1KT-01	RNA-seq	Breast invasive carcinoma	Tumor	TCGA-AO-A1KT-01A-11R-A13Q-07	TCGA	hg19
TCGA-BH-A0H9-01	RNA-seq	Breast invasive carcinoma	Tumor	TCGA-BH-A0H9-01A-11R-A056-07	TCGA	hg19
TCGA-C8-A1HK-01	RNA-seq	Breast invasive carcinoma	Tumor	TCGA-C8-A1HK-01A-21R-A13Q-07	TCGA	hg19
TCGA-GM-A2DF-01	RNA-seq	Breast invasive carcinoma	Tumor	TCGA-GM-A2DF-01A-11R-A180-07	TCGA	hg19
TCGA-A8-A0AB-01	RNA-seq	Breast invasive carcinoma	Tumor	TCGA-A8-A0AB-01A-11R-A034-07	TCGA	hg19
TCGA-BH-A18I-01	RNA-seq	Breast invasive carcinoma	Tumor	TCGA-BH-A18I-01A-11R-A12D-07	TCGA	hg19
TCGA-LL-A5YN-01	RNA-seq	Breast invasive carcinoma	Tumor	TCGA-LL-A5YN-01A-11R-A28M-07	TCGA	hg19
TCGA-A7-A4SC-01	RNA-seq	Breast invasive carcinoma	Tumor	TCGA-A7-A4SC-01A-12R-A266-07	TCGA	hg19
TCGA-A2-A0CU-01	RNA-seq	Breast invasive carcinoma	Tumor	TCGA-A2-A0CU-01A-12R-A034-07	TCGA	hg19
TCGA-A8-A0A1-01	RNA-seq	Breast invasive carcinoma	Tumor	TCGA-A8-A0A1-01A-11R-A00Z-07	TCGA	hg19
TCGA-BH-A0HQ-01	RNA-seq	Breast invasive carcinoma	Tumor	TCGA-BH-A0HQ-01A-11R-A034-07	TCGA	hg19
TCGA-BH-A0HK-01	RNA-seq	Breast invasive carcinoma	Tumor	TCGA-BH-A0HK-01A-11R-A056-07	TCGA	hg19
TCGA-GM-A3NY-01	RNA-seq	Breast invasive carcinoma	Tumor	TCGA-GM-A3NY-01A-11R-A21T-07	TCGA	hg19
TCGA-AR-A250-01	RNA-seq	Breast invasive carcinoma	Tumor	TCGA-AR-A250-01A-31R-A169-07	TCGA	hg19
TCGA-D8-A1JN-01	RNA-seq	Breast invasive carcinoma	Tumor	TCGA-D8-A1JN-01A-11R-A13Q-07	TCGA	hg19
TCGA-A8-A094-01	RNA-seq	Breast invasive carcinoma	Tumor	TCGA-A8-A094-01A-11R-A00Z-07	TCGA	hg19
TCGA-B6-A0WV-01	RNA-seq	Breast invasive carcinoma	Tumor	TCGA-B6-A0WV-01A-11R-A109-07	TCGA	hg19
TCGA-A2-A04R-01	RNA-seq	Breast invasive carcinoma	Tumor	TCGA-A2-A04R-01A-41R-A109-07	TCGA	hg19
TCGA-E9-A22G-01	RNA-seq	Breast invasive carcinoma	Tumor	TCGA-E9-A22G-01A-11R-A157-07	TCGA	hg19
TCGA-GM-A2DL-01	RNA-seq	Breast invasive carcinoma	Tumor	TCGA-GM-A2DL-01A-11R-A18M-07	TCGA	hg19
TCGA-B6-A0X1-01	RNA-seq	Breast invasive carcinoma	Tumor	TCGA-B6-A0X1-01A-11R-A109-07	TCGA	hg19
TCGA-A8-A06U-01	RNA-seq	Breast invasive carcinoma	Tumor	TCGA-A8-A06U-01A-11R-A00Z-07	TCGA	hg19
TCGA-A2-A0T1-01	RNA-seq	Breast invasive carcinoma	Tumor	TCGA-A2-A0T1-01A-21R-A084-07	TCGA	hg19
TCGA-A2-A3KD-01	RNA-seq	Breast invasive carcinoma	Tumor	TCGA-A2-A3KD-01A-12R-A213-07	TCGA	hg19
TCGA-AR-A2LN-01	RNA-seq	Breast invasive carcinoma	Tumor	TCGA-AR-A2LN-01A-21R-A18M-07	TCGA	hg19
TCGA-D8-A1XB-01	RNA-seq	Breast invasive carcinoma	Tumor	TCGA-D8-A1XB-01A-11R-A14D-07	TCGA	hg19
TCGA-EW-A1P1-01	RNA-seq	Breast invasive carcinoma	Tumor	TCGA-EW-A1P1-01A-31R-A14D-07	TCGA	hg19
TCGA-E9-A3QA-01	RNA-seq	Breast invasive carcinoma	Tumor	TCGA-E9-A3QA-01A-61R-A22K-07	TCGA	hg19
TCGA-BH-A0B4-01	RNA-seq	Breast invasive carcinoma	Tumor	TCGA-BH-A0B4-01A-11R-A00Z-07	TCGA	hg19
TCGA-AR-A1AP-01	RNA-seq	Breast invasive carcinoma	Tumor	TCGA-AR-A1AP-01A-11R-A12P-07	TCGA	hg19
TCGA-A2-A1G6-01	RNA-seq	Breast invasive carcinoma	Tumor	TCGA-A2-A1G6-01A-11R-A13Q-07	TCGA	hg19
TCGA-D8-A1XZ-01	RNA-seq	Breast invasive carcinoma	Tumor	TCGA-D8-A1XZ-01A-11R-A14M-07	TCGA	hg19
TCGA-BH-A0AW-01	RNA-seq	Breast invasive carcinoma	Tumor	TCGA-BH-A0AW-01A-11R-A056-07	TCGA	hg19
TCGA-AQ-A1H2-01	RNA-seq	Breast invasive carcinoma	Tumor	TCGA-AQ-A1H2-01A-11R-A13Q-07	TCGA	hg19
TCGA-E2-A1B0-01	RNA-seq	Breast invasive carcinoma	Tumor	TCGA-E2-A1B0-01A-11R-A12P-07	TCGA	hg19
TCGA-BH-A0HX-01	RNA-seq	Breast invasive carcinoma	Tumor	TCGA-BH-A0HX-01A-21R-A056-07	TCGA	hg19
TCGA-EW-A1PA-01	RNA-seq	Breast invasive carcinoma	Tumor	TCGA-EW-A1PA-01A-11R-A144-07	TCGA	hg19
TCGA-OL-A5D8-01	RNA-seq	Breast invasive carcinoma	Tumor	TCGA-OL-A5D8-01A-11R-A27Q-07	TCGA	hg19
TCGA-C8-A278-01	RNA-seq	Breast invasive carcinoma	Tumor	TCGA-C8-A278-01A-11R-A169-07	TCGA	hg19
TCGA-A7-A26G-01	RNA-seq	Breast invasive carcinoma	Tumor	TCGA-A7-A26G-01A-21R-A169-07	TCGA	hg19
TCGA-AR-A24Z-01	RNA-seq	Breast invasive carcinoma	Tumor	TCGA-AR-A24Z-01A-11R-A169-07	TCGA	hg19
TCGA-A2-A0EM-01	RNA-seq	Breast invasive carcinoma	Tumor	TCGA-A2-A0EM-01A-11R-A034-07	TCGA	hg19
TCGA-GM-A2DM-01	RNA-seq	Breast invasive carcinoma	Tumor	TCGA-GM-A2DM-01A-11R-A180-07	TCGA	hg19
TCGA-B6-A0WX-01	RNA-seq	Breast invasive carcinoma	Tumor	TCGA-B6-A0WX-01A-11R-A109-07	TCGA	hg19
TCGA-D8-A1Y0-01	RNA-seq	Breast invasive carcinoma	Tumor	TCGA-D8-A1Y0-01A-11R-A14M-07	TCGA	hg19
TCGA-D8-A1JU-01	RNA-seq	Breast invasive carcinoma	Tumor	TCGA-D8-A1JU-01A-11R-A13Q-07	TCGA	hg19
TCGA-D8-A1XW-01	RNA-seq	Breast invasive carcinoma	Tumor	TCGA-D8-A1XW-01A-11R-A14M-07	TCGA	hg19
TCGA-XX-A899-01	RNA-seq	Breast invasive carcinoma	Tumor	TCGA-XX-A899-01A-11R-A36F-07	TCGA	hg19
TCGA-BH-A8G0-01	RNA-seq	Breast invasive carcinoma	Tumor	TCGA-BH-A8G0-01A-11R-A352-07	TCGA	hg19
TCGA-C8-A12M-01	RNA-seq	Breast invasive carcinoma	Tumor	TCGA-C8-A12M-01A-11R-A115-07	TCGA	hg19
TCGA-E2-A15R-01	RNA-seq	Breast invasive carcinoma	Tumor	TCGA-E2-A15R-01A-11R-A115-07	TCGA	hg19
TCGA-B6-A0IK-01	RNA-seq	Breast invasive carcinoma	Tumor	TCGA-B6-A0IK-01A-12R-A056-07	TCGA	hg19
TCGA-A7-A5ZW-01	RNA-seq	Breast invasive carcinoma	Tumor	TCGA-A7-A5ZW-01A-12R-A29R-07	TCGA	hg19
TCGA-LL-A441-01	RNA-seq	Breast invasive carcinoma	Tumor	TCGA-LL-A441-01A-11R-A24H-07	TCGA	hg19
TCGA-BH-A0GZ-01	RNA-seq	Breast invasive carcinoma	Tumor	TCGA-BH-A0GZ-01A-11R-A056-07	TCGA	hg19
TCGA-LL-A740-01	RNA-seq	Breast invasive carcinoma	Tumor	TCGA-LL-A740-01A-21R-A32P-07	TCGA	hg19
TCGA-AC-A3TM-01	RNA-seq	Breast invasive carcinoma	Tumor	TCGA-AC-A3TM-01A-11R-A22K-07	TCGA	hg19
TCGA-AR-A1AN-01	RNA-seq	Breast invasive carcinoma	Tumor	TCGA-AR-A1AN-01A-11R-A12P-07	TCGA	hg19
TCGA-BH-A209-01	RNA-seq	Breast invasive carcinoma	Tumor	TCGA-BH-A209-01A-11R-A157-07	TCGA	hg19
TCGA-B6-A0WY-01	RNA-seq	Breast invasive carcinoma	Tumor	TCGA-B6-A0WY-01A-11R-A109-07	TCGA	hg19
TCGA-E2-A2P5-01	RNA-seq	Breast invasive carcinoma	Tumor	TCGA-E2-A2P5-01A-11R-A19W-07	TCGA	hg19
TCGA-BH-A0DI-01	RNA-seq	Breast invasive carcinoma	Tumor	TCGA-BH-A0DI-01A-21R-A12P-07	TCGA	hg19
TCGA-E9-A1NG-01	RNA-seq	Breast invasive carcinoma	Tumor	TCGA-E9-A1NG-01A-21R-A14M-07	TCGA	hg19
TCGA-EW-A1P4-01	RNA-seq	Breast invasive carcinoma	Tumor	TCGA-EW-A1P4-01A-21R-A144-07	TCGA	hg19
TCGA-BH-A0GY-01	RNA-seq	Breast invasive carcinoma	Tumor	TCGA-BH-A0GY-01A-11R-A056-07	TCGA	hg19
TCGA-BH-A0W5-01	RNA-seq	Breast invasive carcinoma	Tumor	TCGA-BH-A0W5-01A-11R-A109-07	TCGA	hg19
TCGA-A2-A0ST-01	RNA-seq	Breast invasive carcinoma	Tumor	TCGA-A2-A0ST-01A-12R-A084-07	TCGA	hg19
TCGA-E9-A1NE-01	RNA-seq	Breast invasive carcinoma	Tumor	TCGA-E9-A1NE-01A-21R-A14M-07	TCGA	hg19
TCGA-BH-A0HO-01	RNA-seq	Breast invasive carcinoma	Tumor	TCGA-BH-A0HO-01A-11R-A034-07	TCGA	hg19
TCGA-B6-A0IP-01	RNA-seq	Breast invasive carcinoma	Tumor	TCGA-B6-A0IP-01A-11R-A034-07	TCGA	hg19
TCGA-E9-A3Q9-01	RNA-seq	Breast invasive carcinoma	Tumor	TCGA-E9-A3Q9-01A-11R-A21T-07	TCGA	hg19
TCGA-E2-A1LG-01	RNA-seq	Breast invasive carcinoma	Tumor	TCGA-E2-A1LG-01A-21R-A14M-07	TCGA	hg19
TCGA-AO-A03P-01	RNA-seq	Breast invasive carcinoma	Tumor	TCGA-AO-A03P-01A-11R-A00Z-07	TCGA	hg19
TCGA-A8-A09Q-01	RNA-seq	Breast invasive carcinoma	Tumor	TCGA-A8-A09Q-01A-11R-A00Z-07	TCGA	hg19
TCGA-D8-A1X5-01	RNA-seq	Breast invasive carcinoma	Tumor	TCGA-D8-A1X5-01A-11R-A14D-07	TCGA	hg19
TCGA-A8-A076-01	RNA-seq	Breast invasive carcinoma	Tumor	TCGA-A8-A076-01A-21R-A00Z-07	TCGA	hg19
TCGA-E9-A2JT-01	RNA-seq	Breast invasive carcinoma	Tumor	TCGA-E9-A2JT-01A-22R-A18M-07	TCGA	hg19
TCGA-A8-A09C-01	RNA-seq	Breast invasive carcinoma	Tumor	TCGA-A8-A09C-01A-11R-A00Z-07	TCGA	hg19
TCGA-E2-A159-01	RNA-seq	Breast invasive carcinoma	Tumor	TCGA-E2-A159-01A-11R-A115-07	TCGA	hg19
TCGA-E2-A1IK-01	RNA-seq	Breast invasive carcinoma	Tumor	TCGA-E2-A1IK-01A-11R-A144-07	TCGA	hg19
TCGA-E2-A56Z-01	RNA-seq	Breast invasive carcinoma	Tumor	TCGA-E2-A56Z-01A-12R-A29R-07	TCGA	hg19
TCGA-GM-A5PV-01	RNA-seq	Breast invasive carcinoma	Tumor	TCGA-GM-A5PV-01A-11R-A28M-07	TCGA	hg19
TCGA-AQ-A04J-01	RNA-seq	Breast invasive carcinoma	Tumor	TCGA-AQ-A04J-01A-02R-A034-07	TCGA	hg19
TCGA-B6-A402-01	RNA-seq	Breast invasive carcinoma	Tumor	TCGA-B6-A402-01A-11R-A239-07	TCGA	hg19
TCGA-LL-A5YL-01	RNA-seq	Breast invasive carcinoma	Tumor	TCGA-LL-A5YL-01A-12R-A29R-07	TCGA	hg19
TCGA-AO-A0JG-01	RNA-seq	Breast invasive carcinoma	Tumor	TCGA-AO-A0JG-01A-31R-A084-07	TCGA	hg19
TCGA-GM-A2DO-01	RNA-seq	Breast invasive carcinoma	Tumor	TCGA-GM-A2DO-01A-11R-A18M-07	TCGA	hg19
TCGA-B6-A0IB-01	RNA-seq	Breast invasive carcinoma	Tumor	TCGA-B6-A0IB-01A-11R-A034-07	TCGA	hg19
TCGA-BH-A0BM-01	RNA-seq	Breast invasive carcinoma	Tumor	TCGA-BH-A0BM-01A-11R-A056-07	TCGA	hg19
TCGA-AR-A1AJ-01	RNA-seq	Breast invasive carcinoma	Tumor	TCGA-AR-A1AJ-01A-21R-A12P-07	TCGA	hg19
TCGA-A8-A092-01	RNA-seq	Breast invasive carcinoma	Tumor	TCGA-A8-A092-01A-11R-A00Z-07	TCGA	hg19
TCGA-BH-A1FM-01	RNA-seq	Breast invasive carcinoma	Tumor	TCGA-BH-A1FM-01A-11R-A13Q-07	TCGA	hg19
TCGA-EW-A423-01	RNA-seq	Breast invasive carcinoma	Tumor	TCGA-EW-A423-01A-11R-A24H-07	TCGA	hg19
TCGA-C8-A1HI-01	RNA-seq	Breast invasive carcinoma	Tumor	TCGA-C8-A1HI-01A-11R-A137-07	TCGA	hg19
TCGA-E2-A1LA-01	RNA-seq	Breast invasive carcinoma	Tumor	TCGA-E2-A1LA-01A-11R-A144-07	TCGA	hg19
TCGA-D8-A13Y-01	RNA-seq	Breast invasive carcinoma	Tumor	TCGA-D8-A13Y-01A-11R-A115-07	TCGA	hg19
TCGA-A2-A3Y0-01	RNA-seq	Breast invasive carcinoma	Tumor	TCGA-A2-A3Y0-01A-11R-A239-07	TCGA	hg19
TCGA-A8-A09K-01	RNA-seq	Breast invasive carcinoma	Tumor	TCGA-A8-A09K-01A-11R-A00Z-07	TCGA	hg19
TCGA-EW-A1OX-01	RNA-seq	Breast invasive carcinoma	Tumor	TCGA-EW-A1OX-01A-11R-A144-07	TCGA	hg19
TCGA-EW-A1IY-01	RNA-seq	Breast invasive carcinoma	Tumor	TCGA-EW-A1IY-01A-11R-A13Q-07	TCGA	hg19
TCGA-AQ-A0Y5-01	RNA-seq	Breast invasive carcinoma	Tumor	TCGA-AQ-A0Y5-01A-11R-A14M-07	TCGA	hg19
TCGA-BH-A0E1-01	RNA-seq	Breast invasive carcinoma	Tumor	TCGA-BH-A0E1-01A-11R-A056-07	TCGA	hg19
TCGA-D8-A1XR-01	RNA-seq	Breast invasive carcinoma	Tumor	TCGA-D8-A1XR-01A-11R-A14M-07	TCGA	hg19
TCGA-A8-A08H-01	RNA-seq	Breast invasive carcinoma	Tumor	TCGA-A8-A08H-01A-21R-A00Z-07	TCGA	hg19
TCGA-A2-A0ER-01	RNA-seq	Breast invasive carcinoma	Tumor	TCGA-A2-A0ER-01A-21R-A034-07	TCGA	hg19
TCGA-A7-A0DA-01	RNA-seq	Breast invasive carcinoma	Tumor	TCGA-A7-A0DA-01A-31R-A115-07	TCGA	hg19
TCGA-EW-A1J1-01	RNA-seq	Breast invasive carcinoma	Tumor	TCGA-EW-A1J1-01A-11R-A13Q-07	TCGA	hg19
TCGA-C8-A1HL-01	RNA-seq	Breast invasive carcinoma	Tumor	TCGA-C8-A1HL-01A-11R-A137-07	TCGA	hg19
TCGA-A8-A06P-01	RNA-seq	Breast invasive carcinoma	Tumor	TCGA-A8-A06P-01A-11R-A00Z-07	TCGA	hg19
TCGA-EW-A1P6-01	RNA-seq	Breast invasive carcinoma	Tumor	TCGA-EW-A1P6-01A-11R-A144-07	TCGA	hg19
TCGA-C8-A12P-01	RNA-seq	Breast invasive carcinoma	Tumor	TCGA-C8-A12P-01A-11R-A115-07	TCGA	hg19
TCGA-AO-A1KS-01	RNA-seq	Breast invasive carcinoma	Tumor	TCGA-AO-A1KS-01A-11R-A13Q-07	TCGA	hg19
TCGA-C8-A12N-01	RNA-seq	Breast invasive carcinoma	Tumor	TCGA-C8-A12N-01A-11R-A115-07	TCGA	hg19
TCGA-LL-A73Z-01	RNA-seq	Breast invasive carcinoma	Tumor	TCGA-LL-A73Z-01A-11R-A32P-07	TCGA	hg19
TCGA-A1-A0SQ-01	RNA-seq	Breast invasive carcinoma	Tumor	TCGA-A1-A0SQ-01A-21R-A144-07	TCGA	hg19
TCGA-AN-A0FY-01	RNA-seq	Breast invasive carcinoma	Tumor	TCGA-AN-A0FY-01A-11R-A034-07	TCGA	hg19
TCGA-D8-A142-01	RNA-seq	Breast invasive carcinoma	Tumor	TCGA-D8-A142-01A-11R-A115-07	TCGA	hg19
TCGA-AR-A2LR-01	RNA-seq	Breast invasive carcinoma	Tumor	TCGA-AR-A2LR-01A-12R-A18M-07	TCGA	hg19
TCGA-BH-A0BC-01	RNA-seq	Breast invasive carcinoma	Tumor	TCGA-BH-A0BC-01A-22R-A084-07	TCGA	hg19
TCGA-AC-A7VB-01	RNA-seq	Breast invasive carcinoma	Tumor	TCGA-AC-A7VB-01A-11R-A352-07	TCGA	hg19
TCGA-C8-A3M8-01	RNA-seq	Breast invasive carcinoma	Tumor	TCGA-C8-A3M8-01A-11R-A213-07	TCGA	hg19
TCGA-A2-A0EQ-01	RNA-seq	Breast invasive carcinoma	Tumor	TCGA-A2-A0EQ-01A-11R-A034-07	TCGA	hg19
TCGA-AN-A04D-01	RNA-seq	Breast invasive carcinoma	Tumor	TCGA-AN-A04D-01A-21R-A034-07	TCGA	hg19
TCGA-AO-A03O-01	RNA-seq	Breast invasive carcinoma	Tumor	TCGA-AO-A03O-01A-11R-A00Z-07	TCGA	hg19
TCGA-A8-A06N-01	RNA-seq	Breast invasive carcinoma	Tumor	TCGA-A8-A06N-01A-11R-A00Z-07	TCGA	hg19
TCGA-S3-AA12-01	RNA-seq	Breast invasive carcinoma	Tumor	TCGA-S3-AA12-01A-11R-A41B-07	TCGA	hg19
TCGA-A1-A0SB-01	RNA-seq	Breast invasive carcinoma	Tumor	TCGA-A1-A0SB-01A-11R-A144-07	TCGA	hg19
TCGA-A2-A4S3-01	RNA-seq	Breast invasive carcinoma	Tumor	TCGA-A2-A4S3-01A-21R-A266-07	TCGA	hg19
TCGA-BH-A0B2-01	RNA-seq	Breast invasive carcinoma	Tumor	TCGA-BH-A0B2-01A-11R-A10J-07	TCGA	hg19
TCGA-E9-A24A-01	RNA-seq	Breast invasive carcinoma	Tumor	TCGA-E9-A24A-01A-11R-A169-07	TCGA	hg19
TCGA-E2-A1B5-01	RNA-seq	Breast invasive carcinoma	Tumor	TCGA-E2-A1B5-01A-21R-A12P-07	TCGA	hg19
TCGA-E2-A1BC-01	RNA-seq	Breast invasive carcinoma	Tumor	TCGA-E2-A1BC-01A-11R-A12P-07	TCGA	hg19
TCGA-AR-A24W-01	RNA-seq	Breast invasive carcinoma	Tumor	TCGA-AR-A24W-01A-11R-A169-07	TCGA	hg19
TCGA-AR-A1AK-01	RNA-seq	Breast invasive carcinoma	Tumor	TCGA-AR-A1AK-01A-21R-A12P-07	TCGA	hg19
TCGA-E2-A15A-01	RNA-seq	Breast invasive carcinoma	Tumor	TCGA-E2-A15A-01A-11R-A12D-07	TCGA	hg19
TCGA-AR-A24H-01	RNA-seq	Breast invasive carcinoma	Tumor	TCGA-AR-A24H-01A-11R-A169-07	TCGA	hg19
TCGA-D8-A27V-01	RNA-seq	Breast invasive carcinoma	Tumor	TCGA-D8-A27V-01A-12R-A17B-07	TCGA	hg19
TCGA-E2-A14P-01	RNA-seq	Breast invasive carcinoma	Tumor	TCGA-E2-A14P-01A-31R-A12D-07	TCGA	hg19
TCGA-A8-A07J-01	RNA-seq	Breast invasive carcinoma	Tumor	TCGA-A8-A07J-01A-11R-A00Z-07	TCGA	hg19
TCGA-JL-A3YW-01	RNA-seq	Breast invasive carcinoma	Tumor	TCGA-JL-A3YW-01A-12R-A239-07	TCGA	hg19
TCGA-AR-A1AM-01	RNA-seq	Breast invasive carcinoma	Tumor	TCGA-AR-A1AM-01A-41R-A22K-07	TCGA	hg19
TCGA-BH-A5J0-01	RNA-seq	Breast invasive carcinoma	Tumor	TCGA-BH-A5J0-01A-11R-A27Q-07	TCGA	hg19
TCGA-A1-A0SK-01	RNA-seq	Breast invasive carcinoma	Tumor	TCGA-A1-A0SK-01A-12R-A084-07	TCGA	hg19
TCGA-BH-A0DG-01	RNA-seq	Breast invasive carcinoma	Tumor	TCGA-BH-A0DG-01A-21R-A12P-07	TCGA	hg19
TCGA-BH-A1EN-01	RNA-seq	Breast invasive carcinoma	Tumor	TCGA-BH-A1EN-01A-11R-A13Q-07	TCGA	hg19
TCGA-BH-A201-01	RNA-seq	Breast invasive carcinoma	Tumor	TCGA-BH-A201-01A-11R-A14M-07	TCGA	hg19
TCGA-D8-A1JF-01	RNA-seq	Breast invasive carcinoma	Tumor	TCGA-D8-A1JF-01A-11R-A13Q-07	TCGA	hg19
TCGA-B6-A0RP-01	RNA-seq	Breast invasive carcinoma	Tumor	TCGA-B6-A0RP-01A-21R-A084-07	TCGA	hg19
TCGA-A2-A0CV-01	RNA-seq	Breast invasive carcinoma	Tumor	TCGA-A2-A0CV-01A-31R-A115-07	TCGA	hg19
TCGA-WT-AB41-01	RNA-seq	Breast invasive carcinoma	Tumor	TCGA-WT-AB41-01A-11R-A41B-07	TCGA	hg19
TCGA-BH-A18N-01	RNA-seq	Breast invasive carcinoma	Tumor	TCGA-BH-A18N-01A-11R-A12D-07	TCGA	hg19
TCGA-A8-A07Z-01	RNA-seq	Breast invasive carcinoma	Tumor	TCGA-A8-A07Z-01A-11R-A00Z-07	TCGA	hg19
TCGA-E2-A15G-01	RNA-seq	Breast invasive carcinoma	Tumor	TCGA-E2-A15G-01A-11R-A12D-07	TCGA	hg19
TCGA-BH-A18G-01	RNA-seq	Breast invasive carcinoma	Tumor	TCGA-BH-A18G-01A-11R-A12D-07	TCGA	hg19
TCGA-D8-A73X-01	RNA-seq	Breast invasive carcinoma	Tumor	TCGA-D8-A73X-01A-11R-A32P-07	TCGA	hg19
TCGA-A1-A0SE-01	RNA-seq	Breast invasive carcinoma	Tumor	TCGA-A1-A0SE-01A-11R-A084-07	TCGA	hg19
TCGA-OL-A5D7-01	RNA-seq	Breast invasive carcinoma	Tumor	TCGA-OL-A5D7-01A-11R-A27Q-07	TCGA	hg19
TCGA-A8-A07G-01	RNA-seq	Breast invasive carcinoma	Tumor	TCGA-A8-A07G-01A-11R-A034-07	TCGA	hg19
TCGA-E9-A1N3-01	RNA-seq	Breast invasive carcinoma	Tumor	TCGA-E9-A1N3-01A-12R-A157-07	TCGA	hg19
TCGA-A8-A09W-01	RNA-seq	Breast invasive carcinoma	Tumor	TCGA-A8-A09W-01A-11R-A00Z-07	TCGA	hg19
TCGA-D8-A1JM-01	RNA-seq	Breast invasive carcinoma	Tumor	TCGA-D8-A1JM-01A-11R-A13Q-07	TCGA	hg19
TCGA-D8-A1X6-01	RNA-seq	Breast invasive carcinoma	Tumor	TCGA-D8-A1X6-01A-11R-A14M-07	TCGA	hg19
TCGA-A7-A13G-01	RNA-seq	Breast invasive carcinoma	Tumor	TCGA-A7-A13G-01A-11R-A13Q-07	TCGA	hg19
TCGA-BH-A0BP-01	RNA-seq	Breast invasive carcinoma	Tumor	TCGA-BH-A0BP-01A-11R-A115-07	TCGA	hg19
TCGA-A2-A25F-01	RNA-seq	Breast invasive carcinoma	Tumor	TCGA-A2-A25F-01A-11R-A169-07	TCGA	hg19
TCGA-E2-A1LB-01	RNA-seq	Breast invasive carcinoma	Tumor	TCGA-E2-A1LB-01A-11R-A144-07	TCGA	hg19
TCGA-AO-A0JB-01	RNA-seq	Breast invasive carcinoma	Tumor	TCGA-AO-A0JB-01A-11R-A32Y-07	TCGA	hg19
TCGA-B6-A0RE-01	RNA-seq	Breast invasive carcinoma	Tumor	TCGA-B6-A0RE-01A-11R-A056-07	TCGA	hg19
TCGA-AR-A1AL-01	RNA-seq	Breast invasive carcinoma	Tumor	TCGA-AR-A1AL-01A-21R-A12P-07	TCGA	hg19
TCGA-D8-A73W-01	RNA-seq	Breast invasive carcinoma	Tumor	TCGA-D8-A73W-01A-22R-A352-07	TCGA	hg19
TCGA-AN-A0FT-01	RNA-seq	Breast invasive carcinoma	Tumor	TCGA-AN-A0FT-01A-11R-A034-07	TCGA	hg19
TCGA-A2-A0YK-01	RNA-seq	Breast invasive carcinoma	Tumor	TCGA-A2-A0YK-01A-22R-A109-07	TCGA	hg19
TCGA-D8-A1JA-01	RNA-seq	Breast invasive carcinoma	Tumor	TCGA-D8-A1JA-01A-11R-A13Q-07	TCGA	hg19
TCGA-AN-A03X-01	RNA-seq	Breast invasive carcinoma	Tumor	TCGA-AN-A03X-01A-21R-A00Z-07	TCGA	hg19
TCGA-A7-A6VX-01	RNA-seq	Breast invasive carcinoma	Tumor	TCGA-A7-A6VX-01A-12R-A33J-07	TCGA	hg19
TCGA-D8-A1XD-01	RNA-seq	Breast invasive carcinoma	Tumor	TCGA-D8-A1XD-01A-11R-A14D-07	TCGA	hg19
TCGA-C8-A26Y-01	RNA-seq	Breast invasive carcinoma	Tumor	TCGA-C8-A26Y-01A-11R-A16F-07	TCGA	hg19
TCGA-BH-A0W7-01	RNA-seq	Breast invasive carcinoma	Tumor	TCGA-BH-A0W7-01A-11R-A115-07	TCGA	hg19
TCGA-BH-A0AV-01	RNA-seq	Breast invasive carcinoma	Tumor	TCGA-BH-A0AV-01A-31R-A115-07	TCGA	hg19
TCGA-BH-A1ET-01	RNA-seq	Breast invasive carcinoma	Tumor	TCGA-BH-A1ET-01A-11R-A137-07	TCGA	hg19
TCGA-BH-A18R-01	RNA-seq	Breast invasive carcinoma	Tumor	TCGA-BH-A18R-01A-11R-A12D-07	TCGA	hg19
TCGA-C8-A12V-01	RNA-seq	Breast invasive carcinoma	Tumor	TCGA-C8-A12V-01A-11R-A115-07	TCGA	hg19
TCGA-EW-A1J5-01	RNA-seq	Breast invasive carcinoma	Tumor	TCGA-EW-A1J5-01A-11R-A13Q-07	TCGA	hg19
TCGA-A2-A0EP-01	RNA-seq	Breast invasive carcinoma	Tumor	TCGA-A2-A0EP-01A-52R-A22U-07	TCGA	hg19
TCGA-A2-A0CX-01	RNA-seq	Breast invasive carcinoma	Tumor	TCGA-A2-A0CX-01A-21R-A00Z-07	TCGA	hg19
TCGA-EW-A1OV-01	RNA-seq	Breast invasive carcinoma	Tumor	TCGA-EW-A1OV-01A-11R-A144-07	TCGA	hg19
TCGA-JL-A3YX-01	RNA-seq	Breast invasive carcinoma	Tumor	TCGA-JL-A3YX-01A-11R-A22U-07	TCGA	hg19
TCGA-AR-A5QP-01	RNA-seq	Breast invasive carcinoma	Tumor	TCGA-AR-A5QP-01A-11R-A28M-07	TCGA	hg19
TCGA-E9-A3X8-01	RNA-seq	Breast invasive carcinoma	Tumor	TCGA-E9-A3X8-01A-31R-A22U-07	TCGA	hg19
TCGA-AR-A0TR-01	RNA-seq	Breast invasive carcinoma	Tumor	TCGA-AR-A0TR-01A-11R-A084-07	TCGA	hg19
TCGA-D8-A1JS-01	RNA-seq	Breast invasive carcinoma	Tumor	TCGA-D8-A1JS-01A-11R-A13Q-07	TCGA	hg19
TCGA-AR-A0U3-01	RNA-seq	Breast invasive carcinoma	Tumor	TCGA-AR-A0U3-01A-11R-A109-07	TCGA	hg19
TCGA-A2-A0YF-01	RNA-seq	Breast invasive carcinoma	Tumor	TCGA-A2-A0YF-01A-21R-A109-07	TCGA	hg19
TCGA-BH-A42U-01	RNA-seq	Breast invasive carcinoma	Tumor	TCGA-BH-A42U-01A-12R-A24H-07	TCGA	hg19
TCGA-MS-A51U-01	RNA-seq	Breast invasive carcinoma	Tumor	TCGA-MS-A51U-01A-31R-A266-07	TCGA	hg19
TCGA-BH-A0B6-01	RNA-seq	Breast invasive carcinoma	Tumor	TCGA-BH-A0B6-01A-11R-A19W-07	TCGA	hg19
TCGA-D8-A1JL-01	RNA-seq	Breast invasive carcinoma	Tumor	TCGA-D8-A1JL-01A-11R-A13Q-07	TCGA	hg19
TCGA-C8-A3M7-01	RNA-seq	Breast invasive carcinoma	Tumor	TCGA-C8-A3M7-01A-12R-A21T-07	TCGA	hg19
TCGA-E2-A15D-01	RNA-seq	Breast invasive carcinoma	Tumor	TCGA-E2-A15D-01A-11R-A115-07	TCGA	hg19
TCGA-GI-A2C9-01	RNA-seq	Breast invasive carcinoma	Tumor	TCGA-GI-A2C9-01A-11R-A21T-07	TCGA	hg19
TCGA-BH-A1EX-01	RNA-seq	Breast invasive carcinoma	Tumor	TCGA-BH-A1EX-01A-11R-A13Q-07	TCGA	hg19
TCGA-A2-A0T7-01	RNA-seq	Breast invasive carcinoma	Tumor	TCGA-A2-A0T7-01A-21R-A084-07	TCGA	hg19
TCGA-B6-A0X7-01	RNA-seq	Breast invasive carcinoma	Tumor	TCGA-B6-A0X7-01A-11R-A10J-07	TCGA	hg19
TCGA-AO-A0JJ-01	RNA-seq	Breast invasive carcinoma	Tumor	TCGA-AO-A0JJ-01A-11R-A056-07	TCGA	hg19
TCGA-C8-A1HE-01	RNA-seq	Breast invasive carcinoma	Tumor	TCGA-C8-A1HE-01A-11R-A13Q-07	TCGA	hg19
TCGA-BH-A0E2-01	RNA-seq	Breast invasive carcinoma	Tumor	TCGA-BH-A0E2-01A-11R-A056-07	TCGA	hg19
TCGA-A8-A0AD-01	RNA-seq	Breast invasive carcinoma	Tumor	TCGA-A8-A0AD-01A-11R-A056-07	TCGA	hg19
TCGA-E2-A156-01	RNA-seq	Breast invasive carcinoma	Tumor	TCGA-E2-A156-01A-11R-A12D-07	TCGA	hg19
TCGA-AC-A5XS-01	RNA-seq	Breast invasive carcinoma	Tumor	TCGA-AC-A5XS-01A-11R-A29R-07	TCGA	hg19
TCGA-AN-A04C-01	RNA-seq	Breast invasive carcinoma	Tumor	TCGA-AN-A04C-01A-21R-A034-07	TCGA	hg19
TCGA-AN-A0XS-01	RNA-seq	Breast invasive carcinoma	Tumor	TCGA-AN-A0XS-01A-22R-A109-07	TCGA	hg19
TCGA-LL-A6FP-01	RNA-seq	Breast invasive carcinoma	Tumor	TCGA-LL-A6FP-01A-11R-A31O-07	TCGA	hg19
TCGA-A7-A13E-01	RNA-seq	Breast invasive carcinoma	Tumor	TCGA-A7-A13E-01A-11R-A12P-07	TCGA	hg19
TCGA-OK-A5Q2-01	RNA-seq	Breast invasive carcinoma	Tumor	TCGA-OK-A5Q2-01A-11R-A27Q-07	TCGA	hg19
TCGA-OL-A5DA-01	RNA-seq	Breast invasive carcinoma	Tumor	TCGA-OL-A5DA-01A-11R-A27Q-07	TCGA	hg19
TCGA-EW-A1IX-01	RNA-seq	Breast invasive carcinoma	Tumor	TCGA-EW-A1IX-01A-12R-A144-07	TCGA	hg19
TCGA-E9-A229-01	RNA-seq	Breast invasive carcinoma	Tumor	TCGA-E9-A229-01A-31R-A157-07	TCGA	hg19
TCGA-BH-A0DE-01	RNA-seq	Breast invasive carcinoma	Tumor	TCGA-BH-A0DE-01A-11R-A115-07	TCGA	hg19
TCGA-E2-A105-01	RNA-seq	Breast invasive carcinoma	Tumor	TCGA-E2-A105-01A-11R-A10J-07	TCGA	hg19
TCGA-A8-A0A7-01	RNA-seq	Breast invasive carcinoma	Tumor	TCGA-A8-A0A7-01A-11R-A00Z-07	TCGA	hg19
TCGA-AR-A1AU-01	RNA-seq	Breast invasive carcinoma	Tumor	TCGA-AR-A1AU-01A-11R-A12P-07	TCGA	hg19
TCGA-B6-A408-01	RNA-seq	Breast invasive carcinoma	Tumor	TCGA-B6-A408-01A-12R-A24H-07	TCGA	hg19
TCGA-AO-A03U-01	RNA-seq	Breast invasive carcinoma	Tumor	TCGA-AO-A03U-01B-21R-A10J-07	TCGA	hg19
TCGA-OL-A66P-01	RNA-seq	Breast invasive carcinoma	Tumor	TCGA-OL-A66P-01A-11R-A31O-07	TCGA	hg19
TCGA-E2-A2P6-01	RNA-seq	Breast invasive carcinoma	Tumor	TCGA-E2-A2P6-01A-11R-A19W-07	TCGA	hg19
TCGA-AQ-A04H-01	RNA-seq	Breast invasive carcinoma	Tumor	TCGA-AQ-A04H-01B-11R-A10J-07	TCGA	hg19
TCGA-E2-A14Z-01	RNA-seq	Breast invasive carcinoma	Tumor	TCGA-E2-A14Z-01A-11R-A115-07	TCGA	hg19
TCGA-AC-A2FO-01	RNA-seq	Breast invasive carcinoma	Tumor	TCGA-AC-A2FO-01A-11R-A180-07	TCGA	hg19
TCGA-C8-A26W-01	RNA-seq	Breast invasive carcinoma	Tumor	TCGA-C8-A26W-01A-11R-A16F-07	TCGA	hg19
TCGA-A2-A0D0-01	RNA-seq	Breast invasive carcinoma	Tumor	TCGA-A2-A0D0-01A-11R-A00Z-07	TCGA	hg19
TCGA-E2-A573-01	RNA-seq	Breast invasive carcinoma	Tumor	TCGA-E2-A573-01A-11R-A29R-07	TCGA	hg19
TCGA-B6-A0RS-01	RNA-seq	Breast invasive carcinoma	Tumor	TCGA-B6-A0RS-01A-11R-A084-07	TCGA	hg19
TCGA-E2-A153-01	RNA-seq	Breast invasive carcinoma	Tumor	TCGA-E2-A153-01A-12R-A12D-07	TCGA	hg19
TCGA-E2-A152-01	RNA-seq	Breast invasive carcinoma	Tumor	TCGA-E2-A152-01A-11R-A12D-07	TCGA	hg19
TCGA-GM-A2DC-01	RNA-seq	Breast invasive carcinoma	Tumor	TCGA-GM-A2DC-01A-11R-A18M-07	TCGA	hg19
TCGA-BH-A0BD-01	RNA-seq	Breast invasive carcinoma	Tumor	TCGA-BH-A0BD-01A-11R-A034-07	TCGA	hg19
TCGA-A8-A08A-01	RNA-seq	Breast invasive carcinoma	Tumor	TCGA-A8-A08A-01A-11R-A32Y-07	TCGA	hg19
TCGA-AC-A3QQ-01	RNA-seq	Breast invasive carcinoma	Tumor	TCGA-AC-A3QQ-01A-11R-A22K-07	TCGA	hg19
TCGA-AR-A24L-01	RNA-seq	Breast invasive carcinoma	Tumor	TCGA-AR-A24L-01A-11R-A169-07	TCGA	hg19
TCGA-BH-A0E9-01	RNA-seq	Breast invasive carcinoma	Tumor	TCGA-BH-A0E9-01B-11R-A115-07	TCGA	hg19
TCGA-AC-A3W6-01	RNA-seq	Breast invasive carcinoma	Tumor	TCGA-AC-A3W6-01A-12R-A22K-07	TCGA	hg19
TCGA-BH-A1EU-01	RNA-seq	Breast invasive carcinoma	Tumor	TCGA-BH-A1EU-01A-11R-A137-07	TCGA	hg19
TCGA-A7-A6VV-01	RNA-seq	Breast invasive carcinoma	Tumor	TCGA-A7-A6VV-01A-22R-A33J-07	TCGA	hg19
TCGA-AN-A0G0-01	RNA-seq	Breast invasive carcinoma	Tumor	TCGA-AN-A0G0-01A-11R-A034-07	TCGA	hg19
TCGA-C8-A1HJ-01	RNA-seq	Breast invasive carcinoma	Tumor	TCGA-C8-A1HJ-01A-11R-A13Q-07	TCGA	hg19
TCGA-D8-A27K-01	RNA-seq	Breast invasive carcinoma	Tumor	TCGA-D8-A27K-01A-11R-A16F-07	TCGA	hg19
TCGA-EW-A2FS-01	RNA-seq	Breast invasive carcinoma	Tumor	TCGA-EW-A2FS-01A-11R-A17B-07	TCGA	hg19
TCGA-A2-A0YD-01	RNA-seq	Breast invasive carcinoma	Tumor	TCGA-A2-A0YD-01A-11R-A109-07	TCGA	hg19
TCGA-AC-A8OS-01	RNA-seq	Breast invasive carcinoma	Tumor	TCGA-AC-A8OS-01A-12R-A41B-07	TCGA	hg19
TCGA-E9-A54Y-01	RNA-seq	Breast invasive carcinoma	Tumor	TCGA-E9-A54Y-01A-11R-A466-07	TCGA	hg19
TCGA-AC-A2FM-01	RNA-seq	Breast invasive carcinoma	Tumor	TCGA-AC-A2FM-01A-11R-A19W-07	TCGA	hg19
TCGA-C8-A12T-01	RNA-seq	Breast invasive carcinoma	Tumor	TCGA-C8-A12T-01A-11R-A115-07	TCGA	hg19
TCGA-A8-A09T-01	RNA-seq	Breast invasive carcinoma	Tumor	TCGA-A8-A09T-01A-11R-A00Z-07	TCGA	hg19
TCGA-AN-A0FX-01	RNA-seq	Breast invasive carcinoma	Tumor	TCGA-AN-A0FX-01A-11R-A034-07	TCGA	hg19
TCGA-LD-A9QF-01	RNA-seq	Breast invasive carcinoma	Tumor	TCGA-LD-A9QF-01A-32R-A41B-07	TCGA	hg19
TCGA-C8-A273-01	RNA-seq	Breast invasive carcinoma	Tumor	TCGA-C8-A273-01A-11R-A16F-07	TCGA	hg19
TCGA-BH-A18L-01	RNA-seq	Breast invasive carcinoma	Tumor	TCGA-BH-A18L-01A-32R-A12D-07	TCGA	hg19
TCGA-E9-A22H-01	RNA-seq	Breast invasive carcinoma	Tumor	TCGA-E9-A22H-01A-11R-A157-07	TCGA	hg19
TCGA-BH-A0HU-01	RNA-seq	Breast invasive carcinoma	Tumor	TCGA-BH-A0HU-01A-11R-A034-07	TCGA	hg19
TCGA-A7-A3IY-01	RNA-seq	Breast invasive carcinoma	Tumor	TCGA-A7-A3IY-01A-21R-A21T-07	TCGA	hg19
TCGA-B6-A0RN-01	RNA-seq	Breast invasive carcinoma	Tumor	TCGA-B6-A0RN-01A-12R-A084-07	TCGA	hg19
TCGA-AC-A2FG-01	RNA-seq	Breast invasive carcinoma	Tumor	TCGA-AC-A2FG-01A-11R-A17B-07	TCGA	hg19
TCGA-GM-A2DI-01	RNA-seq	Breast invasive carcinoma	Tumor	TCGA-GM-A2DI-01A-31R-A18M-07	TCGA	hg19
TCGA-A2-A0YG-01	RNA-seq	Breast invasive carcinoma	Tumor	TCGA-A2-A0YG-01A-21R-A109-07	TCGA	hg19
TCGA-BH-A2L8-01	RNA-seq	Breast invasive carcinoma	Tumor	TCGA-BH-A2L8-01A-11R-A18M-07	TCGA	hg19
TCGA-OL-A5RW-01	RNA-seq	Breast invasive carcinoma	Tumor	TCGA-OL-A5RW-01A-11R-A28M-07	TCGA	hg19
TCGA-BH-A0DH-01	RNA-seq	Breast invasive carcinoma	Tumor	TCGA-BH-A0DH-01A-11R-A084-07	TCGA	hg19
TCGA-BH-A0EI-01	RNA-seq	Breast invasive carcinoma	Tumor	TCGA-BH-A0EI-01A-11R-A115-07	TCGA	hg19
TCGA-D8-A1JE-01	RNA-seq	Breast invasive carcinoma	Tumor	TCGA-D8-A1JE-01A-11R-A13Q-07	TCGA	hg19
TCGA-B6-A0I8-01	RNA-seq	Breast invasive carcinoma	Tumor	TCGA-B6-A0I8-01A-11R-A034-07	TCGA	hg19
TCGA-BH-A0DX-01	RNA-seq	Breast invasive carcinoma	Tumor	TCGA-BH-A0DX-01A-11R-A115-07	TCGA	hg19
TCGA-A2-A0CY-01	RNA-seq	Breast invasive carcinoma	Tumor	TCGA-A2-A0CY-01A-12R-A034-07	TCGA	hg19
TCGA-OL-A66O-01	RNA-seq	Breast invasive carcinoma	Tumor	TCGA-OL-A66O-01A-11R-A31O-07	TCGA	hg19
TCGA-LD-A7W5-01	RNA-seq	Breast invasive carcinoma	Tumor	TCGA-LD-A7W5-01A-22R-A352-07	TCGA	hg19
TCGA-BH-A1FN-01	RNA-seq	Breast invasive carcinoma	Tumor	TCGA-BH-A1FN-01A-11R-A13Q-07	TCGA	hg19
TCGA-A8-A081-01	RNA-seq	Breast invasive carcinoma	Tumor	TCGA-A8-A081-01A-11R-A00Z-07	TCGA	hg19
TCGA-3C-AALJ-01	RNA-seq	Breast invasive carcinoma	Tumor	TCGA-3C-AALJ-01A-31R-A41B-07	TCGA	hg19
TCGA-A8-A095-01	RNA-seq	Breast invasive carcinoma	Tumor	TCGA-A8-A095-01A-11R-A00Z-07	TCGA	hg19
TCGA-BH-A1F8-01	RNA-seq	Breast invasive carcinoma	Tumor	TCGA-BH-A1F8-01A-11R-A13Q-07	TCGA	hg19
TCGA-BH-A0EA-01	RNA-seq	Breast invasive carcinoma	Tumor	TCGA-BH-A0EA-01A-11R-A115-07	TCGA	hg19
TCGA-A7-A4SD-01	RNA-seq	Breast invasive carcinoma	Tumor	TCGA-A7-A4SD-01A-11R-A266-07	TCGA	hg19
TCGA-A2-A0CO-01	RNA-seq	Breast invasive carcinoma	Tumor	TCGA-A2-A0CO-01A-13R-A22K-07	TCGA	hg19
TCGA-D8-A141-01	RNA-seq	Breast invasive carcinoma	Tumor	TCGA-D8-A141-01A-11R-A115-07	TCGA	hg19
TCGA-BH-A0AZ-01	RNA-seq	Breast invasive carcinoma	Tumor	TCGA-BH-A0AZ-01A-21R-A12P-07	TCGA	hg19
TCGA-BH-A1ES-01	RNA-seq	Breast invasive carcinoma	Tumor	TCGA-BH-A1ES-01A-11R-A137-07	TCGA	hg19
TCGA-D8-A1X8-01	RNA-seq	Breast invasive carcinoma	Tumor	TCGA-D8-A1X8-01A-11R-A14M-07	TCGA	hg19
TCGA-E2-A106-01	RNA-seq	Breast invasive carcinoma	Tumor	TCGA-E2-A106-01A-11R-A10J-07	TCGA	hg19
TCGA-A2-A4RX-01	RNA-seq	Breast invasive carcinoma	Tumor	TCGA-A2-A4RX-01A-11R-A266-07	TCGA	hg19
TCGA-AN-A0AJ-01	RNA-seq	Breast invasive carcinoma	Tumor	TCGA-AN-A0AJ-01A-11R-A00Z-07	TCGA	hg19
TCGA-AC-A8OQ-01	RNA-seq	Breast invasive carcinoma	Tumor	TCGA-AC-A8OQ-01A-11R-A41B-07	TCGA	hg19
TCGA-E9-A1N9-01	RNA-seq	Breast invasive carcinoma	Tumor	TCGA-E9-A1N9-01A-11R-A14D-07	TCGA	hg19
TCGA-AC-A62X-01	RNA-seq	Breast invasive carcinoma	Tumor	TCGA-AC-A62X-01A-11R-A29R-07	TCGA	hg19
TCGA-A2-A0EO-01	RNA-seq	Breast invasive carcinoma	Tumor	TCGA-A2-A0EO-01A-11R-A034-07	TCGA	hg19
TCGA-A8-A07R-01	RNA-seq	Breast invasive carcinoma	Tumor	TCGA-A8-A07R-01A-21R-A034-07	TCGA	hg19
TCGA-E9-A6HE-01	RNA-seq	Breast invasive carcinoma	Tumor	TCGA-E9-A6HE-01A-11R-A31O-07	TCGA	hg19
TCGA-BH-A18S-01	RNA-seq	Breast invasive carcinoma	Tumor	TCGA-BH-A18S-01A-11R-A12D-07	TCGA	hg19
TCGA-S3-AA0Z-01	RNA-seq	Breast invasive carcinoma	Tumor	TCGA-S3-AA0Z-01A-11R-A41B-07	TCGA	hg19
TCGA-AR-A1AW-01	RNA-seq	Breast invasive carcinoma	Tumor	TCGA-AR-A1AW-01A-21R-A12P-07	TCGA	hg19
TCGA-BH-A0HA-01	RNA-seq	Breast invasive carcinoma	Tumor	TCGA-BH-A0HA-01A-11R-A12P-07	TCGA	hg19
TCGA-E2-A1IG-01	RNA-seq	Breast invasive carcinoma	Tumor	TCGA-E2-A1IG-01A-11R-A144-07	TCGA	hg19
TCGA-A2-A0T3-01	RNA-seq	Breast invasive carcinoma	Tumor	TCGA-A2-A0T3-01A-21R-A115-07	TCGA	hg19
TCGA-E9-A3HO-01	RNA-seq	Breast invasive carcinoma	Tumor	TCGA-E9-A3HO-01A-11R-A213-07	TCGA	hg19
TCGA-A2-A0SW-01	RNA-seq	Breast invasive carcinoma	Tumor	TCGA-A2-A0SW-01A-11R-A084-07	TCGA	hg19
TCGA-A7-A26H-01	RNA-seq	Breast invasive carcinoma	Tumor	TCGA-A7-A26H-01A-11R-A169-07	TCGA	hg19
TCGA-AR-A24T-01	RNA-seq	Breast invasive carcinoma	Tumor	TCGA-AR-A24T-01A-11R-A169-07	TCGA	hg19
TCGA-BH-A202-01	RNA-seq	Breast invasive carcinoma	Tumor	TCGA-BH-A202-01A-11R-A14M-07	TCGA	hg19
TCGA-BH-A1F0-01	RNA-seq	Breast invasive carcinoma	Tumor	TCGA-BH-A1F0-01A-11R-A137-07	TCGA	hg19
TCGA-LD-A66U-01	RNA-seq	Breast invasive carcinoma	Tumor	TCGA-LD-A66U-01A-11R-A31O-07	TCGA	hg19
TCGA-AO-A0JA-01	RNA-seq	Breast invasive carcinoma	Tumor	TCGA-AO-A0JA-01A-11R-A056-07	TCGA	hg19
TCGA-B6-A0RH-01	RNA-seq	Breast invasive carcinoma	Tumor	TCGA-B6-A0RH-01A-21R-A115-07	TCGA	hg19
TCGA-V7-A7HQ-01	RNA-seq	Breast invasive carcinoma	Tumor	TCGA-V7-A7HQ-01A-11R-A33J-07	TCGA	hg19
TCGA-BH-A0AU-01	RNA-seq	Breast invasive carcinoma	Tumor	TCGA-BH-A0AU-01A-11R-A12P-07	TCGA	hg19
TCGA-LL-A6FQ-01	RNA-seq	Breast invasive carcinoma	Tumor	TCGA-LL-A6FQ-01A-11R-A31O-07	TCGA	hg19
TCGA-B6-A0X5-01	RNA-seq	Breast invasive carcinoma	Tumor	TCGA-B6-A0X5-01A-21R-A109-07	TCGA	hg19
TCGA-BH-A0B9-01	RNA-seq	Breast invasive carcinoma	Tumor	TCGA-BH-A0B9-01A-11R-A056-07	TCGA	hg19
TCGA-EW-A2FV-01	RNA-seq	Breast invasive carcinoma	Tumor	TCGA-EW-A2FV-01A-11R-A17B-07	TCGA	hg19
TCGA-AC-A2QI-01	RNA-seq	Breast invasive carcinoma	Tumor	TCGA-AC-A2QI-01A-12R-A19W-07	TCGA	hg19
TCGA-E2-A1LK-01	RNA-seq	Breast invasive carcinoma	Tumor	TCGA-E2-A1LK-01A-21R-A14D-07	TCGA	hg19
TCGA-D8-A1JC-01	RNA-seq	Breast invasive carcinoma	Tumor	TCGA-D8-A1JC-01A-11R-A13Q-07	TCGA	hg19
TCGA-E2-A109-01	RNA-seq	Breast invasive carcinoma	Tumor	TCGA-E2-A109-01A-11R-A10J-07	TCGA	hg19
TCGA-A2-A25D-01	RNA-seq	Breast invasive carcinoma	Tumor	TCGA-A2-A25D-01A-12R-A16F-07	TCGA	hg19
TCGA-AN-A0FJ-01	RNA-seq	Breast invasive carcinoma	Tumor	TCGA-AN-A0FJ-01A-11R-A00Z-07	TCGA	hg19
TCGA-E2-A14V-01	RNA-seq	Breast invasive carcinoma	Tumor	TCGA-E2-A14V-01A-11R-A12D-07	TCGA	hg19
TCGA-A2-A04Q-01	RNA-seq	Breast invasive carcinoma	Tumor	TCGA-A2-A04Q-01A-21R-A034-07	TCGA	hg19
TCGA-AO-A0JE-01	RNA-seq	Breast invasive carcinoma	Tumor	TCGA-AO-A0JE-01A-11R-A056-07	TCGA	hg19
TCGA-EW-A1P8-01	RNA-seq	Breast invasive carcinoma	Tumor	TCGA-EW-A1P8-01A-11R-A144-07	TCGA	hg19
TCGA-C8-A8HR-01	RNA-seq	Breast invasive carcinoma	Tumor	TCGA-C8-A8HR-01A-11R-A36F-07	TCGA	hg19
TCGA-AC-A2QH-01	RNA-seq	Breast invasive carcinoma	Tumor	TCGA-AC-A2QH-01A-11R-A18M-07	TCGA	hg19
TCGA-Z7-A8R6-01	RNA-seq	Breast invasive carcinoma	Tumor	TCGA-Z7-A8R6-01A-11R-A41B-07	TCGA	hg19
TCGA-OL-A66I-01	RNA-seq	Breast invasive carcinoma	Tumor	TCGA-OL-A66I-01A-21R-A29R-07	TCGA	hg19
TCGA-C8-A134-01	RNA-seq	Breast invasive carcinoma	Tumor	TCGA-C8-A134-01A-11R-A115-07	TCGA	hg19
TCGA-B6-A0RO-01	RNA-seq	Breast invasive carcinoma	Tumor	TCGA-B6-A0RO-01A-22R-A084-07	TCGA	hg19
TCGA-A8-A0A4-01	RNA-seq	Breast invasive carcinoma	Tumor	TCGA-A8-A0A4-01A-11R-A00Z-07	TCGA	hg19
TCGA-E2-A14X-01	RNA-seq	Breast invasive carcinoma	Tumor	TCGA-E2-A14X-01A-11R-A115-07	TCGA	hg19
TCGA-GM-A4E0-01	RNA-seq	Breast invasive carcinoma	Tumor	TCGA-GM-A4E0-01A-12R-A266-07	TCGA	hg19
TCGA-LD-A7W6-01	RNA-seq	Breast invasive carcinoma	Tumor	TCGA-LD-A7W6-01A-81R-A352-07	TCGA	hg19
TCGA-E9-A1RA-01	RNA-seq	Breast invasive carcinoma	Tumor	TCGA-E9-A1RA-01A-11R-A14D-07	TCGA	hg19
TCGA-A8-A07P-01	RNA-seq	Breast invasive carcinoma	Tumor	TCGA-A8-A07P-01A-11R-A00Z-07	TCGA	hg19
TCGA-BH-A1F2-01	RNA-seq	Breast invasive carcinoma	Tumor	TCGA-BH-A1F2-01A-31R-A13Q-07	TCGA	hg19
TCGA-E9-A1RG-01	RNA-seq	Breast invasive carcinoma	Tumor	TCGA-E9-A1RG-01A-11R-A14D-07	TCGA	hg19
TCGA-AN-A041-01	RNA-seq	Breast invasive carcinoma	Tumor	TCGA-AN-A041-01A-11R-A034-07	TCGA	hg19
TCGA-AR-A0TT-01	RNA-seq	Breast invasive carcinoma	Tumor	TCGA-AR-A0TT-01A-31R-A084-07	TCGA	hg19
TCGA-B6-A0WZ-01	RNA-seq	Breast invasive carcinoma	Tumor	TCGA-B6-A0WZ-01A-11R-A109-07	TCGA	hg19
TCGA-A1-A0SH-01	RNA-seq	Breast invasive carcinoma	Tumor	TCGA-A1-A0SH-01A-11R-A084-07	TCGA	hg19
TCGA-E9-A1RE-01	RNA-seq	Breast invasive carcinoma	Tumor	TCGA-E9-A1RE-01A-11R-A157-07	TCGA	hg19
TCGA-3C-AALI-01	RNA-seq	Breast invasive carcinoma	Tumor	TCGA-3C-AALI-01A-11R-A41B-07	TCGA	hg19
TCGA-A2-A04W-01	RNA-seq	Breast invasive carcinoma	Tumor	TCGA-A2-A04W-01A-31R-A115-07	TCGA	hg19
TCGA-D8-A1J8-01	RNA-seq	Breast invasive carcinoma	Tumor	TCGA-D8-A1J8-01A-11R-A13Q-07	TCGA	hg19
TCGA-GM-A2DD-01	RNA-seq	Breast invasive carcinoma	Tumor	TCGA-GM-A2DD-01A-11R-A180-07	TCGA	hg19
TCGA-AR-A1AV-01	RNA-seq	Breast invasive carcinoma	Tumor	TCGA-AR-A1AV-01A-21R-A12P-07	TCGA	hg19
TCGA-E2-A1IN-01	RNA-seq	Breast invasive carcinoma	Tumor	TCGA-E2-A1IN-01A-11R-A13Q-07	TCGA	hg19
TCGA-PL-A8LZ-01	RNA-seq	Breast invasive carcinoma	Tumor	TCGA-PL-A8LZ-01A-31R-A36F-07	TCGA	hg19
TCGA-A7-A3RF-01	RNA-seq	Breast invasive carcinoma	Tumor	TCGA-A7-A3RF-01A-11R-A22K-07	TCGA	hg19
TCGA-A8-A06T-01	RNA-seq	Breast invasive carcinoma	Tumor	TCGA-A8-A06T-01A-11R-A00Z-07	TCGA	hg19
TCGA-D8-A27L-01	RNA-seq	Breast invasive carcinoma	Tumor	TCGA-D8-A27L-01A-11R-A16F-07	TCGA	hg19
TCGA-BH-A0B8-01	RNA-seq	Breast invasive carcinoma	Tumor	TCGA-BH-A0B8-01A-21R-A056-07	TCGA	hg19
TCGA-AR-A0U0-01	RNA-seq	Breast invasive carcinoma	Tumor	TCGA-AR-A0U0-01A-11R-A109-07	TCGA	hg19
TCGA-GM-A2DA-01	RNA-seq	Breast invasive carcinoma	Tumor	TCGA-GM-A2DA-01A-11R-A18M-07	TCGA	hg19
TCGA-A8-A09B-01	RNA-seq	Breast invasive carcinoma	Tumor	TCGA-A8-A09B-01A-11R-A00Z-07	TCGA	hg19
TCGA-C8-A12Q-01	RNA-seq	Breast invasive carcinoma	Tumor	TCGA-C8-A12Q-01A-11R-A115-07	TCGA	hg19
TCGA-B6-A40C-01	RNA-seq	Breast invasive carcinoma	Tumor	TCGA-B6-A40C-01A-11R-A239-07	TCGA	hg19
TCGA-BH-A0HY-01	RNA-seq	Breast invasive carcinoma	Tumor	TCGA-BH-A0HY-01A-11R-A056-07	TCGA	hg19
TCGA-A2-A3XT-01	RNA-seq	Breast invasive carcinoma	Tumor	TCGA-A2-A3XT-01A-11R-A22U-07	TCGA	hg19
TCGA-EW-A1P7-01	RNA-seq	Breast invasive carcinoma	Tumor	TCGA-EW-A1P7-01A-21R-A144-07	TCGA	hg19
TCGA-A7-A5ZV-01	RNA-seq	Breast invasive carcinoma	Tumor	TCGA-A7-A5ZV-01A-11R-A28M-07	TCGA	hg19
TCGA-BH-A0DD-01	RNA-seq	Breast invasive carcinoma	Tumor	TCGA-BH-A0DD-01A-31R-A12P-07	TCGA	hg19
TCGA-E9-A1R2-01	RNA-seq	Breast invasive carcinoma	Tumor	TCGA-E9-A1R2-01A-11R-A14D-07	TCGA	hg19
TCGA-LL-A7SZ-01	RNA-seq	Breast invasive carcinoma	Tumor	TCGA-LL-A7SZ-01A-32R-A352-07	TCGA	hg19
TCGA-A8-A06R-01	RNA-seq	Breast invasive carcinoma	Tumor	TCGA-A8-A06R-01A-11R-A00Z-07	TCGA	hg19
TCGA-AR-A24K-01	RNA-seq	Breast invasive carcinoma	Tumor	TCGA-AR-A24K-01A-11R-A169-07	TCGA	hg19
TCGA-A2-A0T6-01	RNA-seq	Breast invasive carcinoma	Tumor	TCGA-A2-A0T6-01A-11R-A084-07	TCGA	hg19
TCGA-A1-A0SO-01	RNA-seq	Breast invasive carcinoma	Tumor	TCGA-A1-A0SO-01A-22R-A084-07	TCGA	hg19
TCGA-A7-A5ZX-01	RNA-seq	Breast invasive carcinoma	Tumor	TCGA-A7-A5ZX-01A-12R-A29R-07	TCGA	hg19
TCGA-A8-A091-01	RNA-seq	Breast invasive carcinoma	Tumor	TCGA-A8-A091-01A-11R-A00Z-07	TCGA	hg19
TCGA-A7-A3IZ-01	RNA-seq	Breast invasive carcinoma	Tumor	TCGA-A7-A3IZ-01A-11R-A213-07	TCGA	hg19
TCGA-E9-A22E-01	RNA-seq	Breast invasive carcinoma	Tumor	TCGA-E9-A22E-01A-11R-A157-07	TCGA	hg19
TCGA-D8-A1XK-01	RNA-seq	Breast invasive carcinoma	Tumor	TCGA-D8-A1XK-01A-21R-A14M-07	TCGA	hg19
TCGA-BH-A0H5-01	RNA-seq	Breast invasive carcinoma	Tumor	TCGA-BH-A0H5-01A-21R-A115-07	TCGA	hg19
TCGA-AC-A3W7-01	RNA-seq	Breast invasive carcinoma	Tumor	TCGA-AC-A3W7-01A-11R-A22K-07	TCGA	hg19
TCGA-BH-A0C7-01	RNA-seq	Breast invasive carcinoma	Tumor	TCGA-BH-A0C7-01B-11R-A115-07	TCGA	hg19
TCGA-E2-A15M-01	RNA-seq	Breast invasive carcinoma	Tumor	TCGA-E2-A15M-01A-11R-A12D-07	TCGA	hg19
TCGA-GM-A2DB-01	RNA-seq	Breast invasive carcinoma	Tumor	TCGA-GM-A2DB-01A-31R-A18M-07	TCGA	hg19
TCGA-A1-A0SM-01	RNA-seq	Breast invasive carcinoma	Tumor	TCGA-A1-A0SM-01A-11R-A084-07	TCGA	hg19
TCGA-D8-A1Y3-01	RNA-seq	Breast invasive carcinoma	Tumor	TCGA-D8-A1Y3-01A-11R-A157-07	TCGA	hg19
TCGA-D8-A4Z1-01	RNA-seq	Breast invasive carcinoma	Tumor	TCGA-D8-A4Z1-01A-21R-A266-07	TCGA	hg19
TCGA-BH-A1EO-01	RNA-seq	Breast invasive carcinoma	Tumor	TCGA-BH-A1EO-01A-11R-A137-07	TCGA	hg19
TCGA-AR-A1AT-01	RNA-seq	Breast invasive carcinoma	Tumor	TCGA-AR-A1AT-01A-11R-A12P-07	TCGA	hg19
TCGA-B6-A0IO-01	RNA-seq	Breast invasive carcinoma	Tumor	TCGA-B6-A0IO-01A-11R-A034-07	TCGA	hg19
TCGA-AR-A1AS-01	RNA-seq	Breast invasive carcinoma	Tumor	TCGA-AR-A1AS-01A-11R-A12P-07	TCGA	hg19
TCGA-B6-A1KF-01	RNA-seq	Breast invasive carcinoma	Tumor	TCGA-B6-A1KF-01A-11R-A13Q-07	TCGA	hg19
TCGA-AN-A0AS-01	RNA-seq	Breast invasive carcinoma	Tumor	TCGA-AN-A0AS-01A-11R-A00Z-07	TCGA	hg19
TCGA-BH-A0DT-01	RNA-seq	Breast invasive carcinoma	Tumor	TCGA-BH-A0DT-01A-21R-A12D-07	TCGA	hg19
TCGA-B6-A3ZX-01	RNA-seq	Breast invasive carcinoma	Tumor	TCGA-B6-A3ZX-01A-11R-A239-07	TCGA	hg19
TCGA-A7-A0CE-01	RNA-seq	Breast invasive carcinoma	Tumor	TCGA-A7-A0CE-01A-11R-A00Z-07	TCGA	hg19
TCGA-GM-A3NW-01	RNA-seq	Breast invasive carcinoma	Tumor	TCGA-GM-A3NW-01A-21R-A22K-07	TCGA	hg19
TCGA-EW-A1P5-01	RNA-seq	Breast invasive carcinoma	Tumor	TCGA-EW-A1P5-01A-11R-A144-07	TCGA	hg19
TCGA-E9-A1RD-01	RNA-seq	Breast invasive carcinoma	Tumor	TCGA-E9-A1RD-01A-11R-A157-07	TCGA	hg19
TCGA-E2-A1B6-01	RNA-seq	Breast invasive carcinoma	Tumor	TCGA-E2-A1B6-01A-31R-A12P-07	TCGA	hg19
TCGA-S3-AA14-01	RNA-seq	Breast invasive carcinoma	Tumor	TCGA-S3-AA14-01A-11R-A41B-07	TCGA	hg19
TCGA-C8-A1HM-01	RNA-seq	Breast invasive carcinoma	Tumor	TCGA-C8-A1HM-01A-12R-A137-07	TCGA	hg19
TCGA-AC-A5EH-01	RNA-seq	Breast invasive carcinoma	Tumor	TCGA-AC-A5EH-01A-11R-A28M-07	TCGA	hg19
TCGA-GM-A2DH-01	RNA-seq	Breast invasive carcinoma	Tumor	TCGA-GM-A2DH-01A-11R-A180-07	TCGA	hg19
TCGA-E2-A1L7-01	RNA-seq	Breast invasive carcinoma	Tumor	TCGA-E2-A1L7-01A-11R-A144-07	TCGA	hg19
TCGA-E2-A1IE-01	RNA-seq	Breast invasive carcinoma	Tumor	TCGA-E2-A1IE-01A-11R-A13Q-07	TCGA	hg19
TCGA-AQ-A54N-01	RNA-seq	Breast invasive carcinoma	Tumor	TCGA-AQ-A54N-01A-11R-A266-07	TCGA	hg19
TCGA-A7-A26J-01	RNA-seq	Breast invasive carcinoma	Tumor	TCGA-A7-A26J-01A-11R-A169-07	TCGA	hg19
TCGA-A8-A08T-01	RNA-seq	Breast invasive carcinoma	Tumor	TCGA-A8-A08T-01A-21R-A00Z-07	TCGA	hg19
TCGA-AC-A2B8-01	RNA-seq	Breast invasive carcinoma	Tumor	TCGA-AC-A2B8-01A-11R-A17B-07	TCGA	hg19
TCGA-AN-A0AT-01	RNA-seq	Breast invasive carcinoma	Tumor	TCGA-AN-A0AT-01A-11R-A034-07	TCGA	hg19
TCGA-D8-A1XO-01	RNA-seq	Breast invasive carcinoma	Tumor	TCGA-D8-A1XO-01A-11R-A14M-07	TCGA	hg19
TCGA-A2-A1FV-01	RNA-seq	Breast invasive carcinoma	Tumor	TCGA-A2-A1FV-01A-11R-A13Q-07	TCGA	hg19
TCGA-AR-A0U4-01	RNA-seq	Breast invasive carcinoma	Tumor	TCGA-AR-A0U4-01A-11R-A109-07	TCGA	hg19
TCGA-D8-A1JG-01	RNA-seq	Breast invasive carcinoma	Tumor	TCGA-D8-A1JG-01B-11R-A13Q-07	TCGA	hg19
TCGA-A2-A0CL-01	RNA-seq	Breast invasive carcinoma	Tumor	TCGA-A2-A0CL-01A-11R-A115-07	TCGA	hg19
TCGA-BH-A18F-01	RNA-seq	Breast invasive carcinoma	Tumor	TCGA-BH-A18F-01A-11R-A12D-07	TCGA	hg19
TCGA-A2-A0D3-01	RNA-seq	Breast invasive carcinoma	Tumor	TCGA-A2-A0D3-01A-11R-A115-07	TCGA	hg19
TCGA-AO-A03N-01	RNA-seq	Breast invasive carcinoma	Tumor	TCGA-AO-A03N-01B-11R-A10J-07	TCGA	hg19
TCGA-C8-A12Y-01	RNA-seq	Breast invasive carcinoma	Tumor	TCGA-C8-A12Y-01A-11R-A12D-07	TCGA	hg19
TCGA-D8-A1XJ-01	RNA-seq	Breast invasive carcinoma	Tumor	TCGA-D8-A1XJ-01A-11R-A14M-07	TCGA	hg19
TCGA-BH-A0EB-01	RNA-seq	Breast invasive carcinoma	Tumor	TCGA-BH-A0EB-01A-11R-A034-07	TCGA	hg19
TCGA-BH-A8FY-01	RNA-seq	Breast invasive carcinoma	Tumor	TCGA-BH-A8FY-01A-11R-A36F-07	TCGA	hg19
TCGA-A1-A0SP-01	RNA-seq	Breast invasive carcinoma	Tumor	TCGA-A1-A0SP-01A-11R-A084-07	TCGA	hg19
TCGA-BH-A0HP-01	RNA-seq	Breast invasive carcinoma	Tumor	TCGA-BH-A0HP-01A-12R-A084-07	TCGA	hg19
TCGA-A8-A09D-01	RNA-seq	Breast invasive carcinoma	Tumor	TCGA-A8-A09D-01A-11R-A00Z-07	TCGA	hg19
TCGA-D8-A1JD-01	RNA-seq	Breast invasive carcinoma	Tumor	TCGA-D8-A1JD-01A-11R-A13Q-07	TCGA	hg19
TCGA-AR-A252-01	RNA-seq	Breast invasive carcinoma	Tumor	TCGA-AR-A252-01A-11R-A169-07	TCGA	hg19
TCGA-A2-A0CT-01	RNA-seq	Breast invasive carcinoma	Tumor	TCGA-A2-A0CT-01A-31R-A056-07	TCGA	hg19
TCGA-LL-A440-01	RNA-seq	Breast invasive carcinoma	Tumor	TCGA-LL-A440-01A-11R-A24H-07	TCGA	hg19
TCGA-B6-A0IE-01	RNA-seq	Breast invasive carcinoma	Tumor	TCGA-B6-A0IE-01A-11R-A034-07	TCGA	hg19
TCGA-D8-A3Z5-01	RNA-seq	Breast invasive carcinoma	Tumor	TCGA-D8-A3Z5-01A-41R-A24H-07	TCGA	hg19
TCGA-AC-A5XU-01	RNA-seq	Breast invasive carcinoma	Tumor	TCGA-AC-A5XU-01A-11R-A28M-07	TCGA	hg19
TCGA-A8-A09R-01	RNA-seq	Breast invasive carcinoma	Tumor	TCGA-A8-A09R-01A-11R-A00Z-07	TCGA	hg19
TCGA-C8-A138-01	RNA-seq	Breast invasive carcinoma	Tumor	TCGA-C8-A138-01A-11R-A115-07	TCGA	hg19
TCGA-E9-A22B-01	RNA-seq	Breast invasive carcinoma	Tumor	TCGA-E9-A22B-01A-11R-A157-07	TCGA	hg19
TCGA-A7-A6VW-01	RNA-seq	Breast invasive carcinoma	Tumor	TCGA-A7-A6VW-01A-21R-A33J-07	TCGA	hg19
TCGA-A2-A25C-01	RNA-seq	Breast invasive carcinoma	Tumor	TCGA-A2-A25C-01A-11R-A169-07	TCGA	hg19
TCGA-EW-A1IZ-01	RNA-seq	Breast invasive carcinoma	Tumor	TCGA-EW-A1IZ-01A-11R-A13Q-07	TCGA	hg19
TCGA-AO-A03M-01	RNA-seq	Breast invasive carcinoma	Tumor	TCGA-AO-A03M-01B-11R-A10J-07	TCGA	hg19
TCGA-HN-A2OB-01	RNA-seq	Breast invasive carcinoma	Tumor	TCGA-HN-A2OB-01A-21R-A27Q-07	TCGA	hg19
TCGA-A2-A3XW-01	RNA-seq	Breast invasive carcinoma	Tumor	TCGA-A2-A3XW-01A-11R-A239-07	TCGA	hg19
TCGA-OL-A5S0-01	RNA-seq	Breast invasive carcinoma	Tumor	TCGA-OL-A5S0-01A-11R-A28M-07	TCGA	hg19
TCGA-BH-A18U-01	RNA-seq	Breast invasive carcinoma	Tumor	TCGA-BH-A18U-01A-21R-A12D-07	TCGA	hg19
TCGA-A8-A07F-01	RNA-seq	Breast invasive carcinoma	Tumor	TCGA-A8-A07F-01A-11R-A00Z-07	TCGA	hg19
TCGA-A8-A08O-01	RNA-seq	Breast invasive carcinoma	Tumor	TCGA-A8-A08O-01A-21R-A056-07	TCGA	hg19
TCGA-D8-A1JP-01	RNA-seq	Breast invasive carcinoma	Tumor	TCGA-D8-A1JP-01A-11R-A13Q-07	TCGA	hg19
TCGA-B6-A0IJ-01	RNA-seq	Breast invasive carcinoma	Tumor	TCGA-B6-A0IJ-01A-11R-A034-07	TCGA	hg19
TCGA-E2-A1II-01	RNA-seq	Breast invasive carcinoma	Tumor	TCGA-E2-A1II-01A-11R-A144-07	TCGA	hg19
TCGA-D8-A1JK-01	RNA-seq	Breast invasive carcinoma	Tumor	TCGA-D8-A1JK-01A-11R-A13Q-07	TCGA	hg19
TCGA-BH-A0H6-01	RNA-seq	Breast invasive carcinoma	Tumor	TCGA-BH-A0H6-01A-21R-A056-07	TCGA	hg19
TCGA-AC-A7VC-01	RNA-seq	Breast invasive carcinoma	Tumor	TCGA-AC-A7VC-01A-11R-A352-07	TCGA	hg19
TCGA-E2-A14W-01	RNA-seq	Breast invasive carcinoma	Tumor	TCGA-E2-A14W-01A-11R-A12D-07	TCGA	hg19
TCGA-BH-A0C0-01	RNA-seq	Breast invasive carcinoma	Tumor	TCGA-BH-A0C0-01A-21R-A056-07	TCGA	hg19
TCGA-A7-A4SF-01	RNA-seq	Breast invasive carcinoma	Tumor	TCGA-A7-A4SF-01A-11R-A266-07	TCGA	hg19
TCGA-A2-A4RW-01	RNA-seq	Breast invasive carcinoma	Tumor	TCGA-A2-A4RW-01A-21R-A266-07	TCGA	hg19
TCGA-A8-A08P-01	RNA-seq	Breast invasive carcinoma	Tumor	TCGA-A8-A08P-01A-11R-A00Z-07	TCGA	hg19
TCGA-AR-A0TW-01	RNA-seq	Breast invasive carcinoma	Tumor	TCGA-AR-A0TW-01A-11R-A084-07	TCGA	hg19
TCGA-C8-A274-01	RNA-seq	Breast invasive carcinoma	Tumor	TCGA-C8-A274-01A-11R-A16F-07	TCGA	hg19
TCGA-AR-A0TP-01	RNA-seq	Breast invasive carcinoma	Tumor	TCGA-AR-A0TP-01A-11R-A084-07	TCGA	hg19
TCGA-A8-A09X-01	RNA-seq	Breast invasive carcinoma	Tumor	TCGA-A8-A09X-01A-11R-A00Z-07	TCGA	hg19
TCGA-AC-A2FF-01	RNA-seq	Breast invasive carcinoma	Tumor	TCGA-AC-A2FF-01A-11R-A17B-07	TCGA	hg19
TCGA-E2-A1BD-01	RNA-seq	Breast invasive carcinoma	Tumor	TCGA-E2-A1BD-01A-11R-A12P-07	TCGA	hg19
TCGA-E2-A1AZ-01	RNA-seq	Breast invasive carcinoma	Tumor	TCGA-E2-A1AZ-01A-11R-A12P-07	TCGA	hg19
TCGA-E2-A1LI-01	RNA-seq	Breast invasive carcinoma	Tumor	TCGA-E2-A1LI-01A-12R-A157-07	TCGA	hg19
TCGA-EW-A1PF-01	RNA-seq	Breast invasive carcinoma	Tumor	TCGA-EW-A1PF-01A-11R-A144-07	TCGA	hg19
TCGA-BH-A0E0-01	RNA-seq	Breast invasive carcinoma	Tumor	TCGA-BH-A0E0-01A-11R-A056-07	TCGA	hg19
TCGA-C8-A27B-01	RNA-seq	Breast invasive carcinoma	Tumor	TCGA-C8-A27B-01A-11R-A169-07	TCGA	hg19
TCGA-AO-A0JI-01	RNA-seq	Breast invasive carcinoma	Tumor	TCGA-AO-A0JI-01A-21R-A056-07	TCGA	hg19
TCGA-A2-A3XV-01	RNA-seq	Breast invasive carcinoma	Tumor	TCGA-A2-A3XV-01A-21R-A239-07	TCGA	hg19
TCGA-E9-A54X-01	RNA-seq	Breast invasive carcinoma	Tumor	TCGA-E9-A54X-01A-11R-A266-07	TCGA	hg19
TCGA-A7-A13F-01	RNA-seq	Breast invasive carcinoma	Tumor	TCGA-A7-A13F-01A-11R-A12P-07	TCGA	hg19
TCGA-OL-A5RZ-01	RNA-seq	Breast invasive carcinoma	Tumor	TCGA-OL-A5RZ-01A-11R-A28M-07	TCGA	hg19
TCGA-OL-A66J-01	RNA-seq	Breast invasive carcinoma	Tumor	TCGA-OL-A66J-01A-11R-A29R-07	TCGA	hg19
TCGA-AC-A2FB-01	RNA-seq	Breast invasive carcinoma	Tumor	TCGA-AC-A2FB-01A-11R-A17B-07	TCGA	hg19
TCGA-AC-A6IW-01	RNA-seq	Breast invasive carcinoma	Tumor	TCGA-AC-A6IW-01A-12R-A33J-07	TCGA	hg19
TCGA-B6-A1KC-01	RNA-seq	Breast invasive carcinoma	Tumor	TCGA-B6-A1KC-01B-11R-A157-07	TCGA	hg19
TCGA-A2-A0CK-01	RNA-seq	Breast invasive carcinoma	Tumor	TCGA-A2-A0CK-01A-11R-A22K-07	TCGA	hg19
TCGA-BH-A0BT-01	RNA-seq	Breast invasive carcinoma	Tumor	TCGA-BH-A0BT-01A-11R-A12P-07	TCGA	hg19
TCGA-E2-A574-01	RNA-seq	Breast invasive carcinoma	Tumor	TCGA-E2-A574-01A-11R-A29R-07	TCGA	hg19
TCGA-BH-A0DK-01	RNA-seq	Breast invasive carcinoma	Tumor	TCGA-BH-A0DK-01A-21R-A056-07	TCGA	hg19
TCGA-AR-A1AH-01	RNA-seq	Breast invasive carcinoma	Tumor	TCGA-AR-A1AH-01A-11R-A12D-07	TCGA	hg19
TCGA-BH-A203-01	RNA-seq	Breast invasive carcinoma	Tumor	TCGA-BH-A203-01A-12R-A169-07	TCGA	hg19
TCGA-D8-A1J9-01	RNA-seq	Breast invasive carcinoma	Tumor	TCGA-D8-A1J9-01A-11R-A13Q-07	TCGA	hg19
TCGA-AC-A6IX-01	RNA-seq	Breast invasive carcinoma	Tumor	TCGA-AC-A6IX-01A-12R-A32P-07	TCGA	hg19
TCGA-44-6148-11	RNA-seq	Lung adenocarcinoma	Normal	TCGA-44-6148-11A-01R-1858-07	TCGA	hg19
TCGA-50-5939-11	RNA-seq	Lung adenocarcinoma	Normal	TCGA-50-5939-11A-01R-1628-07	TCGA	hg19
TCGA-49-6761-11	RNA-seq	Lung adenocarcinoma	Normal	TCGA-49-6761-11A-01R-1949-07	TCGA	hg19
TCGA-55-6971-11	RNA-seq	Lung adenocarcinoma	Normal	TCGA-55-6971-11A-01R-1949-07	TCGA	hg19
TCGA-91-6835-11	RNA-seq	Lung adenocarcinoma	Normal	TCGA-91-6835-11A-01R-1858-07	TCGA	hg19
TCGA-38-4632-11	RNA-seq	Lung adenocarcinoma	Normal	TCGA-38-4632-11A-01R-1755-07	TCGA	hg19
TCGA-49-6745-11	RNA-seq	Lung adenocarcinoma	Normal	TCGA-49-6745-11A-01R-1858-07	TCGA	hg19
TCGA-44-2668-11	RNA-seq	Lung adenocarcinoma	Normal	TCGA-44-2668-11A-01R-1758-07	TCGA	hg19
TCGA-91-6831-11	RNA-seq	Lung adenocarcinoma	Normal	TCGA-91-6831-11A-02R-1858-07	TCGA	hg19
TCGA-55-6982-11	RNA-seq	Lung adenocarcinoma	Normal	TCGA-55-6982-11A-01R-1949-07	TCGA	hg19
TCGA-44-6147-11	RNA-seq	Lung adenocarcinoma	Normal	TCGA-44-6147-11A-01R-1858-07	TCGA	hg19
TCGA-91-6847-11	RNA-seq	Lung adenocarcinoma	Normal	TCGA-91-6847-11A-01R-1949-07	TCGA	hg19
TCGA-55-6968-11	RNA-seq	Lung adenocarcinoma	Normal	TCGA-55-6968-11A-01R-1949-07	TCGA	hg19
TCGA-44-6145-11	RNA-seq	Lung adenocarcinoma	Normal	TCGA-44-6145-11A-01R-1858-07	TCGA	hg19
TCGA-55-6979-11	RNA-seq	Lung adenocarcinoma	Normal	TCGA-55-6979-11A-01R-1949-07	TCGA	hg19
TCGA-50-6595-11	RNA-seq	Lung adenocarcinoma	Normal	TCGA-50-6595-11A-01R-1858-07	TCGA	hg19
TCGA-44-3398-11	RNA-seq	Lung adenocarcinoma	Normal	TCGA-44-3398-11B-01R-1758-07	TCGA	hg19
TCGA-44-6146-11	RNA-seq	Lung adenocarcinoma	Normal	TCGA-44-6146-11A-01R-1858-07	TCGA	hg19
TCGA-50-5931-11	RNA-seq	Lung adenocarcinoma	Normal	TCGA-50-5931-11A-01R-1858-07	TCGA	hg19
TCGA-49-6744-11	RNA-seq	Lung adenocarcinoma	Normal	TCGA-49-6744-11A-01R-1858-07	TCGA	hg19
TCGA-73-4676-11	RNA-seq	Lung adenocarcinoma	Normal	TCGA-73-4676-11A-01R-1755-07	TCGA	hg19
TCGA-55-6985-11	RNA-seq	Lung adenocarcinoma	Normal	TCGA-55-6985-11A-01R-1949-07	TCGA	hg19
TCGA-49-6743-11	RNA-seq	Lung adenocarcinoma	Normal	TCGA-49-6743-11A-01R-1858-07	TCGA	hg19
TCGA-50-5932-11	RNA-seq	Lung adenocarcinoma	Normal	TCGA-50-5932-11A-01R-1755-07	TCGA	hg19
TCGA-44-2665-11	RNA-seq	Lung adenocarcinoma	Normal	TCGA-44-2665-11A-01R-1758-07	TCGA	hg19
TCGA-55-6969-11	RNA-seq	Lung adenocarcinoma	Normal	TCGA-55-6969-11A-01R-1949-07	TCGA	hg19
TCGA-50-5936-11	RNA-seq	Lung adenocarcinoma	Normal	TCGA-50-5936-11A-01R-1628-07	TCGA	hg19
TCGA-38-4627-11	RNA-seq	Lung adenocarcinoma	Normal	TCGA-38-4627-11A-01R-1758-07	TCGA	hg19
TCGA-44-2661-11	RNA-seq	Lung adenocarcinoma	Normal	TCGA-44-2661-11A-01R-1758-07	TCGA	hg19
TCGA-55-6983-11	RNA-seq	Lung adenocarcinoma	Normal	TCGA-55-6983-11A-01R-1949-07	TCGA	hg19
TCGA-49-6742-11	RNA-seq	Lung adenocarcinoma	Normal	TCGA-49-6742-11A-01R-1858-07	TCGA	hg19
TCGA-55-6981-11	RNA-seq	Lung adenocarcinoma	Normal	TCGA-55-6981-11A-01R-1949-07	TCGA	hg19
TCGA-55-6975-11	RNA-seq	Lung adenocarcinoma	Normal	TCGA-55-6975-11A-01R-1949-07	TCGA	hg19
TCGA-91-6849-11	RNA-seq	Lung adenocarcinoma	Normal	TCGA-91-6849-11A-01R-1949-07	TCGA	hg19
TCGA-49-4512-11	RNA-seq	Lung adenocarcinoma	Normal	TCGA-49-4512-11A-01R-1858-07	TCGA	hg19
TCGA-44-6778-11	RNA-seq	Lung adenocarcinoma	Normal	TCGA-44-6778-11A-01R-1858-07	TCGA	hg19
TCGA-38-4626-11	RNA-seq	Lung adenocarcinoma	Normal	TCGA-38-4626-11A-01R-1758-07	TCGA	hg19
TCGA-50-5933-11	RNA-seq	Lung adenocarcinoma	Normal	TCGA-50-5933-11A-01R-1755-07	TCGA	hg19
TCGA-55-6978-11	RNA-seq	Lung adenocarcinoma	Normal	TCGA-55-6978-11A-01R-1949-07	TCGA	hg19
TCGA-44-2662-11	RNA-seq	Lung adenocarcinoma	Normal	TCGA-44-2662-11A-01R-1758-07	TCGA	hg19
TCGA-50-5930-11	RNA-seq	Lung adenocarcinoma	Normal	TCGA-50-5930-11A-01R-1755-07	TCGA	hg19
TCGA-50-5935-11	RNA-seq	Lung adenocarcinoma	Normal	TCGA-50-5935-11A-01R-1858-07	TCGA	hg19
TCGA-44-2657-11	RNA-seq	Lung adenocarcinoma	Normal	TCGA-44-2657-11A-01R-1758-07	TCGA	hg19
TCGA-44-5645-11	RNA-seq	Lung adenocarcinoma	Normal	TCGA-44-5645-11A-01R-1628-07	TCGA	hg19
TCGA-38-4625-11	RNA-seq	Lung adenocarcinoma	Normal	TCGA-38-4625-11A-01R-1758-07	TCGA	hg19
TCGA-55-6980-11	RNA-seq	Lung adenocarcinoma	Normal	TCGA-55-6980-11A-01R-1949-07	TCGA	hg19
TCGA-49-4490-11	RNA-seq	Lung adenocarcinoma	Normal	TCGA-49-4490-11A-01R-1858-07	TCGA	hg19
TCGA-44-6776-11	RNA-seq	Lung adenocarcinoma	Normal	TCGA-44-6776-11A-01R-1858-07	TCGA	hg19
TCGA-91-6829-11	RNA-seq	Lung adenocarcinoma	Normal	TCGA-91-6829-11A-01R-1858-07	TCGA	hg19
TCGA-55-6984-11	RNA-seq	Lung adenocarcinoma	Normal	TCGA-55-6984-11A-01R-1949-07	TCGA	hg19
TCGA-91-6836-11	RNA-seq	Lung adenocarcinoma	Normal	TCGA-91-6836-11A-01R-1858-07	TCGA	hg19
TCGA-55-6986-11	RNA-seq	Lung adenocarcinoma	Normal	TCGA-55-6986-11A-01R-1949-07	TCGA	hg19
TCGA-44-2655-11	RNA-seq	Lung adenocarcinoma	Normal	TCGA-44-2655-11A-01R-1758-07	TCGA	hg19
TCGA-55-6972-11	RNA-seq	Lung adenocarcinoma	Normal	TCGA-55-6972-11A-01R-1949-07	TCGA	hg19
TCGA-91-6828-11	RNA-seq	Lung adenocarcinoma	Normal	TCGA-91-6828-11A-01R-1858-07	TCGA	hg19
TCGA-44-6144-11	RNA-seq	Lung adenocarcinoma	Normal	TCGA-44-6144-11A-01R-1755-07	TCGA	hg19
TCGA-44-6777-11	RNA-seq	Lung adenocarcinoma	Normal	TCGA-44-6777-11A-01R-1858-07	TCGA	hg19
TCGA-44-3396-11	RNA-seq	Lung adenocarcinoma	Normal	TCGA-44-3396-11A-01R-1758-07	TCGA	hg19
TCGA-55-6970-11	RNA-seq	Lung adenocarcinoma	Normal	TCGA-55-6970-11A-01R-1949-07	TCGA	hg19
TCGA-L4-A4E5-01	RNA-seq	Lung adenocarcinoma	Tumor	TCGA-L4-A4E5-01A-11R-A24X-07	TCGA	hg19
TCGA-78-7633-01	RNA-seq	Lung adenocarcinoma	Tumor	TCGA-78-7633-01A-11R-2066-07	TCGA	hg19
TCGA-86-8671-01	RNA-seq	Lung adenocarcinoma	Tumor	TCGA-86-8671-01A-11R-2403-07	TCGA	hg19
TCGA-05-4433-01	RNA-seq	Lung adenocarcinoma	Tumor	TCGA-05-4433-01A-22R-1858-07	TCGA	hg19
TCGA-55-7907-01	RNA-seq	Lung adenocarcinoma	Tumor	TCGA-55-7907-01A-11R-2170-07	TCGA	hg19
TCGA-78-7162-01	RNA-seq	Lung adenocarcinoma	Tumor	TCGA-78-7162-01A-21R-2066-07	TCGA	hg19
TCGA-44-7662-01	RNA-seq	Lung adenocarcinoma	Tumor	TCGA-44-7662-01A-11R-2066-07	TCGA	hg19
TCGA-73-A9RS-01	RNA-seq	Lung adenocarcinoma	Tumor	TCGA-73-A9RS-01A-11R-A41B-07	TCGA	hg19
TCGA-78-7149-01	RNA-seq	Lung adenocarcinoma	Tumor	TCGA-78-7149-01A-11R-2039-07	TCGA	hg19
TCGA-97-A4M7-01	RNA-seq	Lung adenocarcinoma	Tumor	TCGA-97-A4M7-01A-11R-A24X-07	TCGA	hg19
TCGA-55-8085-01	RNA-seq	Lung adenocarcinoma	Tumor	TCGA-55-8085-01A-11R-2241-07	TCGA	hg19
TCGA-67-3774-01	RNA-seq	Lung adenocarcinoma	Tumor	TCGA-67-3774-01A-01R-0946-07	TCGA	hg19
TCGA-97-8174-01	RNA-seq	Lung adenocarcinoma	Tumor	TCGA-97-8174-01A-11R-2287-07	TCGA	hg19
TCGA-L9-A5IP-01	RNA-seq	Lung adenocarcinoma	Tumor	TCGA-L9-A5IP-01A-21R-A39D-07	TCGA	hg19
TCGA-99-AA5R-01	RNA-seq	Lung adenocarcinoma	Tumor	TCGA-99-AA5R-01A-11R-A39D-07	TCGA	hg19
TCGA-62-A46Y-01	RNA-seq	Lung adenocarcinoma	Tumor	TCGA-62-A46Y-01A-11R-A24H-07	TCGA	hg19
TCGA-38-4630-01	RNA-seq	Lung adenocarcinoma	Tumor	TCGA-38-4630-01A-01R-1206-07	TCGA	hg19
TCGA-55-6968-01	RNA-seq	Lung adenocarcinoma	Tumor	TCGA-55-6968-01A-11R-1949-07	TCGA	hg19
TCGA-91-8496-01	RNA-seq	Lung adenocarcinoma	Tumor	TCGA-91-8496-01A-11R-2403-07	TCGA	hg19
TCGA-69-A59K-01	RNA-seq	Lung adenocarcinoma	Tumor	TCGA-69-A59K-01A-11R-A262-07	TCGA	hg19
TCGA-44-7670-01	RNA-seq	Lung adenocarcinoma	Tumor	TCGA-44-7670-01A-11R-2066-07	TCGA	hg19
TCGA-49-4486-01	RNA-seq	Lung adenocarcinoma	Tumor	TCGA-49-4486-01A-01R-1206-07	TCGA	hg19
TCGA-91-6847-01	RNA-seq	Lung adenocarcinoma	Tumor	TCGA-91-6847-01A-11R-1949-07	TCGA	hg19
TCGA-91-6848-01	RNA-seq	Lung adenocarcinoma	Tumor	TCGA-91-6848-01A-11R-1949-07	TCGA	hg19
TCGA-73-7499-01	RNA-seq	Lung adenocarcinoma	Tumor	TCGA-73-7499-01A-11R-2187-07	TCGA	hg19
TCGA-MN-A4N4-01	RNA-seq	Lung adenocarcinoma	Tumor	TCGA-MN-A4N4-01A-12R-A24X-07	TCGA	hg19
TCGA-80-5607-01	RNA-seq	Lung adenocarcinoma	Tumor	TCGA-80-5607-01A-31R-1949-07	TCGA	hg19
TCGA-64-5779-01	RNA-seq	Lung adenocarcinoma	Tumor	TCGA-64-5779-01A-01R-1628-07	TCGA	hg19
TCGA-73-4677-01	RNA-seq	Lung adenocarcinoma	Tumor	TCGA-73-4677-01A-01R-1206-07	TCGA	hg19
TCGA-44-7669-01	RNA-seq	Lung adenocarcinoma	Tumor	TCGA-44-7669-01A-21R-2066-07	TCGA	hg19
TCGA-50-5068-01	RNA-seq	Lung adenocarcinoma	Tumor	TCGA-50-5068-01A-01R-1628-07	TCGA	hg19
TCGA-L9-A443-01	RNA-seq	Lung adenocarcinoma	Tumor	TCGA-L9-A443-01A-12R-A24H-07	TCGA	hg19
TCGA-50-6590-01	RNA-seq	Lung adenocarcinoma	Tumor	TCGA-50-6590-01A-12R-1858-07	TCGA	hg19
TCGA-86-8074-01	RNA-seq	Lung adenocarcinoma	Tumor	TCGA-86-8074-01A-11R-2241-07	TCGA	hg19
TCGA-55-6972-01	RNA-seq	Lung adenocarcinoma	Tumor	TCGA-55-6972-01A-11R-1949-07	TCGA	hg19
TCGA-05-4410-01	RNA-seq	Lung adenocarcinoma	Tumor	TCGA-05-4410-01A-21R-1858-07	TCGA	hg19
TCGA-50-5055-01	RNA-seq	Lung adenocarcinoma	Tumor	TCGA-50-5055-01A-01R-1628-07	TCGA	hg19
TCGA-49-4507-01	RNA-seq	Lung adenocarcinoma	Tumor	TCGA-49-4507-01A-01R-1206-07	TCGA	hg19
TCGA-73-4670-01	RNA-seq	Lung adenocarcinoma	Tumor	TCGA-73-4670-01A-01R-1206-07	TCGA	hg19
TCGA-69-7761-01	RNA-seq	Lung adenocarcinoma	Tumor	TCGA-69-7761-01A-11R-2170-07	TCGA	hg19
TCGA-55-7913-01	RNA-seq	Lung adenocarcinoma	Tumor	TCGA-55-7913-01B-11R-2241-07	TCGA	hg19
TCGA-69-7980-01	RNA-seq	Lung adenocarcinoma	Tumor	TCGA-69-7980-01A-11R-2187-07	TCGA	hg19
TCGA-99-8032-01	RNA-seq	Lung adenocarcinoma	Tumor	TCGA-99-8032-01A-11R-2241-07	TCGA	hg19
TCGA-62-A472-01	RNA-seq	Lung adenocarcinoma	Tumor	TCGA-62-A472-01A-11R-A24H-07	TCGA	hg19
TCGA-67-3773-01	RNA-seq	Lung adenocarcinoma	Tumor	TCGA-67-3773-01A-01R-0946-07	TCGA	hg19
TCGA-78-7540-01	RNA-seq	Lung adenocarcinoma	Tumor	TCGA-78-7540-01A-11R-2066-07	TCGA	hg19
TCGA-97-8179-01	RNA-seq	Lung adenocarcinoma	Tumor	TCGA-97-8179-01A-11R-2287-07	TCGA	hg19
TCGA-49-AAR2-01	RNA-seq	Lung adenocarcinoma	Tumor	TCGA-49-AAR2-01A-11R-A39D-07	TCGA	hg19
TCGA-64-1680-01	RNA-seq	Lung adenocarcinoma	Tumor	TCGA-64-1680-01A-02R-0946-07	TCGA	hg19
TCGA-55-A4DG-01	RNA-seq	Lung adenocarcinoma	Tumor	TCGA-55-A4DG-01A-11R-A24H-07	TCGA	hg19
TCGA-49-AARQ-01	RNA-seq	Lung adenocarcinoma	Tumor	TCGA-49-AARQ-01A-11R-A41B-07	TCGA	hg19
TCGA-86-8359-01	RNA-seq	Lung adenocarcinoma	Tumor	TCGA-86-8359-01A-11R-2326-07	TCGA	hg19
TCGA-99-8033-01	RNA-seq	Lung adenocarcinoma	Tumor	TCGA-99-8033-01A-11R-2241-07	TCGA	hg19
TCGA-38-4628-01	RNA-seq	Lung adenocarcinoma	Tumor	TCGA-38-4628-01A-01R-1206-07	TCGA	hg19
TCGA-62-8402-01	RNA-seq	Lung adenocarcinoma	Tumor	TCGA-62-8402-01A-11R-2326-07	TCGA	hg19
TCGA-44-4112-01	RNA-seq	Lung adenocarcinoma	Tumor	TCGA-44-4112-01A-01R-1107-07	TCGA	hg19
TCGA-55-8096-01	RNA-seq	Lung adenocarcinoma	Tumor	TCGA-55-8096-01A-11R-2241-07	TCGA	hg19
TCGA-MP-A4T6-01	RNA-seq	Lung adenocarcinoma	Tumor	TCGA-MP-A4T6-01A-32R-A262-07	TCGA	hg19
TCGA-J2-A4AE-01	RNA-seq	Lung adenocarcinoma	Tumor	TCGA-J2-A4AE-01A-21R-A24H-07	TCGA	hg19
TCGA-44-6777-01	RNA-seq	Lung adenocarcinoma	Tumor	TCGA-44-6777-01A-11R-1858-07	TCGA	hg19
TCGA-67-4679-01	RNA-seq	Lung adenocarcinoma	Tumor	TCGA-67-4679-01B-01R-1755-07	TCGA	hg19
TCGA-05-4422-01	RNA-seq	Lung adenocarcinoma	Tumor	TCGA-05-4422-01A-01R-1206-07	TCGA	hg19
TCGA-97-7547-01	RNA-seq	Lung adenocarcinoma	Tumor	TCGA-97-7547-01A-11R-2039-07	TCGA	hg19
TCGA-55-8203-01	RNA-seq	Lung adenocarcinoma	Tumor	TCGA-55-8203-01A-11R-2241-07	TCGA	hg19
TCGA-05-4418-01	RNA-seq	Lung adenocarcinoma	Tumor	TCGA-05-4418-01A-01R-1206-07	TCGA	hg19
TCGA-78-7143-01	RNA-seq	Lung adenocarcinoma	Tumor	TCGA-78-7143-01A-11R-2039-07	TCGA	hg19
TCGA-MP-A4SV-01	RNA-seq	Lung adenocarcinoma	Tumor	TCGA-MP-A4SV-01A-11R-A24X-07	TCGA	hg19
TCGA-73-4668-01	RNA-seq	Lung adenocarcinoma	Tumor	TCGA-73-4668-01A-01R-1206-07	TCGA	hg19
TCGA-50-5049-01	RNA-seq	Lung adenocarcinoma	Tumor	TCGA-50-5049-01A-01R-1628-07	TCGA	hg19
TCGA-44-6147-01	RNA-seq	Lung adenocarcinoma	Tumor	TCGA-44-6147-01A-11R-1755-07	TCGA	hg19
TCGA-78-7145-01	RNA-seq	Lung adenocarcinoma	Tumor	TCGA-78-7145-01A-11R-2039-07	TCGA	hg19
TCGA-69-8253-01	RNA-seq	Lung adenocarcinoma	Tumor	TCGA-69-8253-01A-11R-2287-07	TCGA	hg19
TCGA-93-7347-01	RNA-seq	Lung adenocarcinoma	Tumor	TCGA-93-7347-01A-11R-2187-07	TCGA	hg19
TCGA-78-7535-01	RNA-seq	Lung adenocarcinoma	Tumor	TCGA-78-7535-01A-11R-2066-07	TCGA	hg19
TCGA-86-7713-01	RNA-seq	Lung adenocarcinoma	Tumor	TCGA-86-7713-01A-11R-2066-07	TCGA	hg19
TCGA-44-6145-01	RNA-seq	Lung adenocarcinoma	Tumor	TCGA-44-6145-01A-11R-1755-07	TCGA	hg19
TCGA-J2-A4AD-01	RNA-seq	Lung adenocarcinoma	Tumor	TCGA-J2-A4AD-01A-11R-A24H-07	TCGA	hg19
TCGA-75-6205-01	RNA-seq	Lung adenocarcinoma	Tumor	TCGA-75-6205-01A-11R-1755-07	TCGA	hg19
TCGA-MP-A4T8-01	RNA-seq	Lung adenocarcinoma	Tumor	TCGA-MP-A4T8-01A-11R-A24X-07	TCGA	hg19
TCGA-35-4123-01	RNA-seq	Lung adenocarcinoma	Tumor	TCGA-35-4123-01A-01R-1107-07	TCGA	hg19
TCGA-71-8520-01	RNA-seq	Lung adenocarcinoma	Tumor	TCGA-71-8520-01A-11R-2403-07	TCGA	hg19
TCGA-78-7167-01	RNA-seq	Lung adenocarcinoma	Tumor	TCGA-78-7167-01A-11R-2066-07	TCGA	hg19
TCGA-55-8510-01	RNA-seq	Lung adenocarcinoma	Tumor	TCGA-55-8510-01A-11R-2403-07	TCGA	hg19
TCGA-97-7938-01	RNA-seq	Lung adenocarcinoma	Tumor	TCGA-97-7938-01A-11R-2170-07	TCGA	hg19
TCGA-05-4432-01	RNA-seq	Lung adenocarcinoma	Tumor	TCGA-05-4432-01A-01R-1206-07	TCGA	hg19
TCGA-50-7109-01	RNA-seq	Lung adenocarcinoma	Tumor	TCGA-50-7109-01A-11R-2039-07	TCGA	hg19
TCGA-05-5429-01	RNA-seq	Lung adenocarcinoma	Tumor	TCGA-05-5429-01A-01R-1628-07	TCGA	hg19
TCGA-J2-A4AG-01	RNA-seq	Lung adenocarcinoma	Tumor	TCGA-J2-A4AG-01A-11R-A24H-07	TCGA	hg19
TCGA-62-8397-01	RNA-seq	Lung adenocarcinoma	Tumor	TCGA-62-8397-01A-11R-2326-07	TCGA	hg19
TCGA-NJ-A4YP-01	RNA-seq	Lung adenocarcinoma	Tumor	TCGA-NJ-A4YP-01A-11R-A262-07	TCGA	hg19
TCGA-49-AARR-01	RNA-seq	Lung adenocarcinoma	Tumor	TCGA-49-AARR-01A-11R-A41B-07	TCGA	hg19
TCGA-99-8025-01	RNA-seq	Lung adenocarcinoma	Tumor	TCGA-99-8025-01A-11R-2241-07	TCGA	hg19
TCGA-49-4510-01	RNA-seq	Lung adenocarcinoma	Tumor	TCGA-49-4510-01A-01R-1206-07	TCGA	hg19
TCGA-64-1678-01	RNA-seq	Lung adenocarcinoma	Tumor	TCGA-64-1678-01A-01R-0946-07	TCGA	hg19
TCGA-MP-A4TA-01	RNA-seq	Lung adenocarcinoma	Tumor	TCGA-MP-A4TA-01A-21R-A24X-07	TCGA	hg19
TCGA-99-7458-01	RNA-seq	Lung adenocarcinoma	Tumor	TCGA-99-7458-01A-11R-2039-07	TCGA	hg19
TCGA-MN-A4N1-01	RNA-seq	Lung adenocarcinoma	Tumor	TCGA-MN-A4N1-01A-11R-A24X-07	TCGA	hg19
TCGA-97-A4M6-01	RNA-seq	Lung adenocarcinoma	Tumor	TCGA-97-A4M6-01A-11R-A24X-07	TCGA	hg19
TCGA-86-A4P7-01	RNA-seq	Lung adenocarcinoma	Tumor	TCGA-86-A4P7-01A-11R-A24X-07	TCGA	hg19
TCGA-05-4395-01	RNA-seq	Lung adenocarcinoma	Tumor	TCGA-05-4395-01A-01R-1206-07	TCGA	hg19
TCGA-55-A48Y-01	RNA-seq	Lung adenocarcinoma	Tumor	TCGA-55-A48Y-01A-11R-A24H-07	TCGA	hg19
TCGA-50-5936-01	RNA-seq	Lung adenocarcinoma	Tumor	TCGA-50-5936-01A-11R-1628-07	TCGA	hg19
TCGA-78-7161-01	RNA-seq	Lung adenocarcinoma	Tumor	TCGA-78-7161-01A-11R-2039-07	TCGA	hg19
TCGA-50-5939-01	RNA-seq	Lung adenocarcinoma	Tumor	TCGA-50-5939-01A-11R-1628-07	TCGA	hg19
TCGA-49-4487-01	RNA-seq	Lung adenocarcinoma	Tumor	TCGA-49-4487-01A-21R-1858-07	TCGA	hg19
TCGA-78-7166-01	RNA-seq	Lung adenocarcinoma	Tumor	TCGA-78-7166-01A-12R-2066-07	TCGA	hg19
TCGA-55-6983-01	RNA-seq	Lung adenocarcinoma	Tumor	TCGA-55-6983-01A-11R-1949-07	TCGA	hg19
TCGA-55-8091-01	RNA-seq	Lung adenocarcinoma	Tumor	TCGA-55-8091-01A-11R-2241-07	TCGA	hg19
TCGA-50-8460-01	RNA-seq	Lung adenocarcinoma	Tumor	TCGA-50-8460-01A-11R-2326-07	TCGA	hg19
TCGA-78-8648-01	RNA-seq	Lung adenocarcinoma	Tumor	TCGA-78-8648-01A-11R-2403-07	TCGA	hg19
TCGA-55-A48X-01	RNA-seq	Lung adenocarcinoma	Tumor	TCGA-55-A48X-01A-11R-A24H-07	TCGA	hg19
TCGA-91-A4BC-01	RNA-seq	Lung adenocarcinoma	Tumor	TCGA-91-A4BC-01A-11R-A24H-07	TCGA	hg19
TCGA-50-5942-01	RNA-seq	Lung adenocarcinoma	Tumor	TCGA-50-5942-01A-21R-1755-07	TCGA	hg19
TCGA-55-7284-01	RNA-seq	Lung adenocarcinoma	Tumor	TCGA-55-7284-01B-11R-2241-07	TCGA	hg19
TCGA-44-5644-01	RNA-seq	Lung adenocarcinoma	Tumor	TCGA-44-5644-01A-21R-2039-07	TCGA	hg19
TCGA-50-6592-01	RNA-seq	Lung adenocarcinoma	Tumor	TCGA-50-6592-01A-11R-1755-07	TCGA	hg19
TCGA-05-5423-01	RNA-seq	Lung adenocarcinoma	Tumor	TCGA-05-5423-01A-01R-1628-07	TCGA	hg19
TCGA-91-6835-01	RNA-seq	Lung adenocarcinoma	Tumor	TCGA-91-6835-01A-11R-1858-07	TCGA	hg19
TCGA-53-A4EZ-01	RNA-seq	Lung adenocarcinoma	Tumor	TCGA-53-A4EZ-01A-12R-A24X-07	TCGA	hg19
TCGA-86-A456-01	RNA-seq	Lung adenocarcinoma	Tumor	TCGA-86-A456-01A-11R-A24H-07	TCGA	hg19
TCGA-05-5425-01	RNA-seq	Lung adenocarcinoma	Tumor	TCGA-05-5425-01A-02R-1628-07	TCGA	hg19
TCGA-97-7546-01	RNA-seq	Lung adenocarcinoma	Tumor	TCGA-97-7546-01A-11R-2039-07	TCGA	hg19
TCGA-67-3772-01	RNA-seq	Lung adenocarcinoma	Tumor	TCGA-67-3772-01A-01R-0946-07	TCGA	hg19
TCGA-44-6148-01	RNA-seq	Lung adenocarcinoma	Tumor	TCGA-44-6148-01A-11R-1755-07	TCGA	hg19
TCGA-78-7539-01	RNA-seq	Lung adenocarcinoma	Tumor	TCGA-78-7539-01A-11R-2066-07	TCGA	hg19
TCGA-69-7973-01	RNA-seq	Lung adenocarcinoma	Tumor	TCGA-69-7973-01A-11R-2187-07	TCGA	hg19
TCGA-05-4434-01	RNA-seq	Lung adenocarcinoma	Tumor	TCGA-05-4434-01A-01R-1206-07	TCGA	hg19
TCGA-97-7553-01	RNA-seq	Lung adenocarcinoma	Tumor	TCGA-97-7553-01A-21R-2039-07	TCGA	hg19
TCGA-49-4514-01	RNA-seq	Lung adenocarcinoma	Tumor	TCGA-49-4514-01A-21R-1858-07	TCGA	hg19
TCGA-75-6207-01	RNA-seq	Lung adenocarcinoma	Tumor	TCGA-75-6207-01A-11R-1755-07	TCGA	hg19
TCGA-97-7937-01	RNA-seq	Lung adenocarcinoma	Tumor	TCGA-97-7937-01A-11R-2170-07	TCGA	hg19
TCGA-44-8117-01	RNA-seq	Lung adenocarcinoma	Tumor	TCGA-44-8117-01A-11R-2241-07	TCGA	hg19
TCGA-55-7724-01	RNA-seq	Lung adenocarcinoma	Tumor	TCGA-55-7724-01A-11R-2170-07	TCGA	hg19
TCGA-44-2668-01	RNA-seq	Lung adenocarcinoma	Tumor	TCGA-44-2668-01A-01R-0946-07	TCGA	hg19
TCGA-78-8662-01	RNA-seq	Lung adenocarcinoma	Tumor	TCGA-78-8662-01A-11R-2403-07	TCGA	hg19
TCGA-64-1681-01	RNA-seq	Lung adenocarcinoma	Tumor	TCGA-64-1681-01A-11R-2066-07	TCGA	hg19
TCGA-55-6970-01	RNA-seq	Lung adenocarcinoma	Tumor	TCGA-55-6970-01A-11R-1949-07	TCGA	hg19
TCGA-62-A470-01	RNA-seq	Lung adenocarcinoma	Tumor	TCGA-62-A470-01A-11R-A24H-07	TCGA	hg19
TCGA-55-7910-01	RNA-seq	Lung adenocarcinoma	Tumor	TCGA-55-7910-01A-11R-2170-07	TCGA	hg19
TCGA-55-6971-01	RNA-seq	Lung adenocarcinoma	Tumor	TCGA-55-6971-01A-11R-1949-07	TCGA	hg19
TCGA-53-7624-01	RNA-seq	Lung adenocarcinoma	Tumor	TCGA-53-7624-01A-11R-2066-07	TCGA	hg19
TCGA-55-8615-01	RNA-seq	Lung adenocarcinoma	Tumor	TCGA-55-8615-01A-11R-2403-07	TCGA	hg19
TCGA-49-AARO-01	RNA-seq	Lung adenocarcinoma	Tumor	TCGA-49-AARO-01A-12R-A41B-07	TCGA	hg19
TCGA-55-7903-01	RNA-seq	Lung adenocarcinoma	Tumor	TCGA-55-7903-01A-11R-2170-07	TCGA	hg19
TCGA-93-A4JP-01	RNA-seq	Lung adenocarcinoma	Tumor	TCGA-93-A4JP-01A-11R-A24X-07	TCGA	hg19
TCGA-55-8513-01	RNA-seq	Lung adenocarcinoma	Tumor	TCGA-55-8513-01A-11R-2403-07	TCGA	hg19
TCGA-50-5933-01	RNA-seq	Lung adenocarcinoma	Tumor	TCGA-50-5933-01A-11R-1755-07	TCGA	hg19
TCGA-L9-A7SV-01	RNA-seq	Lung adenocarcinoma	Tumor	TCGA-L9-A7SV-01A-11R-A39D-07	TCGA	hg19
TCGA-MP-A4TD-01	RNA-seq	Lung adenocarcinoma	Tumor	TCGA-MP-A4TD-01A-32R-A262-07	TCGA	hg19
TCGA-J2-8192-01	RNA-seq	Lung adenocarcinoma	Tumor	TCGA-J2-8192-01A-11R-2241-07	TCGA	hg19
TCGA-64-5781-01	RNA-seq	Lung adenocarcinoma	Tumor	TCGA-64-5781-01A-01R-1628-07	TCGA	hg19
TCGA-50-5066-01	RNA-seq	Lung adenocarcinoma	Tumor	TCGA-50-5066-01A-01R-1628-07	TCGA	hg19
TCGA-86-8585-01	RNA-seq	Lung adenocarcinoma	Tumor	TCGA-86-8585-01A-11R-2403-07	TCGA	hg19
TCGA-50-6673-01	RNA-seq	Lung adenocarcinoma	Tumor	TCGA-50-6673-01A-11R-1949-07	TCGA	hg19
TCGA-55-7570-01	RNA-seq	Lung adenocarcinoma	Tumor	TCGA-55-7570-01A-11R-2039-07	TCGA	hg19
TCGA-44-6779-01	RNA-seq	Lung adenocarcinoma	Tumor	TCGA-44-6779-01A-11R-1858-07	TCGA	hg19
TCGA-55-8090-01	RNA-seq	Lung adenocarcinoma	Tumor	TCGA-55-8090-01A-11R-2241-07	TCGA	hg19
TCGA-95-7947-01	RNA-seq	Lung adenocarcinoma	Tumor	TCGA-95-7947-01A-11R-2187-07	TCGA	hg19
TCGA-49-6745-01	RNA-seq	Lung adenocarcinoma	Tumor	TCGA-49-6745-01A-11R-1858-07	TCGA	hg19
TCGA-86-7711-01	RNA-seq	Lung adenocarcinoma	Tumor	TCGA-86-7711-01A-11R-2066-07	TCGA	hg19
TCGA-67-6217-01	RNA-seq	Lung adenocarcinoma	Tumor	TCGA-67-6217-01A-11R-1755-07	TCGA	hg19
TCGA-55-8508-01	RNA-seq	Lung adenocarcinoma	Tumor	TCGA-55-8508-01A-11R-2403-07	TCGA	hg19
TCGA-78-7152-01	RNA-seq	Lung adenocarcinoma	Tumor	TCGA-78-7152-01A-11R-2039-07	TCGA	hg19
TCGA-55-7914-01	RNA-seq	Lung adenocarcinoma	Tumor	TCGA-55-7914-01A-11R-2170-07	TCGA	hg19
TCGA-49-AAR3-01	RNA-seq	Lung adenocarcinoma	Tumor	TCGA-49-AAR3-01A-11R-A41B-07	TCGA	hg19
TCGA-78-8640-01	RNA-seq	Lung adenocarcinoma	Tumor	TCGA-78-8640-01A-11R-2403-07	TCGA	hg19
TCGA-78-7163-01	RNA-seq	Lung adenocarcinoma	Tumor	TCGA-78-7163-01A-12R-2066-07	TCGA	hg19
TCGA-49-4490-01	RNA-seq	Lung adenocarcinoma	Tumor	TCGA-49-4490-01A-21R-1858-07	TCGA	hg19
TCGA-55-A494-01	RNA-seq	Lung adenocarcinoma	Tumor	TCGA-55-A494-01A-11R-A24X-07	TCGA	hg19
TCGA-55-6980-01	RNA-seq	Lung adenocarcinoma	Tumor	TCGA-55-6980-01A-11R-1949-07	TCGA	hg19
TCGA-44-2662-01	RNA-seq	Lung adenocarcinoma	Tumor	TCGA-44-2662-01A-01R-0946-07	TCGA	hg19
TCGA-44-A4SU-01	RNA-seq	Lung adenocarcinoma	Tumor	TCGA-44-A4SU-01A-11R-A24X-07	TCGA	hg19
TCGA-MP-A4TF-01	RNA-seq	Lung adenocarcinoma	Tumor	TCGA-MP-A4TF-01A-11R-A262-07	TCGA	hg19
TCGA-75-5126-01	RNA-seq	Lung adenocarcinoma	Tumor	TCGA-75-5126-01A-01R-1755-07	TCGA	hg19
TCGA-78-7148-01	RNA-seq	Lung adenocarcinoma	Tumor	TCGA-78-7148-01A-11R-2039-07	TCGA	hg19
TCGA-55-8097-01	RNA-seq	Lung adenocarcinoma	Tumor	TCGA-55-8097-01A-11R-2241-07	TCGA	hg19
TCGA-97-8177-01	RNA-seq	Lung adenocarcinoma	Tumor	TCGA-97-8177-01A-11R-2287-07	TCGA	hg19
TCGA-NJ-A4YI-01	RNA-seq	Lung adenocarcinoma	Tumor	TCGA-NJ-A4YI-01A-11R-A262-07	TCGA	hg19
TCGA-55-1594-01	RNA-seq	Lung adenocarcinoma	Tumor	TCGA-55-1594-01A-01R-0946-07	TCGA	hg19
TCGA-64-1676-01	RNA-seq	Lung adenocarcinoma	Tumor	TCGA-64-1676-01A-01R-0946-07	TCGA	hg19
TCGA-55-A48Z-01	RNA-seq	Lung adenocarcinoma	Tumor	TCGA-55-A48Z-01A-12R-A24X-07	TCGA	hg19
TCGA-44-A47G-01	RNA-seq	Lung adenocarcinoma	Tumor	TCGA-44-A47G-01A-21R-A24H-07	TCGA	hg19
TCGA-91-6840-01	RNA-seq	Lung adenocarcinoma	Tumor	TCGA-91-6840-01A-11R-1949-07	TCGA	hg19
TCGA-49-AAR4-01	RNA-seq	Lung adenocarcinoma	Tumor	TCGA-49-AAR4-01A-12R-A41B-07	TCGA	hg19
TCGA-78-8660-01	RNA-seq	Lung adenocarcinoma	Tumor	TCGA-78-8660-01A-11R-2403-07	TCGA	hg19
TCGA-75-7031-01	RNA-seq	Lung adenocarcinoma	Tumor	TCGA-75-7031-01A-11R-1949-07	TCGA	hg19
TCGA-55-8089-01	RNA-seq	Lung adenocarcinoma	Tumor	TCGA-55-8089-01A-11R-2241-07	TCGA	hg19
TCGA-95-A4VP-01	RNA-seq	Lung adenocarcinoma	Tumor	TCGA-95-A4VP-01A-21R-A262-07	TCGA	hg19
TCGA-55-6982-01	RNA-seq	Lung adenocarcinoma	Tumor	TCGA-55-6982-01A-11R-1949-07	TCGA	hg19
TCGA-MP-A4TE-01	RNA-seq	Lung adenocarcinoma	Tumor	TCGA-MP-A4TE-01A-22R-A466-07	TCGA	hg19
TCGA-67-3770-01	RNA-seq	Lung adenocarcinoma	Tumor	TCGA-67-3770-01A-01R-0946-07	TCGA	hg19
TCGA-62-8395-01	RNA-seq	Lung adenocarcinoma	Tumor	TCGA-62-8395-01A-11R-2326-07	TCGA	hg19
TCGA-75-6212-01	RNA-seq	Lung adenocarcinoma	Tumor	TCGA-75-6212-01A-11R-1755-07	TCGA	hg19
TCGA-49-6767-01	RNA-seq	Lung adenocarcinoma	Tumor	TCGA-49-6767-01A-11R-1858-07	TCGA	hg19
TCGA-78-7146-01	RNA-seq	Lung adenocarcinoma	Tumor	TCGA-78-7146-01A-11R-2039-07	TCGA	hg19
TCGA-44-6775-01	RNA-seq	Lung adenocarcinoma	Tumor	TCGA-44-6775-01A-11R-1858-07	TCGA	hg19
TCGA-86-8358-01	RNA-seq	Lung adenocarcinoma	Tumor	TCGA-86-8358-01A-11R-2326-07	TCGA	hg19
TCGA-MN-A4N5-01	RNA-seq	Lung adenocarcinoma	Tumor	TCGA-MN-A4N5-01A-11R-A24X-07	TCGA	hg19
TCGA-05-4390-01	RNA-seq	Lung adenocarcinoma	Tumor	TCGA-05-4390-01A-02R-1755-07	TCGA	hg19
TCGA-64-5775-01	RNA-seq	Lung adenocarcinoma	Tumor	TCGA-64-5775-01A-01R-1628-07	TCGA	hg19
TCGA-93-7348-01	RNA-seq	Lung adenocarcinoma	Tumor	TCGA-93-7348-01A-21R-2039-07	TCGA	hg19
TCGA-69-7764-01	RNA-seq	Lung adenocarcinoma	Tumor	TCGA-69-7764-01A-11R-2170-07	TCGA	hg19
TCGA-49-6742-01	RNA-seq	Lung adenocarcinoma	Tumor	TCGA-49-6742-01A-11R-1858-07	TCGA	hg19
TCGA-38-4629-01	RNA-seq	Lung adenocarcinoma	Tumor	TCGA-38-4629-01A-02R-1206-07	TCGA	hg19
TCGA-91-7771-01	RNA-seq	Lung adenocarcinoma	Tumor	TCGA-91-7771-01A-11R-2170-07	TCGA	hg19
TCGA-44-2659-01	RNA-seq	Lung adenocarcinoma	Tumor	TCGA-44-2659-01A-01R-0946-07	TCGA	hg19
TCGA-MP-A4TK-01	RNA-seq	Lung adenocarcinoma	Tumor	TCGA-MP-A4TK-01A-11R-A24X-07	TCGA	hg19
TCGA-97-8175-01	RNA-seq	Lung adenocarcinoma	Tumor	TCGA-97-8175-01A-11R-2287-07	TCGA	hg19
TCGA-L9-A50W-01	RNA-seq	Lung adenocarcinoma	Tumor	TCGA-L9-A50W-01A-12R-A39D-07	TCGA	hg19
TCGA-73-7498-01	RNA-seq	Lung adenocarcinoma	Tumor	TCGA-73-7498-01A-12R-2187-07	TCGA	hg19
TCGA-NJ-A55R-01	RNA-seq	Lung adenocarcinoma	Tumor	TCGA-NJ-A55R-01A-11R-A262-07	TCGA	hg19
TCGA-NJ-A4YQ-01	RNA-seq	Lung adenocarcinoma	Tumor	TCGA-NJ-A4YQ-01A-11R-A262-07	TCGA	hg19
TCGA-50-6594-01	RNA-seq	Lung adenocarcinoma	Tumor	TCGA-50-6594-01A-11R-1755-07	TCGA	hg19
TCGA-86-7701-01	RNA-seq	Lung adenocarcinoma	Tumor	TCGA-86-7701-01A-11R-2170-07	TCGA	hg19
TCGA-75-5122-01	RNA-seq	Lung adenocarcinoma	Tumor	TCGA-75-5122-01A-01R-1755-07	TCGA	hg19
TCGA-55-8507-01	RNA-seq	Lung adenocarcinoma	Tumor	TCGA-55-8507-01A-11R-2403-07	TCGA	hg19
TCGA-86-8672-01	RNA-seq	Lung adenocarcinoma	Tumor	TCGA-86-8672-01A-21R-2403-07	TCGA	hg19
TCGA-55-A491-01	RNA-seq	Lung adenocarcinoma	Tumor	TCGA-55-A491-01A-11R-A24H-07	TCGA	hg19
TCGA-83-5908-01	RNA-seq	Lung adenocarcinoma	Tumor	TCGA-83-5908-01A-21R-2287-07	TCGA	hg19
TCGA-55-8620-01	RNA-seq	Lung adenocarcinoma	Tumor	TCGA-55-8620-01A-11R-2403-07	TCGA	hg19
TCGA-55-6987-01	RNA-seq	Lung adenocarcinoma	Tumor	TCGA-55-6987-01A-11R-1949-07	TCGA	hg19
TCGA-44-2655-01	RNA-seq	Lung adenocarcinoma	Tumor	TCGA-44-2655-01A-01R-0946-07	TCGA	hg19
TCGA-55-8616-01	RNA-seq	Lung adenocarcinoma	Tumor	TCGA-55-8616-01A-11R-2403-07	TCGA	hg19
TCGA-55-6978-01	RNA-seq	Lung adenocarcinoma	Tumor	TCGA-55-6978-01A-11R-1949-07	TCGA	hg19
TCGA-50-5045-01	RNA-seq	Lung adenocarcinoma	Tumor	TCGA-50-5045-01A-01R-1628-07	TCGA	hg19
TCGA-44-2656-01	RNA-seq	Lung adenocarcinoma	Tumor	TCGA-44-2656-01A-02R-0946-07	TCGA	hg19
TCGA-93-A4JQ-01	RNA-seq	Lung adenocarcinoma	Tumor	TCGA-93-A4JQ-01A-11R-A24X-07	TCGA	hg19
TCGA-64-1679-01	RNA-seq	Lung adenocarcinoma	Tumor	TCGA-64-1679-01A-21R-2066-07	TCGA	hg19
TCGA-49-4506-01	RNA-seq	Lung adenocarcinoma	Tumor	TCGA-49-4506-01A-01R-1206-07	TCGA	hg19
TCGA-97-8552-01	RNA-seq	Lung adenocarcinoma	Tumor	TCGA-97-8552-01A-11R-2403-07	TCGA	hg19
TCGA-44-6774-01	RNA-seq	Lung adenocarcinoma	Tumor	TCGA-44-6774-01A-21R-1858-07	TCGA	hg19
TCGA-97-A4LX-01	RNA-seq	Lung adenocarcinoma	Tumor	TCGA-97-A4LX-01A-11R-A24X-07	TCGA	hg19
TCGA-05-4384-01	RNA-seq	Lung adenocarcinoma	Tumor	TCGA-05-4384-01A-01R-1755-07	TCGA	hg19
TCGA-44-7667-01	RNA-seq	Lung adenocarcinoma	Tumor	TCGA-44-7667-01A-31R-2066-07	TCGA	hg19
TCGA-05-5428-01	RNA-seq	Lung adenocarcinoma	Tumor	TCGA-05-5428-01A-01R-1628-07	TCGA	hg19
TCGA-55-8621-01	RNA-seq	Lung adenocarcinoma	Tumor	TCGA-55-8621-01A-11R-2403-07	TCGA	hg19
TCGA-55-6975-01	RNA-seq	Lung adenocarcinoma	Tumor	TCGA-55-6975-01A-11R-1949-07	TCGA	hg19
TCGA-55-8207-01	RNA-seq	Lung adenocarcinoma	Tumor	TCGA-55-8207-01A-11R-2241-07	TCGA	hg19
TCGA-80-5611-01	RNA-seq	Lung adenocarcinoma	Tumor	TCGA-80-5611-01A-01R-1628-07	TCGA	hg19
TCGA-05-4415-01	RNA-seq	Lung adenocarcinoma	Tumor	TCGA-05-4415-01A-22R-1858-07	TCGA	hg19
TCGA-50-5932-01	RNA-seq	Lung adenocarcinoma	Tumor	TCGA-50-5932-01A-11R-1755-07	TCGA	hg19
TCGA-73-4658-01	RNA-seq	Lung adenocarcinoma	Tumor	TCGA-73-4658-01A-01R-1755-07	TCGA	hg19
TCGA-55-8614-01	RNA-seq	Lung adenocarcinoma	Tumor	TCGA-55-8614-01A-11R-2403-07	TCGA	hg19
TCGA-86-8674-01	RNA-seq	Lung adenocarcinoma	Tumor	TCGA-86-8674-01A-21R-2403-07	TCGA	hg19
TCGA-91-6849-01	RNA-seq	Lung adenocarcinoma	Tumor	TCGA-91-6849-01A-11R-1949-07	TCGA	hg19
TCGA-55-7576-01	RNA-seq	Lung adenocarcinoma	Tumor	TCGA-55-7576-01A-11R-2066-07	TCGA	hg19
TCGA-05-4396-01	RNA-seq	Lung adenocarcinoma	Tumor	TCGA-05-4396-01A-21R-1858-07	TCGA	hg19
TCGA-62-8398-01	RNA-seq	Lung adenocarcinoma	Tumor	TCGA-62-8398-01A-11R-2326-07	TCGA	hg19
TCGA-62-A46U-01	RNA-seq	Lung adenocarcinoma	Tumor	TCGA-62-A46U-01A-11R-A24H-07	TCGA	hg19
TCGA-50-5941-01	RNA-seq	Lung adenocarcinoma	Tumor	TCGA-50-5941-01A-11R-1755-07	TCGA	hg19
TCGA-44-2661-01	RNA-seq	Lung adenocarcinoma	Tumor	TCGA-44-2661-01A-01R-1107-07	TCGA	hg19
TCGA-95-7567-01	RNA-seq	Lung adenocarcinoma	Tumor	TCGA-95-7567-01A-11R-2066-07	TCGA	hg19
TCGA-91-6831-01	RNA-seq	Lung adenocarcinoma	Tumor	TCGA-91-6831-01A-11R-1858-07	TCGA	hg19
TCGA-55-8505-01	RNA-seq	Lung adenocarcinoma	Tumor	TCGA-55-8505-01A-11R-2403-07	TCGA	hg19
TCGA-86-8056-01	RNA-seq	Lung adenocarcinoma	Tumor	TCGA-86-8056-01A-11R-2241-07	TCGA	hg19
TCGA-05-4402-01	RNA-seq	Lung adenocarcinoma	Tumor	TCGA-05-4402-01A-01R-1206-07	TCGA	hg19
TCGA-86-8278-01	RNA-seq	Lung adenocarcinoma	Tumor	TCGA-86-8278-01A-11R-2287-07	TCGA	hg19
TCGA-69-7760-01	RNA-seq	Lung adenocarcinoma	Tumor	TCGA-69-7760-01A-11R-2170-07	TCGA	hg19
TCGA-86-8279-01	RNA-seq	Lung adenocarcinoma	Tumor	TCGA-86-8279-01A-11R-2287-07	TCGA	hg19
TCGA-05-4398-01	RNA-seq	Lung adenocarcinoma	Tumor	TCGA-05-4398-01A-01R-1206-07	TCGA	hg19
TCGA-91-A4BD-01	RNA-seq	Lung adenocarcinoma	Tumor	TCGA-91-A4BD-01A-11R-A24H-07	TCGA	hg19
TCGA-NJ-A7XG-01	RNA-seq	Lung adenocarcinoma	Tumor	TCGA-NJ-A7XG-01A-12R-A39D-07	TCGA	hg19
TCGA-05-4403-01	RNA-seq	Lung adenocarcinoma	Tumor	TCGA-05-4403-01A-01R-1206-07	TCGA	hg19
TCGA-55-6642-01	RNA-seq	Lung adenocarcinoma	Tumor	TCGA-55-6642-01A-11R-1858-07	TCGA	hg19
TCGA-75-7025-01	RNA-seq	Lung adenocarcinoma	Tumor	TCGA-75-7025-01A-12R-1949-07	TCGA	hg19
TCGA-44-A4SS-01	RNA-seq	Lung adenocarcinoma	Tumor	TCGA-44-A4SS-01A-11R-A24X-07	TCGA	hg19
TCGA-05-4420-01	RNA-seq	Lung adenocarcinoma	Tumor	TCGA-05-4420-01A-01R-1206-07	TCGA	hg19
TCGA-50-5946-01	RNA-seq	Lung adenocarcinoma	Tumor	TCGA-50-5946-01A-11R-1755-07	TCGA	hg19
TCGA-95-7043-01	RNA-seq	Lung adenocarcinoma	Tumor	TCGA-95-7043-01A-11R-1949-07	TCGA	hg19
TCGA-44-8120-01	RNA-seq	Lung adenocarcinoma	Tumor	TCGA-44-8120-01A-11R-2241-07	TCGA	hg19
TCGA-44-3396-01	RNA-seq	Lung adenocarcinoma	Tumor	TCGA-44-3396-01A-01R-1206-07	TCGA	hg19
TCGA-55-7725-01	RNA-seq	Lung adenocarcinoma	Tumor	TCGA-55-7725-01A-11R-2170-07	TCGA	hg19
TCGA-55-1596-01	RNA-seq	Lung adenocarcinoma	Tumor	TCGA-55-1596-01A-01R-0946-07	TCGA	hg19
TCGA-78-7147-01	RNA-seq	Lung adenocarcinoma	Tumor	TCGA-78-7147-01A-11R-2039-07	TCGA	hg19
TCGA-91-6836-01	RNA-seq	Lung adenocarcinoma	Tumor	TCGA-91-6836-01A-21R-1858-07	TCGA	hg19
TCGA-05-5420-01	RNA-seq	Lung adenocarcinoma	Tumor	TCGA-05-5420-01A-01R-1628-07	TCGA	hg19
TCGA-38-7271-01	RNA-seq	Lung adenocarcinoma	Tumor	TCGA-38-7271-01A-11R-2039-07	TCGA	hg19
TCGA-97-8171-01	RNA-seq	Lung adenocarcinoma	Tumor	TCGA-97-8171-01A-11R-2287-07	TCGA	hg19
TCGA-95-8039-01	RNA-seq	Lung adenocarcinoma	Tumor	TCGA-95-8039-01A-11R-2241-07	TCGA	hg19
TCGA-97-7941-01	RNA-seq	Lung adenocarcinoma	Tumor	TCGA-97-7941-01A-11R-2187-07	TCGA	hg19
TCGA-L9-A8F4-01	RNA-seq	Lung adenocarcinoma	Tumor	TCGA-L9-A8F4-01A-11R-A39D-07	TCGA	hg19
TCGA-69-8254-01	RNA-seq	Lung adenocarcinoma	Tumor	TCGA-69-8254-01A-11R-2287-07	TCGA	hg19
TCGA-64-1677-01	RNA-seq	Lung adenocarcinoma	Tumor	TCGA-64-1677-01A-01R-0946-07	TCGA	hg19
TCGA-86-7953-01	RNA-seq	Lung adenocarcinoma	Tumor	TCGA-86-7953-01A-11R-2187-07	TCGA	hg19
TCGA-97-A4M0-01	RNA-seq	Lung adenocarcinoma	Tumor	TCGA-97-A4M0-01A-11R-A24X-07	TCGA	hg19
TCGA-55-7911-01	RNA-seq	Lung adenocarcinoma	Tumor	TCGA-55-7911-01A-11R-2170-07	TCGA	hg19
TCGA-55-7283-01	RNA-seq	Lung adenocarcinoma	Tumor	TCGA-55-7283-01A-11R-2039-07	TCGA	hg19
TCGA-86-6851-01	RNA-seq	Lung adenocarcinoma	Tumor	TCGA-86-6851-01A-11R-1949-07	TCGA	hg19
TCGA-50-6591-01	RNA-seq	Lung adenocarcinoma	Tumor	TCGA-50-6591-01A-11R-1755-07	TCGA	hg19
TCGA-4B-A93V-01	RNA-seq	Lung adenocarcinoma	Tumor	TCGA-4B-A93V-01A-11R-A39D-07	TCGA	hg19
TCGA-73-4675-01	RNA-seq	Lung adenocarcinoma	Tumor	TCGA-73-4675-01A-01R-1206-07	TCGA	hg19
TCGA-78-7536-01	RNA-seq	Lung adenocarcinoma	Tumor	TCGA-78-7536-01A-11R-2066-07	TCGA	hg19
TCGA-86-7955-01	RNA-seq	Lung adenocarcinoma	Tumor	TCGA-86-7955-01A-11R-2187-07	TCGA	hg19
TCGA-49-6743-01	RNA-seq	Lung adenocarcinoma	Tumor	TCGA-49-6743-01A-11R-1858-07	TCGA	hg19
TCGA-50-8457-01	RNA-seq	Lung adenocarcinoma	Tumor	TCGA-50-8457-01A-11R-2326-07	TCGA	hg19
TCGA-49-4488-01	RNA-seq	Lung adenocarcinoma	Tumor	TCGA-49-4488-01A-01R-1755-07	TCGA	hg19
TCGA-55-7816-01	RNA-seq	Lung adenocarcinoma	Tumor	TCGA-55-7816-01A-11R-2170-07	TCGA	hg19
TCGA-55-7995-01	RNA-seq	Lung adenocarcinoma	Tumor	TCGA-55-7995-01A-11R-2187-07	TCGA	hg19
TCGA-71-6725-01	RNA-seq	Lung adenocarcinoma	Tumor	TCGA-71-6725-01A-11R-1858-07	TCGA	hg19
TCGA-55-8205-01	RNA-seq	Lung adenocarcinoma	Tumor	TCGA-55-8205-01A-11R-2241-07	TCGA	hg19
TCGA-62-8394-01	RNA-seq	Lung adenocarcinoma	Tumor	TCGA-62-8394-01A-11R-2326-07	TCGA	hg19
TCGA-86-8280-01	RNA-seq	Lung adenocarcinoma	Tumor	TCGA-86-8280-01A-11R-2287-07	TCGA	hg19
TCGA-86-8073-01	RNA-seq	Lung adenocarcinoma	Tumor	TCGA-86-8073-01A-11R-2241-07	TCGA	hg19
TCGA-55-7227-01	RNA-seq	Lung adenocarcinoma	Tumor	TCGA-55-7227-01A-11R-2039-07	TCGA	hg19
TCGA-55-6543-01	RNA-seq	Lung adenocarcinoma	Tumor	TCGA-55-6543-01A-11R-1755-07	TCGA	hg19
[truncated: 1,661 more rows]

## Sheet: 450K_Array
Data Name	Experiment (Assay) type	Cell, tissue or DNA sample	Type	Data ID or file	Organization/Institute name	Asembly
TCGA-2E-A9G8-01	Infinium HumanMethylation450 BeadChip array	Uterine Corpus Endometrial Carcinoma	Tumor	TCGA-2E-A9G8-01A-11D-A409	TCGA	hg19
TCGA-4E-A92E-01	Infinium HumanMethylation450 BeadChip array	Uterine Corpus Endometrial Carcinoma	Tumor	TCGA-4E-A92E-01A-11D-A37Q	TCGA	hg19
TCGA-5B-A90C-01	Infinium HumanMethylation450 BeadChip array	Uterine Corpus Endometrial Carcinoma	Tumor	TCGA-5B-A90C-01A-11D-A37Q	TCGA	hg19
TCGA-5S-A9Q8-01	Infinium HumanMethylation450 BeadChip array	Uterine Corpus Endometrial Carcinoma	Tumor	TCGA-5S-A9Q8-01A-11D-A409	TCGA	hg19
TCGA-A5-A0G1-01	Infinium HumanMethylation450 BeadChip array	Uterine Corpus Endometrial Carcinoma	Tumor	TCGA-A5-A0G1-01A-11D-A123	TCGA	hg19
TCGA-A5-A0GG-01	Infinium HumanMethylation450 BeadChip array	Uterine Corpus Endometrial Carcinoma	Tumor	TCGA-A5-A0GG-01A-11D-A123	TCGA	hg19
TCGA-A5-A0GQ-01	Infinium HumanMethylation450 BeadChip array	Uterine Corpus Endometrial Carcinoma	Tumor	TCGA-A5-A0GQ-01A-11D-A123	TCGA	hg19
TCGA-A5-A0GR-01	Infinium HumanMethylation450 BeadChip array	Uterine Corpus Endometrial Carcinoma	Tumor	TCGA-A5-A0GR-01A-11D-A123	TCGA	hg19
TCGA-A5-A0VO-01	Infinium HumanMethylation450 BeadChip array	Uterine Corpus Endometrial Carcinoma	Tumor	TCGA-A5-A0VO-01A-21D-A10A	TCGA	hg19
TCGA-A5-A1OF-01	Infinium HumanMethylation450 BeadChip array	Uterine Corpus Endometrial Carcinoma	Tumor	TCGA-A5-A1OF-01A-11D-A14H	TCGA	hg19
TCGA-A5-A1OG-01	Infinium HumanMethylation450 BeadChip array	Uterine Corpus Endometrial Carcinoma	Tumor	TCGA-A5-A1OG-01A-11D-A14H	TCGA	hg19
TCGA-A5-A1OH-01	Infinium HumanMethylation450 BeadChip array	Uterine Corpus Endometrial Carcinoma	Tumor	TCGA-A5-A1OH-01A-21D-A22B	TCGA	hg19
TCGA-A5-A1OJ-01	Infinium HumanMethylation450 BeadChip array	Uterine Corpus Endometrial Carcinoma	Tumor	TCGA-A5-A1OJ-01A-11D-A14H	TCGA	hg19
TCGA-A5-A1OK-01	Infinium HumanMethylation450 BeadChip array	Uterine Corpus Endometrial Carcinoma	Tumor	TCGA-A5-A1OK-01A-11D-A14N	TCGA	hg19
TCGA-A5-A2K2-01	Infinium HumanMethylation450 BeadChip array	Uterine Corpus Endometrial Carcinoma	Tumor	TCGA-A5-A2K2-01A-11D-A18O	TCGA	hg19
TCGA-A5-A2K3-01	Infinium HumanMethylation450 BeadChip array	Uterine Corpus Endometrial Carcinoma	Tumor	TCGA-A5-A2K3-01A-11D-A17Z	TCGA	hg19
TCGA-A5-A2K4-01	Infinium HumanMethylation450 BeadChip array	Uterine Corpus Endometrial Carcinoma	Tumor	TCGA-A5-A2K4-01A-11D-A18O	TCGA	hg19
TCGA-A5-A2K5-01	Infinium HumanMethylation450 BeadChip array	Uterine Corpus Endometrial Carcinoma	Tumor	TCGA-A5-A2K5-01A-11D-A17Z	TCGA	hg19
TCGA-A5-A2K7-01	Infinium HumanMethylation450 BeadChip array	Uterine Corpus Endometrial Carcinoma	Tumor	TCGA-A5-A2K7-01A-11D-A17Z	TCGA	hg19
TCGA-A5-A3LO-01	Infinium HumanMethylation450 BeadChip array	Uterine Corpus Endometrial Carcinoma	Tumor	TCGA-A5-A3LO-01A-11D-A22B	TCGA	hg19
TCGA-A5-A3LP-01	Infinium HumanMethylation450 BeadChip array	Uterine Corpus Endometrial Carcinoma	Tumor	TCGA-A5-A3LP-01A-11D-A22B	TCGA	hg19
TCGA-A5-A7WJ-01	Infinium HumanMethylation450 BeadChip array	Uterine Corpus Endometrial Carcinoma	Tumor	TCGA-A5-A7WJ-01A-12D-A34S	TCGA	hg19
TCGA-A5-A7WK-01	Infinium HumanMethylation450 BeadChip array	Uterine Corpus Endometrial Carcinoma	Tumor	TCGA-A5-A7WK-01A-11D-A34S	TCGA	hg19
TCGA-A5-AB3J-01	Infinium HumanMethylation450 BeadChip array	Uterine Corpus Endometrial Carcinoma	Tumor	TCGA-A5-AB3J-01A-11D-A409	TCGA	hg19
TCGA-AJ-A23M-01	Infinium HumanMethylation450 BeadChip array	Uterine Corpus Endometrial Carcinoma	Tumor	TCGA-AJ-A23M-01A-11D-A161	TCGA	hg19
TCGA-AJ-A23N-01	Infinium HumanMethylation450 BeadChip array	Uterine Corpus Endometrial Carcinoma	Tumor	TCGA-AJ-A23N-01A-11D-A22B	TCGA	hg19
TCGA-AJ-A23O-01	Infinium HumanMethylation450 BeadChip array	Uterine Corpus Endometrial Carcinoma	Tumor	TCGA-AJ-A23O-01A-11D-A161	TCGA	hg19
TCGA-AJ-A2QK-01	Infinium HumanMethylation450 BeadChip array	Uterine Corpus Endometrial Carcinoma	Tumor	TCGA-AJ-A2QK-01A-11D-A18O	TCGA	hg19
TCGA-AJ-A2QL-01	Infinium HumanMethylation450 BeadChip array	Uterine Corpus Endometrial Carcinoma	Tumor	TCGA-AJ-A2QL-01A-11D-A18O	TCGA	hg19
TCGA-AJ-A2QM-01	Infinium HumanMethylation450 BeadChip array	Uterine Corpus Endometrial Carcinoma	Tumor	TCGA-AJ-A2QM-01A-11D-A18O	TCGA	hg19
TCGA-AJ-A2QN-01	Infinium HumanMethylation450 BeadChip array	Uterine Corpus Endometrial Carcinoma	Tumor	TCGA-AJ-A2QN-01A-11D-A18O	TCGA	hg19
TCGA-AJ-A2QO-01	Infinium HumanMethylation450 BeadChip array	Uterine Corpus Endometrial Carcinoma	Tumor	TCGA-AJ-A2QO-01A-11D-A18O	TCGA	hg19
TCGA-AJ-A3BD-01	Infinium HumanMethylation450 BeadChip array	Uterine Corpus Endometrial Carcinoma	Tumor	TCGA-AJ-A3BD-01A-11D-A19Z	TCGA	hg19
TCGA-AJ-A3BF-01	Infinium HumanMethylation450 BeadChip array	Uterine Corpus Endometrial Carcinoma	Tumor	TCGA-AJ-A3BF-01A-11D-A212	TCGA	hg19
TCGA-AJ-A3BG-01	Infinium HumanMethylation450 BeadChip array	Uterine Corpus Endometrial Carcinoma	Tumor	TCGA-AJ-A3BG-01A-11D-A19Z	TCGA	hg19
TCGA-AJ-A3BH-01	Infinium HumanMethylation450 BeadChip array	Uterine Corpus Endometrial Carcinoma	Tumor	TCGA-AJ-A3BH-01A-11D-A19Z	TCGA	hg19
TCGA-AJ-A3BI-01	Infinium HumanMethylation450 BeadChip array	Uterine Corpus Endometrial Carcinoma	Tumor	TCGA-AJ-A3BI-01A-11D-A212	TCGA	hg19
TCGA-AJ-A3BK-01	Infinium HumanMethylation450 BeadChip array	Uterine Corpus Endometrial Carcinoma	Tumor	TCGA-AJ-A3BK-01A-11D-A19Z	TCGA	hg19
TCGA-AJ-A3EJ-01	Infinium HumanMethylation450 BeadChip array	Uterine Corpus Endometrial Carcinoma	Tumor	TCGA-AJ-A3EJ-01A-11D-A19Z	TCGA	hg19
TCGA-AJ-A3EK-01	Infinium HumanMethylation450 BeadChip array	Uterine Corpus Endometrial Carcinoma	Tumor	TCGA-AJ-A3EK-01A-11D-A19Z	TCGA	hg19
TCGA-AJ-A3EL-01	Infinium HumanMethylation450 BeadChip array	Uterine Corpus Endometrial Carcinoma	Tumor	TCGA-AJ-A3EL-01A-11D-A212	TCGA	hg19
TCGA-AJ-A3EM-01	Infinium HumanMethylation450 BeadChip array	Uterine Corpus Endometrial Carcinoma	Tumor	TCGA-AJ-A3EM-01A-11D-A212	TCGA	hg19
TCGA-AJ-A3I9-01	Infinium HumanMethylation450 BeadChip array	Uterine Corpus Endometrial Carcinoma	Tumor	TCGA-AJ-A3I9-01A-11D-A22B	TCGA	hg19
TCGA-AJ-A3IA-01	Infinium HumanMethylation450 BeadChip array	Uterine Corpus Endometrial Carcinoma	Tumor	TCGA-AJ-A3IA-01A-11D-A212	TCGA	hg19
TCGA-AJ-A3NC-01	Infinium HumanMethylation450 BeadChip array	Uterine Corpus Endometrial Carcinoma	Tumor	TCGA-AJ-A3NC-01A-11D-A22B	TCGA	hg19
TCGA-AJ-A3NE-01	Infinium HumanMethylation450 BeadChip array	Uterine Corpus Endometrial Carcinoma	Tumor	TCGA-AJ-A3NE-01A-11D-A22B	TCGA	hg19
TCGA-AJ-A3NF-01	Infinium HumanMethylation450 BeadChip array	Uterine Corpus Endometrial Carcinoma	Tumor	TCGA-AJ-A3NF-01A-11D-A22B	TCGA	hg19
TCGA-AJ-A3NG-01	Infinium HumanMethylation450 BeadChip array	Uterine Corpus Endometrial Carcinoma	Tumor	TCGA-AJ-A3NG-01A-11D-A22B	TCGA	hg19
TCGA-AJ-A3NH-01	Infinium HumanMethylation450 BeadChip array	Uterine Corpus Endometrial Carcinoma	Tumor	TCGA-AJ-A3NH-01A-11D-A22B	TCGA	hg19
TCGA-AJ-A3OJ-01	Infinium HumanMethylation450 BeadChip array	Uterine Corpus Endometrial Carcinoma	Tumor	TCGA-AJ-A3OJ-01A-11D-A22B	TCGA	hg19
TCGA-AJ-A3OK-01	Infinium HumanMethylation450 BeadChip array	Uterine Corpus Endometrial Carcinoma	Tumor	TCGA-AJ-A3OK-01A-12D-A22B	TCGA	hg19
TCGA-AJ-A3OL-01	Infinium HumanMethylation450 BeadChip array	Uterine Corpus Endometrial Carcinoma	Tumor	TCGA-AJ-A3OL-01A-11D-A22B	TCGA	hg19
TCGA-AJ-A3QS-01	Infinium HumanMethylation450 BeadChip array	Uterine Corpus Endometrial Carcinoma	Tumor	TCGA-AJ-A3QS-01A-11D-A22B	TCGA	hg19
TCGA-AJ-A3TW-01	Infinium HumanMethylation450 BeadChip array	Uterine Corpus Endometrial Carcinoma	Tumor	TCGA-AJ-A3TW-01A-11D-A22B	TCGA	hg19
TCGA-AJ-A5DV-01	Infinium HumanMethylation450 BeadChip array	Uterine Corpus Endometrial Carcinoma	Tumor	TCGA-AJ-A5DV-01A-11D-A27Y	TCGA	hg19
TCGA-AJ-A5DW-01	Infinium HumanMethylation450 BeadChip array	Uterine Corpus Endometrial Carcinoma	Tumor	TCGA-AJ-A5DW-01A-11D-A27Y	TCGA	hg19
TCGA-AJ-A6NU-01	Infinium HumanMethylation450 BeadChip array	Uterine Corpus Endometrial Carcinoma	Tumor	TCGA-AJ-A6NU-01A-11D-A34S	TCGA	hg19
TCGA-AJ-A8CT-01	Infinium HumanMethylation450 BeadChip array	Uterine Corpus Endometrial Carcinoma	Tumor	TCGA-AJ-A8CT-01A-11D-A37Q	TCGA	hg19
TCGA-AJ-A8CV-01	Infinium HumanMethylation450 BeadChip array	Uterine Corpus Endometrial Carcinoma	Tumor	TCGA-AJ-A8CV-01A-11D-A37Q	TCGA	hg19
TCGA-AJ-A8CW-01	Infinium HumanMethylation450 BeadChip array	Uterine Corpus Endometrial Carcinoma	Tumor	TCGA-AJ-A8CW-01A-11D-A37Q	TCGA	hg19
TCGA-AP-A059-01	Infinium HumanMethylation450 BeadChip array	Uterine Corpus Endometrial Carcinoma	Tumor	TCGA-AP-A059-01A-21D-A123	TCGA	hg19
TCGA-AP-A05O-01	Infinium HumanMethylation450 BeadChip array	Uterine Corpus Endometrial Carcinoma	Tumor	TCGA-AP-A05O-01A-12D-A123	TCGA	hg19
TCGA-AP-A0LF-01	Infinium HumanMethylation450 BeadChip array	Uterine Corpus Endometrial Carcinoma	Tumor	TCGA-AP-A0LF-01A-11D-A123	TCGA	hg19
TCGA-AP-A0LM-01	Infinium HumanMethylation450 BeadChip array	Uterine Corpus Endometrial Carcinoma	Tumor	TCGA-AP-A0LM-01A-11D-A123	TCGA	hg19
TCGA-AP-A0LS-01	Infinium HumanMethylation450 BeadChip array	Uterine Corpus Endometrial Carcinoma	Tumor	TCGA-AP-A0LS-01A-11D-A14H	TCGA	hg19
TCGA-AP-A1DH-01	Infinium HumanMethylation450 BeadChip array	Uterine Corpus Endometrial Carcinoma	Tumor	TCGA-AP-A1DH-01A-31D-A138	TCGA	hg19
TCGA-AP-A1DK-01	Infinium HumanMethylation450 BeadChip array	Uterine Corpus Endometrial Carcinoma	Tumor	TCGA-AP-A1DK-01A-11D-A138	TCGA	hg19
TCGA-AP-A1DM-01	Infinium HumanMethylation450 BeadChip array	Uterine Corpus Endometrial Carcinoma	Tumor	TCGA-AP-A1DM-01A-21D-A138	TCGA	hg19
TCGA-AP-A1DO-01	Infinium HumanMethylation450 BeadChip array	Uterine Corpus Endometrial Carcinoma	Tumor	TCGA-AP-A1DO-01A-11D-A138	TCGA	hg19
TCGA-AP-A1DP-01	Infinium HumanMethylation450 BeadChip array	Uterine Corpus Endometrial Carcinoma	Tumor	TCGA-AP-A1DP-01A-11D-A138	TCGA	hg19
TCGA-AP-A1DQ-01	Infinium HumanMethylation450 BeadChip array	Uterine Corpus Endometrial Carcinoma	Tumor	TCGA-AP-A1DQ-01A-11D-A138	TCGA	hg19
TCGA-AP-A1DR-01	Infinium HumanMethylation450 BeadChip array	Uterine Corpus Endometrial Carcinoma	Tumor	TCGA-AP-A1DR-01A-11D-A138	TCGA	hg19
TCGA-AP-A1DV-01	Infinium HumanMethylation450 BeadChip array	Uterine Corpus Endometrial Carcinoma	Tumor	TCGA-AP-A1DV-01A-21D-A138	TCGA	hg19
TCGA-AP-A1E0-01	Infinium HumanMethylation450 BeadChip array	Uterine Corpus Endometrial Carcinoma	Tumor	TCGA-AP-A1E0-01A-11D-A138	TCGA	hg19
TCGA-AP-A1E1-01	Infinium HumanMethylation450 BeadChip array	Uterine Corpus Endometrial Carcinoma	Tumor	TCGA-AP-A1E1-01A-11D-A138	TCGA	hg19
TCGA-AP-A1E3-01	Infinium HumanMethylation450 BeadChip array	Uterine Corpus Endometrial Carcinoma	Tumor	TCGA-AP-A1E3-01A-11D-A138	TCGA	hg19
TCGA-AP-A1E4-01	Infinium HumanMethylation450 BeadChip array	Uterine Corpus Endometrial Carcinoma	Tumor	TCGA-AP-A1E4-01A-12D-A138	TCGA	hg19
TCGA-AP-A3K1-01	Infinium HumanMethylation450 BeadChip array	Uterine Corpus Endometrial Carcinoma	Tumor	TCGA-AP-A3K1-01A-11D-A212	TCGA	hg19
TCGA-AP-A5FX-01	Infinium HumanMethylation450 BeadChip array	Uterine Corpus Endometrial Carcinoma	Tumor	TCGA-AP-A5FX-01A-11D-A27Y	TCGA	hg19
TCGA-AW-A1PO-01	Infinium HumanMethylation450 BeadChip array	Uterine Corpus Endometrial Carcinoma	Tumor	TCGA-AW-A1PO-01A-12D-A161	TCGA	hg19
TCGA-AX-A06D-01	Infinium HumanMethylation450 BeadChip array	Uterine Corpus Endometrial Carcinoma	Tumor	TCGA-AX-A06D-01A-11D-A123	TCGA	hg19
TCGA-AX-A06H-01	Infinium HumanMethylation450 BeadChip array	Uterine Corpus Endometrial Carcinoma	Tumor	TCGA-AX-A06H-01A-11D-A123	TCGA	hg19
TCGA-AX-A06L-01	Infinium HumanMethylation450 BeadChip array	Uterine Corpus Endometrial Carcinoma	Tumor	TCGA-AX-A06L-01A-11D-A123	TCGA	hg19
TCGA-AX-A0IS-01	Infinium HumanMethylation450 BeadChip array	Uterine Corpus Endometrial Carcinoma	Tumor	TCGA-AX-A0IS-01A-12D-A10N	TCGA	hg19
TCGA-AX-A0IZ-01	Infinium HumanMethylation450 BeadChip array	Uterine Corpus Endometrial Carcinoma	Tumor	TCGA-AX-A0IZ-01A-11D-A123	TCGA	hg19
TCGA-AX-A0J0-01	Infinium HumanMethylation450 BeadChip array	Uterine Corpus Endometrial Carcinoma	Tumor	TCGA-AX-A0J0-01A-11D-A10A	TCGA	hg19
TCGA-AX-A1C4-01	Infinium HumanMethylation450 BeadChip array	Uterine Corpus Endometrial Carcinoma	Tumor	TCGA-AX-A1C4-01A-11D-A138	TCGA	hg19
TCGA-AX-A1C5-01	Infinium HumanMethylation450 BeadChip array	Uterine Corpus Endometrial Carcinoma	Tumor	TCGA-AX-A1C5-01A-11D-A138	TCGA	hg19
TCGA-AX-A1C7-01	Infinium HumanMethylation450 BeadChip array	Uterine Corpus Endometrial Carcinoma	Tumor	TCGA-AX-A1C7-01A-11D-A138	TCGA	hg19
TCGA-AX-A1C8-01	Infinium HumanMethylation450 BeadChip array	Uterine Corpus Endometrial Carcinoma	Tumor	TCGA-AX-A1C8-01A-11D-A138	TCGA	hg19
TCGA-AX-A1C9-01	Infinium HumanMethylation450 BeadChip array	Uterine Corpus Endometrial Carcinoma	Tumor	TCGA-AX-A1C9-01A-11D-A138	TCGA	hg19
TCGA-AX-A1CA-01	Infinium HumanMethylation450 BeadChip array	Uterine Corpus Endometrial Carcinoma	Tumor	TCGA-AX-A1CA-01A-12D-A138	TCGA	hg19
TCGA-AX-A1CC-01	Infinium HumanMethylation450 BeadChip array	Uterine Corpus Endometrial Carcinoma	Tumor	TCGA-AX-A1CC-01A-11D-A138	TCGA	hg19
TCGA-AX-A1CE-01	Infinium HumanMethylation450 BeadChip array	Uterine Corpus Endometrial Carcinoma	Tumor	TCGA-AX-A1CE-01A-11D-A138	TCGA	hg19
TCGA-AX-A1CF-01	Infinium HumanMethylation450 BeadChip array	Uterine Corpus Endometrial Carcinoma	Tumor	TCGA-AX-A1CF-01A-11D-A138	TCGA	hg19
TCGA-AX-A1CI-01	Infinium HumanMethylation450 BeadChip array	Uterine Corpus Endometrial Carcinoma	Tumor	TCGA-AX-A1CI-01A-11D-A138	TCGA	hg19
TCGA-AX-A1CJ-01	Infinium HumanMethylation450 BeadChip array	Uterine Corpus Endometrial Carcinoma	Tumor	TCGA-AX-A1CJ-01A-11D-A138	TCGA	hg19
TCGA-AX-A1CK-01	Infinium HumanMethylation450 BeadChip array	Uterine Corpus Endometrial Carcinoma	Tumor	TCGA-AX-A1CK-01A-11D-A138	TCGA	hg19
TCGA-AX-A1CN-01	Infinium HumanMethylation450 BeadChip array	Uterine Corpus Endometrial Carcinoma	Tumor	TCGA-AX-A1CN-01A-11D-A138	TCGA	hg19
TCGA-AX-A1CP-01	Infinium HumanMethylation450 BeadChip array	Uterine Corpus Endometrial Carcinoma	Tumor	TCGA-AX-A1CP-01A-11D-A138	TCGA	hg19
TCGA-AX-A1CR-01	Infinium HumanMethylation450 BeadChip array	Uterine Corpus Endometrial Carcinoma	Tumor	TCGA-AX-A1CR-01A-12D-A138	TCGA	hg19
TCGA-AX-A2H2-01	Infinium HumanMethylation450 BeadChip array	Uterine Corpus Endometrial Carcinoma	Tumor	TCGA-AX-A2H2-01A-11D-A17Z	TCGA	hg19
TCGA-AX-A2H4-01	Infinium HumanMethylation450 BeadChip array	Uterine Corpus Endometrial Carcinoma	Tumor	TCGA-AX-A2H4-01A-21D-A18O	TCGA	hg19
TCGA-AX-A2H5-01	Infinium HumanMethylation450 BeadChip array	Uterine Corpus Endometrial Carcinoma	Tumor	TCGA-AX-A2H5-01A-11D-A17F	TCGA	hg19
TCGA-AX-A2H7-01	Infinium HumanMethylation450 BeadChip array	Uterine Corpus Endometrial Carcinoma	Tumor	TCGA-AX-A2H7-01A-12D-A18O	TCGA	hg19
TCGA-AX-A2H8-01	Infinium HumanMethylation450 BeadChip array	Uterine Corpus Endometrial Carcinoma	Tumor	TCGA-AX-A2H8-01A-11D-A17F	TCGA	hg19
TCGA-AX-A2HA-01	Infinium HumanMethylation450 BeadChip array	Uterine Corpus Endometrial Carcinoma	Tumor	TCGA-AX-A2HA-01A-12D-A18O	TCGA	hg19
TCGA-AX-A2HC-01	Infinium HumanMethylation450 BeadChip array	Uterine Corpus Endometrial Carcinoma	Tumor	TCGA-AX-A2HC-01A-11D-A17F	TCGA	hg19
TCGA-AX-A2HD-01	Infinium HumanMethylation450 BeadChip array	Uterine Corpus Endometrial Carcinoma	Tumor	TCGA-AX-A2HD-01A-21D-A17F	TCGA	hg19
TCGA-AX-A2HF-01	Infinium HumanMethylation450 BeadChip array	Uterine Corpus Endometrial Carcinoma	Tumor	TCGA-AX-A2HF-01A-11D-A17F	TCGA	hg19
TCGA-AX-A2HG-01	Infinium HumanMethylation450 BeadChip array	Uterine Corpus Endometrial Carcinoma	Tumor	TCGA-AX-A2HG-01A-11D-A17F	TCGA	hg19
TCGA-AX-A2HH-01	Infinium HumanMethylation450 BeadChip array	Uterine Corpus Endometrial Carcinoma	Tumor	TCGA-AX-A2HH-01A-11D-A17F	TCGA	hg19
TCGA-AX-A2HJ-01	Infinium HumanMethylation450 BeadChip array	Uterine Corpus Endometrial Carcinoma	Tumor	TCGA-AX-A2HJ-01A-11D-A17F	TCGA	hg19
TCGA-AX-A2HK-01	Infinium HumanMethylation450 BeadChip array	Uterine Corpus Endometrial Carcinoma	Tumor	TCGA-AX-A2HK-01A-11D-A17F	TCGA	hg19
TCGA-AX-A2IN-01	Infinium HumanMethylation450 BeadChip array	Uterine Corpus Endometrial Carcinoma	Tumor	TCGA-AX-A2IN-01A-12D-A17Z	TCGA	hg19
TCGA-AX-A2IO-01	Infinium HumanMethylation450 BeadChip array	Uterine Corpus Endometrial Carcinoma	Tumor	TCGA-AX-A2IO-01A-11D-A17Z	TCGA	hg19
TCGA-AX-A3FS-01	Infinium HumanMethylation450 BeadChip array	Uterine Corpus Endometrial Carcinoma	Tumor	TCGA-AX-A3FS-01A-11D-A22B	TCGA	hg19
TCGA-AX-A3FT-01	Infinium HumanMethylation450 BeadChip array	Uterine Corpus Endometrial Carcinoma	Tumor	TCGA-AX-A3FT-01A-11D-A22B	TCGA	hg19
TCGA-AX-A3FV-01	Infinium HumanMethylation450 BeadChip array	Uterine Corpus Endometrial Carcinoma	Tumor	TCGA-AX-A3FV-01A-11D-A22B	TCGA	hg19
TCGA-AX-A3FW-01	Infinium HumanMethylation450 BeadChip array	Uterine Corpus Endometrial Carcinoma	Tumor	TCGA-AX-A3FW-01A-11D-A22B	TCGA	hg19
TCGA-AX-A3FX-01	Infinium HumanMethylation450 BeadChip array	Uterine Corpus Endometrial Carcinoma	Tumor	TCGA-AX-A3FX-01A-11D-A22B	TCGA	hg19
TCGA-AX-A3FZ-01	Infinium HumanMethylation450 BeadChip array	Uterine Corpus Endometrial Carcinoma	Tumor	TCGA-AX-A3FZ-01A-11D-A22B	TCGA	hg19
TCGA-AX-A3G1-01	Infinium HumanMethylation450 BeadChip array	Uterine Corpus Endometrial Carcinoma	Tumor	TCGA-AX-A3G1-01A-11D-A22B	TCGA	hg19
TCGA-AX-A3G3-01	Infinium HumanMethylation450 BeadChip array	Uterine Corpus Endometrial Carcinoma	Tumor	TCGA-AX-A3G3-01A-11D-A212	TCGA	hg19
TCGA-AX-A3G4-01	Infinium HumanMethylation450 BeadChip array	Uterine Corpus Endometrial Carcinoma	Tumor	TCGA-AX-A3G4-01A-11D-A212	TCGA	hg19
TCGA-AX-A3G6-01	Infinium HumanMethylation450 BeadChip array	Uterine Corpus Endometrial Carcinoma	Tumor	TCGA-AX-A3G6-01A-11D-A212	TCGA	hg19
TCGA-AX-A3G7-01	Infinium HumanMethylation450 BeadChip array	Uterine Corpus Endometrial Carcinoma	Tumor	TCGA-AX-A3G7-01A-12D-A212	TCGA	hg19
TCGA-AX-A3G8-01	Infinium HumanMethylation450 BeadChip array	Uterine Corpus Endometrial Carcinoma	Tumor	TCGA-AX-A3G8-01A-11D-A22B	TCGA	hg19
TCGA-AX-A3G9-01	Infinium HumanMethylation450 BeadChip array	Uterine Corpus Endometrial Carcinoma	Tumor	TCGA-AX-A3G9-01A-11D-A22B	TCGA	hg19
TCGA-AX-A3GB-01	Infinium HumanMethylation450 BeadChip array	Uterine Corpus Endometrial Carcinoma	Tumor	TCGA-AX-A3GB-01A-11D-A22B	TCGA	hg19
TCGA-AX-A3GI-01	Infinium HumanMethylation450 BeadChip array	Uterine Corpus Endometrial Carcinoma	Tumor	TCGA-AX-A3GI-01A-11D-A212	TCGA	hg19
TCGA-B5-A0JT-01	Infinium HumanMethylation450 BeadChip array	Uterine Corpus Endometrial Carcinoma	Tumor	TCGA-B5-A0JT-01A-21D-A123	TCGA	hg19
TCGA-B5-A0JX-01	Infinium HumanMethylation450 BeadChip array	Uterine Corpus Endometrial Carcinoma	Tumor	TCGA-B5-A0JX-01A-21D-A14N	TCGA	hg19
TCGA-B5-A0K8-01	Infinium HumanMethylation450 BeadChip array	Uterine Corpus Endometrial Carcinoma	Tumor	TCGA-B5-A0K8-01A-11D-A14N	TCGA	hg19
TCGA-B5-A11E-01	Infinium HumanMethylation450 BeadChip array	Uterine Corpus Endometrial Carcinoma	Tumor	TCGA-B5-A11E-01A-11D-A10N	TCGA	hg19
TCGA-B5-A11F-01	Infinium HumanMethylation450 BeadChip array	Uterine Corpus Endometrial Carcinoma	Tumor	TCGA-B5-A11F-01A-11D-A10N	TCGA	hg19
TCGA-B5-A11G-01	Infinium HumanMethylation450 BeadChip array	Uterine Corpus Endometrial Carcinoma	Tumor	TCGA-B5-A11G-01A-13D-A123	TCGA	hg19
TCGA-B5-A11H-01	Infinium HumanMethylation450 BeadChip array	Uterine Corpus Endometrial Carcinoma	Tumor	TCGA-B5-A11H-01A-11D-A123	TCGA	hg19
TCGA-B5-A11I-01	Infinium HumanMethylation450 BeadChip array	Uterine Corpus Endometrial Carcinoma	Tumor	TCGA-B5-A11I-01A-11D-A10N	TCGA	hg19
TCGA-B5-A11J-01	Infinium HumanMethylation450 BeadChip array	Uterine Corpus Endometrial Carcinoma	Tumor	TCGA-B5-A11J-01A-11D-A123	TCGA	hg19
TCGA-B5-A11M-01	Infinium HumanMethylation450 BeadChip array	Uterine Corpus Endometrial Carcinoma	Tumor	TCGA-B5-A11M-01A-11D-A123	TCGA	hg19
TCGA-B5-A11N-01	Infinium HumanMethylation450 BeadChip array	Uterine Corpus Endometrial Carcinoma	Tumor	TCGA-B5-A11N-01A-11D-A123	TCGA	hg19
TCGA-B5-A11O-01	Infinium HumanMethylation450 BeadChip array	Uterine Corpus Endometrial Carcinoma	Tumor	TCGA-B5-A11O-01A-11D-A123	TCGA	hg19
TCGA-B5-A11Q-01	Infinium HumanMethylation450 BeadChip array	Uterine Corpus Endometrial Carcinoma	Tumor	TCGA-B5-A11Q-01A-11D-A123	TCGA	hg19
TCGA-B5-A11R-01	Infinium HumanMethylation450 BeadChip array	Uterine Corpus Endometrial Carcinoma	Tumor	TCGA-B5-A11R-01A-11D-A123	TCGA	hg19
TCGA-B5-A11S-01	Infinium HumanMethylation450 BeadChip array	Uterine Corpus Endometrial Carcinoma	Tumor	TCGA-B5-A11S-01A-11D-A123	TCGA	hg19
TCGA-B5-A11U-01	Infinium HumanMethylation450 BeadChip array	Uterine Corpus Endometrial Carcinoma	Tumor	TCGA-B5-A11U-01A-11D-A123	TCGA	hg19
TCGA-B5-A11V-01	Infinium HumanMethylation450 BeadChip array	Uterine Corpus Endometrial Carcinoma	Tumor	TCGA-B5-A11V-01A-11D-A10N	TCGA	hg19
TCGA-B5-A11W-01	Infinium HumanMethylation450 BeadChip array	Uterine Corpus Endometrial Carcinoma	Tumor	TCGA-B5-A11W-01A-12D-A123	TCGA	hg19
TCGA-B5-A11X-01	Infinium HumanMethylation450 BeadChip array	Uterine Corpus Endometrial Carcinoma	Tumor	TCGA-B5-A11X-01A-11D-A10N	TCGA	hg19
TCGA-B5-A11Y-01	Infinium HumanMethylation450 BeadChip array	Uterine Corpus Endometrial Carcinoma	Tumor	TCGA-B5-A11Y-01A-21D-A10N	TCGA	hg19
TCGA-B5-A11Z-01	Infinium HumanMethylation450 BeadChip array	Uterine Corpus Endometrial Carcinoma	Tumor	TCGA-B5-A11Z-01A-11D-A10N	TCGA	hg19
TCGA-B5-A121-01	Infinium HumanMethylation450 BeadChip array	Uterine Corpus Endometrial Carcinoma	Tumor	TCGA-B5-A121-01A-31D-A123	TCGA	hg19
TCGA-B5-A1MR-01	Infinium HumanMethylation450 BeadChip array	Uterine Corpus Endometrial Carcinoma	Tumor	TCGA-B5-A1MR-01A-31D-A14H	TCGA	hg19
TCGA-B5-A1MU-01	Infinium HumanMethylation450 BeadChip array	Uterine Corpus Endometrial Carcinoma	Tumor	TCGA-B5-A1MU-01A-11D-A13K	TCGA	hg19
TCGA-B5-A1MV-01	Infinium HumanMethylation450 BeadChip array	Uterine Corpus Endometrial Carcinoma	Tumor	TCGA-B5-A1MV-01A-31D-A14H	TCGA	hg19
TCGA-B5-A1MW-01	Infinium HumanMethylation450 BeadChip array	Uterine Corpus Endometrial Carcinoma	Tumor	TCGA-B5-A1MW-01A-11D-A17F	TCGA	hg19
TCGA-B5-A1MX-01	Infinium HumanMethylation450 BeadChip array	Uterine Corpus Endometrial Carcinoma	Tumor	TCGA-B5-A1MX-01A-11D-A145	TCGA	hg19
TCGA-B5-A1MY-01	Infinium HumanMethylation450 BeadChip array	Uterine Corpus Endometrial Carcinoma	Tumor	TCGA-B5-A1MY-01A-11D-A145	TCGA	hg19
TCGA-B5-A1MZ-01	Infinium HumanMethylation450 BeadChip array	Uterine Corpus Endometrial Carcinoma	Tumor	TCGA-B5-A1MZ-01A-11D-A145	TCGA	hg19
TCGA-B5-A1N2-01	Infinium HumanMethylation450 BeadChip array	Uterine Corpus Endometrial Carcinoma	Tumor	TCGA-B5-A1N2-01A-21D-A145	TCGA	hg19
TCGA-B5-A3F9-01	Infinium HumanMethylation450 BeadChip array	Uterine Corpus Endometrial Carcinoma	Tumor	TCGA-B5-A3F9-01A-21D-A22B	TCGA	hg19
TCGA-B5-A3FA-01	Infinium HumanMethylation450 BeadChip array	Uterine Corpus Endometrial Carcinoma	Tumor	TCGA-B5-A3FA-01A-11D-A19Z	TCGA	hg19
TCGA-B5-A3FB-01	Infinium HumanMethylation450 BeadChip array	Uterine Corpus Endometrial Carcinoma	Tumor	TCGA-B5-A3FB-01A-11D-A19Z	TCGA	hg19
TCGA-B5-A3FC-01	Infinium HumanMethylation450 BeadChip array	Uterine Corpus Endometrial Carcinoma	Tumor	TCGA-B5-A3FC-01A-11D-A22B	TCGA	hg19
TCGA-B5-A3FD-01	Infinium HumanMethylation450 BeadChip array	Uterine Corpus Endometrial Carcinoma	Tumor	TCGA-B5-A3FD-01A-11D-A19Z	TCGA	hg19
TCGA-B5-A3FH-01	Infinium HumanMethylation450 BeadChip array	Uterine Corpus Endometrial Carcinoma	Tumor	TCGA-B5-A3FH-01A-11D-A19Z	TCGA	hg19
TCGA-B5-A3S1-01	Infinium HumanMethylation450 BeadChip array	Uterine Corpus Endometrial Carcinoma	Tumor	TCGA-B5-A3S1-01A-11D-A22B	TCGA	hg19
TCGA-B5-A5OC-01	Infinium HumanMethylation450 BeadChip array	Uterine Corpus Endometrial Carcinoma	Tumor	TCGA-B5-A5OC-01A-21D-A27Y	TCGA	hg19
TCGA-B5-A5OD-01	Infinium HumanMethylation450 BeadChip array	Uterine Corpus Endometrial Carcinoma	Tumor	TCGA-B5-A5OD-01A-11D-A31V	TCGA	hg19
TCGA-B5-A5OE-01	Infinium HumanMethylation450 BeadChip array	Uterine Corpus Endometrial Carcinoma	Tumor	TCGA-B5-A5OE-01A-11D-A31V	TCGA	hg19
TCGA-BG-A0MA-01	Infinium HumanMethylation450 BeadChip array	Uterine Corpus Endometrial Carcinoma	Tumor	TCGA-BG-A0MA-01A-11D-A17F	TCGA	hg19
TCGA-BG-A0MH-01	Infinium HumanMethylation450 BeadChip array	Uterine Corpus Endometrial Carcinoma	Tumor	TCGA-BG-A0MH-01A-11D-A123	TCGA	hg19
TCGA-BG-A0MK-01	Infinium HumanMethylation450 BeadChip array	Uterine Corpus Endometrial Carcinoma	Tumor	TCGA-BG-A0MK-01A-51D-A19Z	TCGA	hg19
TCGA-BG-A0VT-01	Infinium HumanMethylation450 BeadChip array	Uterine Corpus Endometrial Carcinoma	Tumor	TCGA-BG-A0VT-01A-11D-A10N	TCGA	hg19
TCGA-BG-A0VV-01	Infinium HumanMethylation450 BeadChip array	Uterine Corpus Endometrial Carcinoma	Tumor	TCGA-BG-A0VV-01A-21D-A123	TCGA	hg19
TCGA-BG-A0VW-01	Infinium HumanMethylation450 BeadChip array	Uterine Corpus Endometrial Carcinoma	Tumor	TCGA-BG-A0VW-01A-11D-A123	TCGA	hg19
TCGA-BG-A0VX-01	Infinium HumanMethylation450 BeadChip array	Uterine Corpus Endometrial Carcinoma	Tumor	TCGA-BG-A0VX-01A-11D-A123	TCGA	hg19
TCGA-BG-A0VZ-01	Infinium HumanMethylation450 BeadChip array	Uterine Corpus Endometrial Carcinoma	Tumor	TCGA-BG-A0VZ-01A-11D-A10A	TCGA	hg19
TCGA-BG-A0W1-01	Infinium HumanMethylation450 BeadChip array	Uterine Corpus Endometrial Carcinoma	Tumor	TCGA-BG-A0W1-01A-12D-A10A	TCGA	hg19
TCGA-BG-A0W2-01	Infinium HumanMethylation450 BeadChip array	Uterine Corpus Endometrial Carcinoma	Tumor	TCGA-BG-A0W2-01A-11D-A10A	TCGA	hg19
TCGA-BG-A0YU-01	Infinium HumanMethylation450 BeadChip array	Uterine Corpus Endometrial Carcinoma	Tumor	TCGA-BG-A0YU-01A-21D-A10N	TCGA	hg19
TCGA-BG-A0YV-01	Infinium HumanMethylation450 BeadChip array	Uterine Corpus Endometrial Carcinoma	Tumor	TCGA-BG-A0YV-01A-11D-A10N	TCGA	hg19
TCGA-BG-A186-01	Infinium HumanMethylation450 BeadChip array	Uterine Corpus Endometrial Carcinoma	Tumor	TCGA-BG-A186-01A-11D-A12K	TCGA	hg19
TCGA-BG-A187-01	Infinium HumanMethylation450 BeadChip array	Uterine Corpus Endometrial Carcinoma	Tumor	TCGA-BG-A187-01A-11D-A12K	TCGA	hg19
TCGA-BG-A18A-01	Infinium HumanMethylation450 BeadChip array	Uterine Corpus Endometrial Carcinoma	Tumor	TCGA-BG-A18A-01A-21D-A12K	TCGA	hg19
TCGA-BG-A18B-01	Infinium HumanMethylation450 BeadChip array	Uterine Corpus Endometrial Carcinoma	Tumor	TCGA-BG-A18B-01A-11D-A12K	TCGA	hg19
TCGA-BG-A18C-01	Infinium HumanMethylation450 BeadChip array	Uterine Corpus Endometrial Carcinoma	Tumor	TCGA-BG-A18C-01A-11D-A12K	TCGA	hg19
TCGA-BG-A220-01	Infinium HumanMethylation450 BeadChip array	Uterine Corpus Endometrial Carcinoma	Tumor	TCGA-BG-A220-01A-11D-A161	TCGA	hg19
TCGA-BG-A221-01	Infinium HumanMethylation450 BeadChip array	Uterine Corpus Endometrial Carcinoma	Tumor	TCGA-BG-A221-01A-21D-A161	TCGA	hg19
TCGA-BG-A222-01	Infinium HumanMethylation450 BeadChip array	Uterine Corpus Endometrial Carcinoma	Tumor	TCGA-BG-A222-01A-11D-A161	TCGA	hg19
TCGA-BG-A2AD-01	Infinium HumanMethylation450 BeadChip array	Uterine Corpus Endometrial Carcinoma	Tumor	TCGA-BG-A2AD-01A-21D-A16G	TCGA	hg19
TCGA-BG-A2AE-01	Infinium HumanMethylation450 BeadChip array	Uterine Corpus Endometrial Carcinoma	Tumor	TCGA-BG-A2AE-01A-11D-A16G	TCGA	hg19
TCGA-BG-A2L7-01	Infinium HumanMethylation450 BeadChip array	Uterine Corpus Endometrial Carcinoma	Tumor	TCGA-BG-A2L7-01A-11D-A18O	TCGA	hg19
TCGA-BG-A3EW-01	Infinium HumanMethylation450 BeadChip array	Uterine Corpus Endometrial Carcinoma	Tumor	TCGA-BG-A3EW-01A-11D-A22B	TCGA	hg19
TCGA-BG-A3PP-01	Infinium HumanMethylation450 BeadChip array	Uterine Corpus Endometrial Carcinoma	Tumor	TCGA-BG-A3PP-01A-11D-A22B	TCGA	hg19
TCGA-BK-A0CA-01	Infinium HumanMethylation450 BeadChip array	Uterine Corpus Endometrial Carcinoma	Tumor	TCGA-BK-A0CA-01A-21D-A123	TCGA	hg19
TCGA-BK-A0CA-01	Infinium HumanMethylation450 BeadChip array	Uterine Corpus Endometrial Carcinoma	Tumor	TCGA-BK-A0CA-01A-21D-A27B	TCGA	hg19
TCGA-BK-A0CC-01	Infinium HumanMethylation450 BeadChip array	Uterine Corpus Endometrial Carcinoma	Tumor	TCGA-BK-A0CC-01A-21D-A27B	TCGA	hg19
TCGA-BK-A139-01	Infinium HumanMethylation450 BeadChip array	Uterine Corpus Endometrial Carcinoma	Tumor	TCGA-BK-A139-01A-11D-A123	TCGA	hg19
TCGA-BK-A139-01	Infinium HumanMethylation450 BeadChip array	Uterine Corpus Endometrial Carcinoma	Tumor	TCGA-BK-A139-01A-11D-A27B	TCGA	hg19
TCGA-BK-A13B-01	Infinium HumanMethylation450 BeadChip array	Uterine Corpus Endometrial Carcinoma	Tumor	TCGA-BK-A13B-01A-51D-A22B	TCGA	hg19
TCGA-BK-A13C-01	Infinium HumanMethylation450 BeadChip array	Uterine Corpus Endometrial Carcinoma	Tumor	TCGA-BK-A13C-01A-11D-A123	TCGA	hg19
TCGA-BK-A26L-01	Infinium HumanMethylation450 BeadChip array	Uterine Corpus Endometrial Carcinoma	Tumor	TCGA-BK-A26L-01A-11D-A16G	TCGA	hg19
TCGA-BK-A26L-01	Infinium HumanMethylation450 BeadChip array	Uterine Corpus Endometrial Carcinoma	Tumor	TCGA-BK-A26L-01A-11D-A27B	TCGA	hg19
TCGA-BK-A4ZD-01	Infinium HumanMethylation450 BeadChip array	Uterine Corpus Endometrial Carcinoma	Tumor	TCGA-BK-A4ZD-01A-11D-A27Y	TCGA	hg19
TCGA-BK-A56F-01	Infinium HumanMethylation450 BeadChip array	Uterine Corpus Endometrial Carcinoma	Tumor	TCGA-BK-A56F-01A-32D-A27Y	TCGA	hg19
TCGA-BK-A6W3-01	Infinium HumanMethylation450 BeadChip array	Uterine Corpus Endometrial Carcinoma	Tumor	TCGA-BK-A6W3-01A-12D-A34S	TCGA	hg19
TCGA-BK-A6W4-01	Infinium HumanMethylation450 BeadChip array	Uterine Corpus Endometrial Carcinoma	Tumor	TCGA-BK-A6W4-01A-12D-A34S	TCGA	hg19
TCGA-BS-A0T9-01	Infinium HumanMethylation450 BeadChip array	Uterine Corpus Endometrial Carcinoma	Tumor	TCGA-BS-A0T9-01A-11D-A12K	TCGA	hg19
TCGA-BS-A0U5-01	Infinium HumanMethylation450 BeadChip array	Uterine Corpus Endometrial Carcinoma	Tumor	TCGA-BS-A0U5-01A-11D-A10A	TCGA	hg19
TCGA-BS-A0UA-01	Infinium HumanMethylation450 BeadChip array	Uterine Corpus Endometrial Carcinoma	Tumor	TCGA-BS-A0UA-01A-11D-A123	TCGA	hg19
TCGA-BS-A0UL-01	Infinium HumanMethylation450 BeadChip array	Uterine Corpus Endometrial Carcinoma	Tumor	TCGA-BS-A0UL-01A-11D-A10A	TCGA	hg19
TCGA-BS-A0V4-01	Infinium HumanMethylation450 BeadChip array	Uterine Corpus Endometrial Carcinoma	Tumor	TCGA-BS-A0V4-01A-11D-A14H	TCGA	hg19
TCGA-BS-A0V6-01	Infinium HumanMethylation450 BeadChip array	Uterine Corpus Endometrial Carcinoma	Tumor	TCGA-BS-A0V6-01A-11D-A123	TCGA	hg19
TCGA-BS-A0V7-01	Infinium HumanMethylation450 BeadChip array	Uterine Corpus Endometrial Carcinoma	Tumor	TCGA-BS-A0V7-01A-21D-A123	TCGA	hg19
TCGA-BS-A0V8-01	Infinium HumanMethylation450 BeadChip array	Uterine Corpus Endometrial Carcinoma	Tumor	TCGA-BS-A0V8-01A-11D-A123	TCGA	hg19
TCGA-BS-A0VI-01	Infinium HumanMethylation450 BeadChip array	Uterine Corpus Endometrial Carcinoma	Tumor	TCGA-BS-A0VI-01A-11D-A14H	TCGA	hg19
TCGA-BS-A0WQ-01	Infinium HumanMethylation450 BeadChip array	Uterine Corpus Endometrial Carcinoma	Tumor	TCGA-BS-A0WQ-01A-21D-A10A	TCGA	hg19
TCGA-D1-A0ZN-01	Infinium HumanMethylation450 BeadChip array	Uterine Corpus Endometrial Carcinoma	Tumor	TCGA-D1-A0ZN-01A-11D-A123	TCGA	hg19
TCGA-D1-A0ZO-01	Infinium HumanMethylation450 BeadChip array	Uterine Corpus Endometrial Carcinoma	Tumor	TCGA-D1-A0ZO-01A-11D-A123	TCGA	hg19
TCGA-D1-A0ZP-01	Infinium HumanMethylation450 BeadChip array	Uterine Corpus Endometrial Carcinoma	Tumor	TCGA-D1-A0ZP-01A-21D-A10N	TCGA	hg19
TCGA-D1-A0ZQ-01	Infinium HumanMethylation450 BeadChip array	Uterine Corpus Endometrial Carcinoma	Tumor	TCGA-D1-A0ZQ-01A-11D-A123	TCGA	hg19
TCGA-D1-A0ZR-01	Infinium HumanMethylation450 BeadChip array	Uterine Corpus Endometrial Carcinoma	Tumor	TCGA-D1-A0ZR-01A-21D-A10N	TCGA	hg19
TCGA-D1-A0ZS-01	Infinium HumanMethylation450 BeadChip array	Uterine Corpus Endometrial Carcinoma	Tumor	TCGA-D1-A0ZS-01A-11D-A123	TCGA	hg19
TCGA-D1-A0ZU-01	Infinium HumanMethylation450 BeadChip array	Uterine Corpus Endometrial Carcinoma	Tumor	TCGA-D1-A0ZU-01A-11D-A10N	TCGA	hg19
TCGA-D1-A0ZV-01	Infinium HumanMethylation450 BeadChip array	Uterine Corpus Endometrial Carcinoma	Tumor	TCGA-D1-A0ZV-01A-11D-A10N	TCGA	hg19
TCGA-D1-A0ZZ-01	Infinium HumanMethylation450 BeadChip array	Uterine Corpus Endometrial Carcinoma	Tumor	TCGA-D1-A0ZZ-01A-11D-A10N	TCGA	hg19
TCGA-D1-A101-01	Infinium HumanMethylation450 BeadChip array	Uterine Corpus Endometrial Carcinoma	Tumor	TCGA-D1-A101-01A-12D-A10N	TCGA	hg19
TCGA-D1-A102-01	Infinium HumanMethylation450 BeadChip array	Uterine Corpus Endometrial Carcinoma	Tumor	TCGA-D1-A102-01A-11D-A10N	TCGA	hg19
TCGA-D1-A103-01	Infinium HumanMethylation450 BeadChip array	Uterine Corpus Endometrial Carcinoma	Tumor	TCGA-D1-A103-01A-11D-A10N	TCGA	hg19
TCGA-D1-A15V-01	Infinium HumanMethylation450 BeadChip array	Uterine Corpus Endometrial Carcinoma	Tumor	TCGA-D1-A15V-01A-11D-A123	TCGA	hg19
TCGA-D1-A15W-01	Infinium HumanMethylation450 BeadChip array	Uterine Corpus Endometrial Carcinoma	Tumor	TCGA-D1-A15W-01A-11D-A123	TCGA	hg19
TCGA-D1-A15X-01	Infinium HumanMethylation450 BeadChip array	Uterine Corpus Endometrial Carcinoma	Tumor	TCGA-D1-A15X-01A-11D-A123	TCGA	hg19
TCGA-D1-A15Z-01	Infinium HumanMethylation450 BeadChip array	Uterine Corpus Endometrial Carcinoma	Tumor	TCGA-D1-A15Z-01A-11D-A123	TCGA	hg19
TCGA-D1-A160-01	Infinium HumanMethylation450 BeadChip array	Uterine Corpus Endometrial Carcinoma	Tumor	TCGA-D1-A160-01A-11D-A123	TCGA	hg19
TCGA-D1-A161-01	Infinium HumanMethylation450 BeadChip array	Uterine Corpus Endometrial Carcinoma	Tumor	TCGA-D1-A161-01A-11D-A123	TCGA	hg19
TCGA-D1-A162-01	Infinium HumanMethylation450 BeadChip array	Uterine Corpus Endometrial Carcinoma	Tumor	TCGA-D1-A162-01A-11D-A123	TCGA	hg19
TCGA-D1-A163-01	Infinium HumanMethylation450 BeadChip array	Uterine Corpus Endometrial Carcinoma	Tumor	TCGA-D1-A163-01A-11D-A12K	TCGA	hg19
TCGA-D1-A165-01	Infinium HumanMethylation450 BeadChip array	Uterine Corpus Endometrial Carcinoma	Tumor	TCGA-D1-A165-01A-11D-A12K	TCGA	hg19
TCGA-D1-A167-01	Infinium HumanMethylation450 BeadChip array	Uterine Corpus Endometrial Carcinoma	Tumor	TCGA-D1-A167-01A-11D-A12K	TCGA	hg19
TCGA-D1-A168-01	Infinium HumanMethylation450 BeadChip array	Uterine Corpus Endometrial Carcinoma	Tumor	TCGA-D1-A168-01A-31D-A12K	TCGA	hg19
TCGA-D1-A169-01	Infinium HumanMethylation450 BeadChip array	Uterine Corpus Endometrial Carcinoma	Tumor	TCGA-D1-A169-01A-11D-A12K	TCGA	hg19
TCGA-D1-A16B-01	Infinium HumanMethylation450 BeadChip array	Uterine Corpus Endometrial Carcinoma	Tumor	TCGA-D1-A16B-01A-11D-A12K	TCGA	hg19
TCGA-D1-A16D-01	Infinium HumanMethylation450 BeadChip array	Uterine Corpus Endometrial Carcinoma	Tumor	TCGA-D1-A16D-01A-11D-A12K	TCGA	hg19
TCGA-D1-A16E-01	Infinium HumanMethylation450 BeadChip array	Uterine Corpus Endometrial Carcinoma	Tumor	TCGA-D1-A16E-01A-22D-A12K	TCGA	hg19
TCGA-D1-A16F-01	Infinium HumanMethylation450 BeadChip array	Uterine Corpus Endometrial Carcinoma	Tumor	TCGA-D1-A16F-01A-11D-A12K	TCGA	hg19
TCGA-D1-A16G-01	Infinium HumanMethylation450 BeadChip array	Uterine Corpus Endometrial Carcinoma	Tumor	TCGA-D1-A16G-01A-31D-A12K	TCGA	hg19
TCGA-D1-A16I-01	Infinium HumanMethylation450 BeadChip array	Uterine Corpus Endometrial Carcinoma	Tumor	TCGA-D1-A16I-01A-11D-A12K	TCGA	hg19
TCGA-D1-A16J-01	Infinium HumanMethylation450 BeadChip array	Uterine Corpus Endometrial Carcinoma	Tumor	TCGA-D1-A16J-01A-11D-A12K	TCGA	hg19
TCGA-D1-A16N-01	Infinium HumanMethylation450 BeadChip array	Uterine Corpus Endometrial Carcinoma	Tumor	TCGA-D1-A16N-01A-11D-A12K	TCGA	hg19
TCGA-D1-A16O-01	Infinium HumanMethylation450 BeadChip array	Uterine Corpus Endometrial Carcinoma	Tumor	TCGA-D1-A16O-01A-11D-A12K	TCGA	hg19
TCGA-D1-A16Q-01	Infinium HumanMethylation450 BeadChip array	Uterine Corpus Endometrial Carcinoma	Tumor	TCGA-D1-A16Q-01A-12D-A12K	TCGA	hg19
TCGA-D1-A16R-01	Infinium HumanMethylation450 BeadChip array	Uterine Corpus Endometrial Carcinoma	Tumor	TCGA-D1-A16R-01A-11D-A12K	TCGA	hg19
TCGA-D1-A16S-01	Infinium HumanMethylation450 BeadChip array	Uterine Corpus Endometrial Carcinoma	Tumor	TCGA-D1-A16S-01A-11D-A12K	TCGA	hg19
TCGA-D1-A16V-01	Infinium HumanMethylation450 BeadChip array	Uterine Corpus Endometrial Carcinoma	Tumor	TCGA-D1-A16V-01A-11D-A12K	TCGA	hg19
TCGA-D1-A16X-01	Infinium HumanMethylation450 BeadChip array	Uterine Corpus Endometrial Carcinoma	Tumor	TCGA-D1-A16X-01A-11D-A12K	TCGA	hg19
TCGA-D1-A16Y-01	Infinium HumanMethylation450 BeadChip array	Uterine Corpus Endometrial Carcinoma	Tumor	TCGA-D1-A16Y-01A-31D-A12K	TCGA	hg19
TCGA-D1-A174-01	Infinium HumanMethylation450 BeadChip array	Uterine Corpus Endometrial Carcinoma	Tumor	TCGA-D1-A174-01A-11D-A12K	TCGA	hg19
TCGA-D1-A175-01	Infinium HumanMethylation450 BeadChip array	Uterine Corpus Endometrial Carcinoma	Tumor	TCGA-D1-A175-01A-11D-A12K	TCGA	hg19
TCGA-D1-A176-01	Infinium HumanMethylation450 BeadChip array	Uterine Corpus Endometrial Carcinoma	Tumor	TCGA-D1-A176-01A-11D-A12K	TCGA	hg19
TCGA-D1-A177-01	Infinium HumanMethylation450 BeadChip array	Uterine Corpus Endometrial Carcinoma	Tumor	TCGA-D1-A177-01A-21D-A12K	TCGA	hg19
TCGA-D1-A179-01	Infinium HumanMethylation450 BeadChip array	Uterine Corpus Endometrial Carcinoma	Tumor	TCGA-D1-A179-01A-11D-A12K	TCGA	hg19
TCGA-D1-A17A-01	Infinium HumanMethylation450 BeadChip array	Uterine Corpus Endometrial Carcinoma	Tumor	TCGA-D1-A17A-01A-11D-A12K	TCGA	hg19
TCGA-D1-A17B-01	Infinium HumanMethylation450 BeadChip array	Uterine Corpus Endometrial Carcinoma	Tumor	TCGA-D1-A17B-01A-22D-A12K	TCGA	hg19
TCGA-D1-A17C-01	Infinium HumanMethylation450 BeadChip array	Uterine Corpus Endometrial Carcinoma	Tumor	TCGA-D1-A17C-01A-11D-A12K	TCGA	hg19
TCGA-D1-A17D-01	Infinium HumanMethylation450 BeadChip array	Uterine Corpus Endometrial Carcinoma	Tumor	TCGA-D1-A17D-01A-12D-A12K	TCGA	hg19
TCGA-D1-A17F-01	Infinium HumanMethylation450 BeadChip array	Uterine Corpus Endometrial Carcinoma	Tumor	TCGA-D1-A17F-01A-11D-A12K	TCGA	hg19
TCGA-D1-A17H-01	Infinium HumanMethylation450 BeadChip array	Uterine Corpus Endometrial Carcinoma	Tumor	TCGA-D1-A17H-01A-11D-A12K	TCGA	hg19
TCGA-D1-A17K-01	Infinium HumanMethylation450 BeadChip array	Uterine Corpus Endometrial Carcinoma	Tumor	TCGA-D1-A17K-01A-11D-A12K	TCGA	hg19
TCGA-D1-A17L-01	Infinium HumanMethylation450 BeadChip array	Uterine Corpus Endometrial Carcinoma	Tumor	TCGA-D1-A17L-01A-11D-A12K	TCGA	hg19
TCGA-D1-A17M-01	Infinium HumanMethylation450 BeadChip array	Uterine Corpus Endometrial Carcinoma	Tumor	TCGA-D1-A17M-01A-21D-A12K	TCGA	hg19
TCGA-D1-A17N-01	Infinium HumanMethylation450 BeadChip array	Uterine Corpus Endometrial Carcinoma	Tumor	TCGA-D1-A17N-01A-11D-A12K	TCGA	hg19
TCGA-D1-A17Q-01	Infinium HumanMethylation450 BeadChip array	Uterine Corpus Endometrial Carcinoma	Tumor	TCGA-D1-A17Q-01A-11D-A12K	TCGA	hg19
TCGA-D1-A17R-01	Infinium HumanMethylation450 BeadChip array	Uterine Corpus Endometrial Carcinoma	Tumor	TCGA-D1-A17R-01A-11D-A12K	TCGA	hg19
TCGA-D1-A17S-01	Infinium HumanMethylation450 BeadChip array	Uterine Corpus Endometrial Carcinoma	Tumor	TCGA-D1-A17S-01A-11D-A12K	TCGA	hg19
TCGA-D1-A17T-01	Infinium HumanMethylation450 BeadChip array	Uterine Corpus Endometrial Carcinoma	Tumor	TCGA-D1-A17T-01A-11D-A12K	TCGA	hg19
TCGA-D1-A17U-01	Infinium HumanMethylation450 BeadChip array	Uterine Corpus Endometrial Carcinoma	Tumor	TCGA-D1-A17U-01A-21D-A12K	TCGA	hg19
TCGA-D1-A1NS-01	Infinium HumanMethylation450 BeadChip array	Uterine Corpus Endometrial Carcinoma	Tumor	TCGA-D1-A1NS-01A-11D-A14H	TCGA	hg19
TCGA-D1-A1NU-01	Infinium HumanMethylation450 BeadChip array	Uterine Corpus Endometrial Carcinoma	Tumor	TCGA-D1-A1NU-01A-11D-A14H	TCGA	hg19
TCGA-D1-A1NW-01	Infinium HumanMethylation450 BeadChip array	Uterine Corpus Endometrial Carcinoma	Tumor	TCGA-D1-A1NW-01A-11D-A14N	TCGA	hg19
TCGA-D1-A1NX-01	Infinium HumanMethylation450 BeadChip array	Uterine Corpus Endometrial Carcinoma	Tumor	TCGA-D1-A1NX-01A-11D-A16G	TCGA	hg19
TCGA-D1-A1NY-01	Infinium HumanMethylation450 BeadChip array	Uterine Corpus Endometrial Carcinoma	Tumor	TCGA-D1-A1NY-01A-11D-A16G	TCGA	hg19
TCGA-D1-A1NZ-01	Infinium HumanMethylation450 BeadChip array	Uterine Corpus Endometrial Carcinoma	Tumor	TCGA-D1-A1NZ-01A-21D-A14H	TCGA	hg19
TCGA-D1-A1O0-01	Infinium HumanMethylation450 BeadChip array	Uterine Corpus Endometrial Carcinoma	Tumor	TCGA-D1-A1O0-01A-11D-A17F	TCGA	hg19
TCGA-D1-A1O5-01	Infinium HumanMethylation450 BeadChip array	Uterine Corpus Endometrial Carcinoma	Tumor	TCGA-D1-A1O5-01A-11D-A14H	TCGA	hg19
TCGA-D1-A1O7-01	Infinium HumanMethylation450 BeadChip array	Uterine Corpus Endometrial Carcinoma	Tumor	TCGA-D1-A1O7-01A-11D-A14H	TCGA	hg19
TCGA-D1-A1O8-01	Infinium HumanMethylation450 BeadChip array	Uterine Corpus Endometrial Carcinoma	Tumor	TCGA-D1-A1O8-01A-11D-A14H	TCGA	hg19
TCGA-D1-A2G0-01	Infinium HumanMethylation450 BeadChip array	Uterine Corpus Endometrial Carcinoma	Tumor	TCGA-D1-A2G0-01A-11D-A17F	TCGA	hg19
TCGA-D1-A2G5-01	Infinium HumanMethylation450 BeadChip array	Uterine Corpus Endometrial Carcinoma	Tumor	TCGA-D1-A2G5-01A-11D-A17F	TCGA	hg19
TCGA-D1-A2G6-01	Infinium HumanMethylation450 BeadChip array	Uterine Corpus Endometrial Carcinoma	Tumor	TCGA-D1-A2G6-01A-11D-A17F	TCGA	hg19
TCGA-D1-A2G7-01	Infinium HumanMethylation450 BeadChip array	Uterine Corpus Endometrial Carcinoma	Tumor	TCGA-D1-A2G7-01A-21D-A17Z	TCGA	hg19
TCGA-D1-A3DA-01	Infinium HumanMethylation450 BeadChip array	Uterine Corpus Endometrial Carcinoma	Tumor	TCGA-D1-A3DA-01A-12D-A212	TCGA	hg19
TCGA-D1-A3DG-01	Infinium HumanMethylation450 BeadChip array	Uterine Corpus Endometrial Carcinoma	Tumor	TCGA-D1-A3DG-01A-11D-A19Z	TCGA	hg19
TCGA-D1-A3DH-01	Infinium HumanMethylation450 BeadChip array	Uterine Corpus Endometrial Carcinoma	Tumor	TCGA-D1-A3DH-01A-11D-A19Z	TCGA	hg19
TCGA-D1-A3JP-01	Infinium HumanMethylation450 BeadChip array	Uterine Corpus Endometrial Carcinoma	Tumor	TCGA-D1-A3JP-01A-31D-A22B	TCGA	hg19
TCGA-D1-A3JQ-01	Infinium HumanMethylation450 BeadChip array	Uterine Corpus Endometrial Carcinoma	Tumor	TCGA-D1-A3JQ-01A-11D-A22B	TCGA	hg19
TCGA-DF-A2KN-01	Infinium HumanMethylation450 BeadChip array	Uterine Corpus Endometrial Carcinoma	Tumor	TCGA-DF-A2KN-01A-11D-A17Z	TCGA	hg19
TCGA-DF-A2KR-01	Infinium HumanMethylation450 BeadChip array	Uterine Corpus Endometrial Carcinoma	Tumor	TCGA-DF-A2KR-01A-11D-A17Z	TCGA	hg19
TCGA-DF-A2KS-01	Infinium HumanMethylation450 BeadChip array	Uterine Corpus Endometrial Carcinoma	Tumor	TCGA-DF-A2KS-01A-11D-A18O	TCGA	hg19
TCGA-DF-A2KU-01	Infinium HumanMethylation450 BeadChip array	Uterine Corpus Endometrial Carcinoma	Tumor	TCGA-DF-A2KU-01A-11D-A17Z	TCGA	hg19
TCGA-DF-A2KV-01	Infinium HumanMethylation450 BeadChip array	Uterine Corpus Endometrial Carcinoma	Tumor	TCGA-DF-A2KV-01A-11D-A17Z	TCGA	hg19
TCGA-DF-A2KY-01	Infinium HumanMethylation450 BeadChip array	Uterine Corpus Endometrial Carcinoma	Tumor	TCGA-DF-A2KY-01A-21D-A212	TCGA	hg19
TCGA-DF-A2KZ-01	Infinium HumanMethylation450 BeadChip array	Uterine Corpus Endometrial Carcinoma	Tumor	TCGA-DF-A2KZ-01A-11D-A212	TCGA	hg19
TCGA-DF-A2L0-01	Infinium HumanMethylation450 BeadChip array	Uterine Corpus Endometrial Carcinoma	Tumor	TCGA-DF-A2L0-01A-11D-A17Z	TCGA	hg19
TCGA-DI-A0WH-01	Infinium HumanMethylation450 BeadChip array	Uterine Corpus Endometrial Carcinoma	Tumor	TCGA-DI-A0WH-01A-12D-A12K	TCGA	hg19
TCGA-DI-A1BU-01	Infinium HumanMethylation450 BeadChip array	Uterine Corpus Endometrial Carcinoma	Tumor	TCGA-DI-A1BU-01A-11D-A138	TCGA	hg19
TCGA-DI-A1BY-01	Infinium HumanMethylation450 BeadChip array	Uterine Corpus Endometrial Carcinoma	Tumor	TCGA-DI-A1BY-01A-21D-A138	TCGA	hg19
TCGA-DI-A1C3-01	Infinium HumanMethylation450 BeadChip array	Uterine Corpus Endometrial Carcinoma	Tumor	TCGA-DI-A1C3-01A-41D-A138	TCGA	hg19
TCGA-DI-A1NN-01	Infinium HumanMethylation450 BeadChip array	Uterine Corpus Endometrial Carcinoma	Tumor	TCGA-DI-A1NN-01A-11D-A16G	TCGA	hg19
TCGA-DI-A1NO-01	Infinium HumanMethylation450 BeadChip array	Uterine Corpus Endometrial Carcinoma	Tumor	TCGA-DI-A1NO-01A-31D-A161	TCGA	hg19
TCGA-DI-A2QT-01	Infinium HumanMethylation450 BeadChip array	Uterine Corpus Endometrial Carcinoma	Tumor	TCGA-DI-A2QT-01A-12D-A19Z	TCGA	hg19
TCGA-DI-A2QU-01	Infinium HumanMethylation450 BeadChip array	Uterine Corpus Endometrial Carcinoma	Tumor	TCGA-DI-A2QU-01A-11D-A18O	TCGA	hg19
TCGA-DI-A2QY-01	Infinium HumanMethylation450 BeadChip array	Uterine Corpus Endometrial Carcinoma	Tumor	TCGA-DI-A2QY-01A-12D-A19Z	TCGA	hg19
TCGA-E6-A1LX-01	Infinium HumanMethylation450 BeadChip array	Uterine Corpus Endometrial Carcinoma	Tumor	TCGA-E6-A1LX-01A-11D-A14H	TCGA	hg19
TCGA-E6-A1LZ-01	Infinium HumanMethylation450 BeadChip array	Uterine Corpus Endometrial Carcinoma	Tumor	TCGA-E6-A1LZ-01A-11D-A145	TCGA	hg19
TCGA-E6-A1M0-01	Infinium HumanMethylation450 BeadChip array	Uterine Corpus Endometrial Carcinoma	Tumor	TCGA-E6-A1M0-01A-11D-A145	TCGA	hg19
TCGA-E6-A2P8-01	Infinium HumanMethylation450 BeadChip array	Uterine Corpus Endometrial Carcinoma	Tumor	TCGA-E6-A2P8-01A-11D-A19Z	TCGA	hg19
TCGA-E6-A2P9-01	Infinium HumanMethylation450 BeadChip array	Uterine Corpus Endometrial Carcinoma	Tumor	TCGA-E6-A2P9-01A-11D-A19Z	TCGA	hg19
TCGA-E6-A8L9-01	Infinium HumanMethylation450 BeadChip array	Uterine Corpus Endometrial Carcinoma	Tumor	TCGA-E6-A8L9-01A-21D-A37Q	TCGA	hg19
TCGA-EC-A1NJ-01	Infinium HumanMethylation450 BeadChip array	Uterine Corpus Endometrial Carcinoma	Tumor	TCGA-EC-A1NJ-01A-31D-A14H	TCGA	hg19
TCGA-EC-A1QX-01	Infinium HumanMethylation450 BeadChip array	Uterine Corpus Endometrial Carcinoma	Tumor	TCGA-EC-A1QX-01A-31D-A16G	TCGA	hg19
TCGA-EC-A24G-01	Infinium HumanMethylation450 BeadChip array	Uterine Corpus Endometrial Carcinoma	Tumor	TCGA-EC-A24G-01A-11D-A16G	TCGA	hg19
TCGA-EO-A1Y5-01	Infinium HumanMethylation450 BeadChip array	Uterine Corpus Endometrial Carcinoma	Tumor	TCGA-EO-A1Y5-01A-11D-A161	TCGA	hg19
TCGA-EO-A1Y7-01	Infinium HumanMethylation450 BeadChip array	Uterine Corpus Endometrial Carcinoma	Tumor	TCGA-EO-A1Y7-01A-11D-A161	TCGA	hg19
TCGA-EO-A1Y8-01	Infinium HumanMethylation450 BeadChip array	Uterine Corpus Endometrial Carcinoma	Tumor	TCGA-EO-A1Y8-01A-11D-A161	TCGA	hg19
TCGA-EO-A22R-01	Infinium HumanMethylation450 BeadChip array	Uterine Corpus Endometrial Carcinoma	Tumor	TCGA-EO-A22R-01A-11D-A18O	TCGA	hg19
TCGA-EO-A22S-01	Infinium HumanMethylation450 BeadChip array	Uterine Corpus Endometrial Carcinoma	Tumor	TCGA-EO-A22S-01A-11D-A18O	TCGA	hg19
TCGA-EO-A22T-01	Infinium HumanMethylation450 BeadChip array	Uterine Corpus Endometrial Carcinoma	Tumor	TCGA-EO-A22T-01A-21D-A18O	TCGA	hg19
TCGA-EO-A22U-01	Infinium HumanMethylation450 BeadChip array	Uterine Corpus Endometrial Carcinoma	Tumor	TCGA-EO-A22U-01A-11D-A17Z	TCGA	hg19
TCGA-EO-A22X-01	Infinium HumanMethylation450 BeadChip array	Uterine Corpus Endometrial Carcinoma	Tumor	TCGA-EO-A22X-01A-11D-A17Z	TCGA	hg19
TCGA-EO-A22Y-01	Infinium HumanMethylation450 BeadChip array	Uterine Corpus Endometrial Carcinoma	Tumor	TCGA-EO-A22Y-01A-11D-A17Z	TCGA	hg19
TCGA-EO-A2CG-01	Infinium HumanMethylation450 BeadChip array	Uterine Corpus Endometrial Carcinoma	Tumor	TCGA-EO-A2CG-01A-12D-A17Z	TCGA	hg19
TCGA-EO-A2CH-01	Infinium HumanMethylation450 BeadChip array	Uterine Corpus Endometrial Carcinoma	Tumor	TCGA-EO-A2CH-01A-11D-A17Z	TCGA	hg19
TCGA-EO-A3AS-01	Infinium HumanMethylation450 BeadChip array	Uterine Corpus Endometrial Carcinoma	Tumor	TCGA-EO-A3AS-01A-11D-A19Z	TCGA	hg19
TCGA-EO-A3AU-01	Infinium HumanMethylation450 BeadChip array	Uterine Corpus Endometrial Carcinoma	Tumor	TCGA-EO-A3AU-01A-21D-A19Z	TCGA	hg19
TCGA-EO-A3AV-01	Infinium HumanMethylation450 BeadChip array	Uterine Corpus Endometrial Carcinoma	Tumor	TCGA-EO-A3AV-01A-12D-A19Z	TCGA	hg19
TCGA-EO-A3AY-01	Infinium HumanMethylation450 BeadChip array	Uterine Corpus Endometrial Carcinoma	Tumor	TCGA-EO-A3AY-01A-12D-A19Z	TCGA	hg19
TCGA-EO-A3AZ-01	Infinium HumanMethylation450 BeadChip array	Uterine Corpus Endometrial Carcinoma	Tumor	TCGA-EO-A3AZ-01A-12D-A19Z	TCGA	hg19
TCGA-EO-A3B0-01	Infinium HumanMethylation450 BeadChip array	Uterine Corpus Endometrial Carcinoma	Tumor	TCGA-EO-A3B0-01A-12D-A19Z	TCGA	hg19
TCGA-EO-A3B1-01	Infinium HumanMethylation450 BeadChip array	Uterine Corpus Endometrial Carcinoma	Tumor	TCGA-EO-A3B1-01A-12D-A19Z	TCGA	hg19
TCGA-EO-A3KU-01	Infinium HumanMethylation450 BeadChip array	Uterine Corpus Endometrial Carcinoma	Tumor	TCGA-EO-A3KU-01A-11D-A22B	TCGA	hg19
TCGA-EO-A3KW-01	Infinium HumanMethylation450 BeadChip array	Uterine Corpus Endometrial Carcinoma	Tumor	TCGA-EO-A3KW-01A-11D-A22B	TCGA	hg19
TCGA-EO-A3KX-01	Infinium HumanMethylation450 BeadChip array	Uterine Corpus Endometrial Carcinoma	Tumor	TCGA-EO-A3KX-01A-11D-A22B	TCGA	hg19
TCGA-EO-A3L0-01	Infinium HumanMethylation450 BeadChip array	Uterine Corpus Endometrial Carcinoma	Tumor	TCGA-EO-A3L0-01A-11D-A22B	TCGA	hg19
TCGA-EY-A1G7-01	Infinium HumanMethylation450 BeadChip array	Uterine Corpus Endometrial Carcinoma	Tumor	TCGA-EY-A1G7-01A-11D-A13K	TCGA	hg19
TCGA-EY-A1G8-01	Infinium HumanMethylation450 BeadChip array	Uterine Corpus Endometrial Carcinoma	Tumor	TCGA-EY-A1G8-01A-11D-A13K	TCGA	hg19
TCGA-EY-A1GC-01	Infinium HumanMethylation450 BeadChip array	Uterine Corpus Endometrial Carcinoma	Tumor	TCGA-EY-A1GC-01A-11D-A13K	TCGA	hg19
TCGA-EY-A1GD-01	Infinium HumanMethylation450 BeadChip array	Uterine Corpus Endometrial Carcinoma	Tumor	TCGA-EY-A1GD-01A-11D-A13K	TCGA	hg19
TCGA-EY-A1GE-01	Infinium HumanMethylation450 BeadChip array	Uterine Corpus Endometrial Carcinoma	Tumor	TCGA-EY-A1GE-01A-11D-A13K	TCGA	hg19
TCGA-EY-A1GF-01	Infinium HumanMethylation450 BeadChip array	Uterine Corpus Endometrial Carcinoma	Tumor	TCGA-EY-A1GF-01A-11D-A13K	TCGA	hg19
TCGA-EY-A1GH-01	Infinium HumanMethylation450 BeadChip array	Uterine Corpus Endometrial Carcinoma	Tumor	TCGA-EY-A1GH-01A-11D-A13K	TCGA	hg19
TCGA-EY-A1GI-01	Infinium HumanMethylation450 BeadChip array	Uterine Corpus Endometrial Carcinoma	Tumor	TCGA-EY-A1GI-01A-11D-A13K	TCGA	hg19
TCGA-EY-A1GK-01	Infinium HumanMethylation450 BeadChip array	Uterine Corpus Endometrial Carcinoma	Tumor	TCGA-EY-A1GK-01A-11D-A13K	TCGA	hg19
TCGA-EY-A1GL-01	Infinium HumanMethylation450 BeadChip array	Uterine Corpus Endometrial Carcinoma	Tumor	TCGA-EY-A1GL-01A-11D-A13K	TCGA	hg19
TCGA-EY-A1GM-01	Infinium HumanMethylation450 BeadChip array	Uterine Corpus Endometrial Carcinoma	Tumor	TCGA-EY-A1GM-01A-12D-A14H	TCGA	hg19
TCGA-EY-A1GO-01	Infinium HumanMethylation450 BeadChip array	Uterine Corpus Endometrial Carcinoma	Tumor	TCGA-EY-A1GO-01A-11D-A14H	TCGA	hg19
TCGA-EY-A1GP-01	Infinium HumanMethylation450 BeadChip array	Uterine Corpus Endometrial Carcinoma	Tumor	TCGA-EY-A1GP-01A-11D-A13K	TCGA	hg19
TCGA-EY-A1GQ-01	Infinium HumanMethylation450 BeadChip array	Uterine Corpus Endometrial Carcinoma	Tumor	TCGA-EY-A1GQ-01A-21D-A13K	TCGA	hg19
TCGA-EY-A1GR-01	Infinium HumanMethylation450 BeadChip array	Uterine Corpus Endometrial Carcinoma	Tumor	TCGA-EY-A1GR-01A-11D-A13K	TCGA	hg19
TCGA-EY-A1GS-01	Infinium HumanMethylation450 BeadChip array	Uterine Corpus Endometrial Carcinoma	Tumor	TCGA-EY-A1GS-01A-11D-A13K	TCGA	hg19
TCGA-EY-A1GT-01	Infinium HumanMethylation450 BeadChip array	Uterine Corpus Endometrial Carcinoma	Tumor	TCGA-EY-A1GT-01A-11D-A13K	TCGA	hg19
TCGA-EY-A1GU-01	Infinium HumanMethylation450 BeadChip array	Uterine Corpus Endometrial Carcinoma	Tumor	TCGA-EY-A1GU-01A-11D-A13K	TCGA	hg19
TCGA-EY-A1GV-01	Infinium HumanMethylation450 BeadChip array	Uterine Corpus Endometrial Carcinoma	Tumor	TCGA-EY-A1GV-01A-11D-A13K	TCGA	hg19
TCGA-EY-A1GW-01	Infinium HumanMethylation450 BeadChip array	Uterine Corpus Endometrial Carcinoma	Tumor	TCGA-EY-A1GW-01A-22D-A13K	TCGA	hg19
TCGA-EY-A1GX-01	Infinium HumanMethylation450 BeadChip array	Uterine Corpus Endometrial Carcinoma	Tumor	TCGA-EY-A1GX-01A-12D-A13K	TCGA	hg19
TCGA-EY-A1H0-01	Infinium HumanMethylation450 BeadChip array	Uterine Corpus Endometrial Carcinoma	Tumor	TCGA-EY-A1H0-01A-11D-A13K	TCGA	hg19
TCGA-EY-A210-01	Infinium HumanMethylation450 BeadChip array	Uterine Corpus Endometrial Carcinoma	Tumor	TCGA-EY-A210-01A-11D-A161	TCGA	hg19
TCGA-EY-A212-01	Infinium HumanMethylation450 BeadChip array	Uterine Corpus Endometrial Carcinoma	Tumor	TCGA-EY-A212-01A-11D-A14N	TCGA	hg19
TCGA-EY-A214-01	Infinium HumanMethylation450 BeadChip array	Uterine Corpus Endometrial Carcinoma	Tumor	TCGA-EY-A214-01A-12D-A161	TCGA	hg19
TCGA-EY-A215-01	Infinium HumanMethylation450 BeadChip array	Uterine Corpus Endometrial Carcinoma	Tumor	TCGA-EY-A215-01A-11D-A14N	TCGA	hg19
TCGA-EY-A2OM-01	Infinium HumanMethylation450 BeadChip array	Uterine Corpus Endometrial Carcinoma	Tumor	TCGA-EY-A2OM-01A-11D-A18O	TCGA	hg19
TCGA-EY-A2ON-01	Infinium HumanMethylation450 BeadChip array	Uterine Corpus Endometrial Carcinoma	Tumor	TCGA-EY-A2ON-01A-21D-A18O	TCGA	hg19
TCGA-EY-A2OO-01	Infinium HumanMethylation450 BeadChip array	Uterine Corpus Endometrial Carcinoma	Tumor	TCGA-EY-A2OO-01A-11D-A19Z	TCGA	hg19
TCGA-EY-A2OP-01	Infinium HumanMethylation450 BeadChip array	Uterine Corpus Endometrial Carcinoma	Tumor	TCGA-EY-A2OP-01A-11D-A19Z	TCGA	hg19
TCGA-EY-A2OQ-01	Infinium HumanMethylation450 BeadChip array	Uterine Corpus Endometrial Carcinoma	Tumor	TCGA-EY-A2OQ-01A-11D-A19Z	TCGA	hg19
TCGA-EY-A3L3-01	Infinium HumanMethylation450 BeadChip array	Uterine Corpus Endometrial Carcinoma	Tumor	TCGA-EY-A3L3-01A-11D-A22B	TCGA	hg19
TCGA-EY-A3QX-01	Infinium HumanMethylation450 BeadChip array	Uterine Corpus Endometrial Carcinoma	Tumor	TCGA-EY-A3QX-01A-11D-A22B	TCGA	hg19
TCGA-EY-A4KR-01	Infinium HumanMethylation450 BeadChip array	Uterine Corpus Endometrial Carcinoma	Tumor	TCGA-EY-A4KR-01A-11D-A27Y	TCGA	hg19
TCGA-EY-A547-01	Infinium HumanMethylation450 BeadChip array	Uterine Corpus Endometrial Carcinoma	Tumor	TCGA-EY-A547-01A-11D-A27Y	TCGA	hg19
TCGA-EY-A548-01	Infinium HumanMethylation450 BeadChip array	Uterine Corpus Endometrial Carcinoma	Tumor	TCGA-EY-A548-01A-11D-A27Y	TCGA	hg19
TCGA-EY-A549-01	Infinium HumanMethylation450 BeadChip array	Uterine Corpus Endometrial Carcinoma	Tumor	TCGA-EY-A549-01A-11D-A27Y	TCGA	hg19
TCGA-EY-A54A-01	Infinium HumanMethylation450 BeadChip array	Uterine Corpus Endometrial Carcinoma	Tumor	TCGA-EY-A54A-01A-11D-A27Y	TCGA	hg19
TCGA-EY-A5W2-01	Infinium HumanMethylation450 BeadChip array	Uterine Corpus Endometrial Carcinoma	Tumor	TCGA-EY-A5W2-01A-11D-A31V	TCGA	hg19
TCGA-EY-A72D-01	Infinium HumanMethylation450 BeadChip array	Uterine Corpus Endometrial Carcinoma	Tumor	TCGA-EY-A72D-01A-12D-A34S	TCGA	hg19
TCGA-FI-A2CX-01	Infinium HumanMethylation450 BeadChip array	Uterine Corpus Endometrial Carcinoma	Tumor	TCGA-FI-A2CX-01A-11D-A17F	TCGA	hg19
TCGA-FI-A2CY-01	Infinium HumanMethylation450 BeadChip array	Uterine Corpus Endometrial Carcinoma	Tumor	TCGA-FI-A2CY-01A-11D-A17F	TCGA	hg19
TCGA-FI-A2D0-01	Infinium HumanMethylation450 BeadChip array	Uterine Corpus Endometrial Carcinoma	Tumor	TCGA-FI-A2D0-01A-11D-A17F	TCGA	hg19
TCGA-FI-A2D2-01	Infinium HumanMethylation450 BeadChip array	Uterine Corpus Endometrial Carcinoma	Tumor	TCGA-FI-A2D2-01A-11D-A17F	TCGA	hg19
TCGA-FI-A2D4-01	Infinium HumanMethylation450 BeadChip array	Uterine Corpus Endometrial Carcinoma	Tumor	TCGA-FI-A2D4-01A-12D-A17F	TCGA	hg19
TCGA-FI-A2D5-01	Infinium HumanMethylation450 BeadChip array	Uterine Corpus Endometrial Carcinoma	Tumor	TCGA-FI-A2D5-01A-11D-A17F	TCGA	hg19
TCGA-FI-A2D6-01	Infinium HumanMethylation450 BeadChip array	Uterine Corpus Endometrial Carcinoma	Tumor	TCGA-FI-A2D6-01A-11D-A17F	TCGA	hg19
TCGA-FI-A2EU-01	Infinium HumanMethylation450 BeadChip array	Uterine Corpus Endometrial Carcinoma	Tumor	TCGA-FI-A2EU-01A-11D-A17F	TCGA	hg19
TCGA-FI-A2EW-01	Infinium HumanMethylation450 BeadChip array	Uterine Corpus Endometrial Carcinoma	Tumor	TCGA-FI-A2EW-01A-11D-A17F	TCGA	hg19
TCGA-FI-A2EX-01	Infinium HumanMethylation450 BeadChip array	Uterine Corpus Endometrial Carcinoma	Tumor	TCGA-FI-A2EX-01A-11D-A17F	TCGA	hg19
TCGA-FI-A2EY-01	Infinium HumanMethylation450 BeadChip array	Uterine Corpus Endometrial Carcinoma	Tumor	TCGA-FI-A2EY-01A-12D-A18O	TCGA	hg19
TCGA-FI-A2F4-01	Infinium HumanMethylation450 BeadChip array	Uterine Corpus Endometrial Carcinoma	Tumor	TCGA-FI-A2F4-01A-11D-A17F	TCGA	hg19
TCGA-FI-A2F8-01	Infinium HumanMethylation450 BeadChip array	Uterine Corpus Endometrial Carcinoma	Tumor	TCGA-FI-A2F8-01A-12D-A17F	TCGA	hg19
TCGA-FI-A2F9-01	Infinium HumanMethylation450 BeadChip array	Uterine Corpus Endometrial Carcinoma	Tumor	TCGA-FI-A2F9-01A-11D-A17F	TCGA	hg19
TCGA-FI-A3PV-01	Infinium HumanMethylation450 BeadChip array	Uterine Corpus Endometrial Carcinoma	Tumor	TCGA-FI-A3PV-01A-11D-A22B	TCGA	hg19
TCGA-FI-A3PX-01	Infinium HumanMethylation450 BeadChip array	Uterine Corpus Endometrial Carcinoma	Tumor	TCGA-FI-A3PX-01A-11D-A22B	TCGA	hg19
TCGA-H5-A2HR-01	Infinium HumanMethylation450 BeadChip array	Uterine Corpus Endometrial Carcinoma	Tumor	TCGA-H5-A2HR-01A-11D-A17Z	TCGA	hg19
TCGA-JU-AAVI-01	Infinium HumanMethylation450 BeadChip array	Uterine Corpus Endometrial Carcinoma	Tumor	TCGA-JU-AAVI-01A-11D-A409	TCGA	hg19
TCGA-K6-A3WQ-01	Infinium HumanMethylation450 BeadChip array	Uterine Corpus Endometrial Carcinoma	Tumor	TCGA-K6-A3WQ-01A-11D-A22B	TCGA	hg19
TCGA-KJ-A3U4-01	Infinium HumanMethylation450 BeadChip array	Uterine Corpus Endometrial Carcinoma	Tumor	TCGA-KJ-A3U4-01A-11D-A22B	TCGA	hg19
TCGA-KP-A3VZ-01	Infinium HumanMethylation450 BeadChip array	Uterine Corpus Endometrial Carcinoma	Tumor	TCGA-KP-A3VZ-01A-11D-A22B	TCGA	hg19
TCGA-KP-A3W0-01	Infinium HumanMethylation450 BeadChip array	Uterine Corpus Endometrial Carcinoma	Tumor	TCGA-KP-A3W0-01A-21D-A22B	TCGA	hg19
TCGA-KP-A3W1-01	Infinium HumanMethylation450 BeadChip array	Uterine Corpus Endometrial Carcinoma	Tumor	TCGA-KP-A3W1-01A-11D-A22B	TCGA	hg19
TCGA-KP-A3W3-01	Infinium HumanMethylation450 BeadChip array	Uterine Corpus Endometrial Carcinoma	Tumor	TCGA-KP-A3W3-01A-11D-A22B	TCGA	hg19
TCGA-KP-A3W4-01	Infinium HumanMethylation450 BeadChip array	Uterine Corpus Endometrial Carcinoma	Tumor	TCGA-KP-A3W4-01A-11D-A22B	TCGA	hg19
TCGA-PG-A5BC-01	Infinium HumanMethylation450 BeadChip array	Uterine Corpus Endometrial Carcinoma	Tumor	TCGA-PG-A5BC-01A-12D-A27Y	TCGA	hg19
TCGA-PG-A6IB-01	Infinium HumanMethylation450 BeadChip array	Uterine Corpus Endometrial Carcinoma	Tumor	TCGA-PG-A6IB-01A-21D-A31V	TCGA	hg19
TCGA-PG-A7D5-01	Infinium HumanMethylation450 BeadChip array	Uterine Corpus Endometrial Carcinoma	Tumor	TCGA-PG-A7D5-01A-11D-A34S	TCGA	hg19
TCGA-PG-A914-01	Infinium HumanMethylation450 BeadChip array	Uterine Corpus Endometrial Carcinoma	Tumor	TCGA-PG-A914-01A-11D-A37Q	TCGA	hg19
TCGA-PG-A915-01	Infinium HumanMethylation450 BeadChip array	Uterine Corpus Endometrial Carcinoma	Tumor	TCGA-PG-A915-01A-11D-A37Q	TCGA	hg19
TCGA-PG-A916-01	Infinium HumanMethylation450 BeadChip array	Uterine Corpus Endometrial Carcinoma	Tumor	TCGA-PG-A916-01A-11D-A37Q	TCGA	hg19
TCGA-PG-A917-01	Infinium HumanMethylation450 BeadChip array	Uterine Corpus Endometrial Carcinoma	Tumor	TCGA-PG-A917-01A-31D-A37Q	TCGA	hg19
TCGA-QF-A5YS-01	Infinium HumanMethylation450 BeadChip array	Uterine Corpus Endometrial Carcinoma	Tumor	TCGA-QF-A5YS-01A-11D-A31V	TCGA	hg19
TCGA-QF-A5YT-01	Infinium HumanMethylation450 BeadChip array	Uterine Corpus Endometrial Carcinoma	Tumor	TCGA-QF-A5YT-01A-11D-A31V	TCGA	hg19
TCGA-QS-A5YQ-01	Infinium HumanMethylation450 BeadChip array	Uterine Corpus Endometrial Carcinoma	Tumor	TCGA-QS-A5YQ-01A-11D-A31V	TCGA	hg19
TCGA-QS-A5YR-01	Infinium HumanMethylation450 BeadChip array	Uterine Corpus Endometrial Carcinoma	Tumor	TCGA-QS-A5YR-01A-31D-A31V	TCGA	hg19
TCGA-QS-A744-01	Infinium HumanMethylation450 BeadChip array	Uterine Corpus Endometrial Carcinoma	Tumor	TCGA-QS-A744-01A-11D-A34S	TCGA	hg19
TCGA-QS-A8F1-01	Infinium HumanMethylation450 BeadChip array	Uterine Corpus Endometrial Carcinoma	Tumor	TCGA-QS-A8F1-01A-21D-A37Q	TCGA	hg19
TCGA-SJ-A6ZI-01	Infinium HumanMethylation450 BeadChip array	Uterine Corpus Endometrial Carcinoma	Tumor	TCGA-SJ-A6ZI-01A-12D-A34S	TCGA	hg19
TCGA-SJ-A6ZJ-01	Infinium HumanMethylation450 BeadChip array	Uterine Corpus Endometrial Carcinoma	Tumor	TCGA-SJ-A6ZJ-01A-12D-A34S	TCGA	hg19
TCGA-SL-A6J9-01	Infinium HumanMethylation450 BeadChip array	Uterine Corpus Endometrial Carcinoma	Tumor	TCGA-SL-A6J9-01A-11D-A31V	TCGA	hg19
TCGA-SL-A6JA-01	Infinium HumanMethylation450 BeadChip array	Uterine Corpus Endometrial Carcinoma	Tumor	TCGA-SL-A6JA-01A-11D-A31V	TCGA	hg19
TCGA-AJ-A2QL-11	Infinium HumanMethylation450 BeadChip array	Uterine Corpus Endometrial Carcinoma	Normal	TCGA-AJ-A2QL-11A-11D-A18O	TCGA	hg19
TCGA-AJ-A3NC-11	Infinium HumanMethylation450 BeadChip array	Uterine Corpus Endometrial Carcinoma	Normal	TCGA-AJ-A3NC-11A-11D-A22B	TCGA	hg19
TCGA-AJ-A3NE-11	Infinium HumanMethylation450 BeadChip array	Uterine Corpus Endometrial Carcinoma	Normal	TCGA-AJ-A3NE-11A-11D-A22B	TCGA	hg19
TCGA-AJ-A3NH-11	Infinium HumanMethylation450 BeadChip array	Uterine Corpus Endometrial Carcinoma	Normal	TCGA-AJ-A3NH-11A-11D-A22B	TCGA	hg19
TCGA-AX-A05Y-11	Infinium HumanMethylation450 BeadChip array	Uterine Corpus Endometrial Carcinoma	Normal	TCGA-AX-A05Y-11A-11D-A27Y	TCGA	hg19
TCGA-AX-A0IZ-11	Infinium HumanMethylation450 BeadChip array	Uterine Corpus Endometrial Carcinoma	Normal	TCGA-AX-A0IZ-11A-11D-A27Y	TCGA	hg19
TCGA-AX-A0J0-11	Infinium HumanMethylation450 BeadChip array	Uterine Corpus Endometrial Carcinoma	Normal	TCGA-AX-A0J0-11A-11D-A27Y	TCGA	hg19
TCGA-AX-A1CF-11	Infinium HumanMethylation450 BeadChip array	Uterine Corpus Endometrial Carcinoma	Normal	TCGA-AX-A1CF-11A-11D-A138	TCGA	hg19
TCGA-AX-A1CI-11	Infinium HumanMethylation450 BeadChip array	Uterine Corpus Endometrial Carcinoma	Normal	TCGA-AX-A1CI-11A-11D-A138	TCGA	hg19
TCGA-AX-A1CK-11	Infinium HumanMethylation450 BeadChip array	Uterine Corpus Endometrial Carcinoma	Normal	TCGA-AX-A1CK-11A-11D-A138	TCGA	hg19
TCGA-AX-A2H8-11	Infinium HumanMethylation450 BeadChip array	Uterine Corpus Endometrial Carcinoma	Normal	TCGA-AX-A2H8-11A-11D-A17F	TCGA	hg19
TCGA-AX-A2HA-11	Infinium HumanMethylation450 BeadChip array	Uterine Corpus Endometrial Carcinoma	Normal	TCGA-AX-A2HA-11A-11D-A18O	TCGA	hg19
TCGA-AX-A2HC-11	Infinium HumanMethylation450 BeadChip array	Uterine Corpus Endometrial Carcinoma	Normal	TCGA-AX-A2HC-11A-11D-A17F	TCGA	hg19
TCGA-AX-A2HD-11	Infinium HumanMethylation450 BeadChip array	Uterine Corpus Endometrial Carcinoma	Normal	TCGA-AX-A2HD-11A-11D-A17F	TCGA	hg19
TCGA-BG-A2AD-11	Infinium HumanMethylation450 BeadChip array	Uterine Corpus Endometrial Carcinoma	Normal	TCGA-BG-A2AD-11A-11D-A16G	TCGA	hg19
TCGA-BG-A3EW-11	Infinium HumanMethylation450 BeadChip array	Uterine Corpus Endometrial Carcinoma	Normal	TCGA-BG-A3EW-11A-22D-A22B	TCGA	hg19
TCGA-BG-A3PP-11	Infinium HumanMethylation450 BeadChip array	Uterine Corpus Endometrial Carcinoma	Normal	TCGA-BG-A3PP-11A-11D-A22B	TCGA	hg19
TCGA-BK-A13C-11	Infinium HumanMethylation450 BeadChip array	Uterine Corpus Endometrial Carcinoma	Normal	TCGA-BK-A13C-11A-11D-A123	TCGA	hg19
TCGA-BK-A4ZD-11	Infinium HumanMethylation450 BeadChip array	Uterine Corpus Endometrial Carcinoma	Normal	TCGA-BK-A4ZD-11A-12D-A27Y	TCGA	hg19
TCGA-DI-A2QU-11	Infinium HumanMethylation450 BeadChip array	Uterine Corpus Endometrial Carcinoma	Normal	TCGA-DI-A2QU-11A-11D-A18O	TCGA	hg19
TCGA-DI-A2QY-11	Infinium HumanMethylation450 BeadChip array	Uterine Corpus Endometrial Carcinoma	Normal	TCGA-DI-A2QY-11A-11D-A19Z	TCGA	hg19
TCGA-E6-A1M0-11	Infinium HumanMethylation450 BeadChip array	Uterine Corpus Endometrial Carcinoma	Normal	TCGA-E6-A1M0-11A-11D-A145	TCGA	hg19
