# Supplementary material for: Homeobox oncogene activation by pan-cancer DNA hypermethylation
Source: Genome Biol. 2018 Aug 10;19:108. doi: 10.1186/s13059-018-1492-3 (PMC6085761; doi:10.1186/s13059-018-1492-3)
Supplement: Supplementary file 3 — Table S3. Pan-cancer differentially methylated UMRs across 7 tumor types. (XLS 15579 kb) [file 13059_2018_1492_MOESM3_ESM.xls]

## Sheet: Overview
Table S2.Human Referenece UMR and annotation
Column	Description
chr	chromosome of Reference UMR
start	start site of Reference UMR
end	end site o fReference UMR
length(bp)	length of Reference UMR
Category	Category of Reference UMR
closest gene name(NM)	closest gene name(NM)
closest gene name	closest gene name
Distance to gene(bp)	Distance to gene(bp)
Entropy of methylation acroos normal tissues by QDMR	Entropy of methylation acroos 30 normal tissues by QDMR
Pattern of methylation levelv of UMR across normal tissues by QDMR	Pattern of methylation levelv of UMR across normal tissues by QDMR
Entropy of methylation acroos tumors by QDMR	Entropy of methylation acroos 35 tumor samples by QDMR
Pattern of methylation levelv of UMR across tumors by QDMR	Pattern of methylation levelv of UMR across tumors by QDMR
##versions of human genome references (hg19)

## Sheet: Supplementary Table 2.txt
Table S2. Human reference UMRs and annotation.
chr	start	end	Length (bp)	UMR category	closest gene name(NM)	closest gene name	Distance to gene(bp)	Entropy of methylation acroos normal tissues by QDMR	Pattern of methylation levelv of UMR across normal tissues by QDMR	Entropy of methylation acroos tumors by QDMR	Pattern of methylation levelv of UMR across tumors by QDMR	Location relative to CpG islands
chr1	237788	237877	89	cUMR	NR_028322	LOC100132287	86015	5.48	Differential	2.96	Differential	CpG islands desert
chr1	521380	521683	303	cUMR	NR_106781	MIR6723	46022	9.15	Conserved	3.53	Differential	CpG islands desert
chr1	540667	541016	349	cUMR	NR_106781	MIR6723	26689	4.82	Differential	1.05	Differential	CpG islands desert
chr1	564471	570220	5749	Canyon	NR_106781	MIR6723	0	1.11	Differential	1.34	Differential	CpG islands desert
chr1	713405	715504	2099	cUMR	NR_033908	LOC100288069	0	12.51	Conserved	10.69	Conserved	CpG islands
chr1	752454	752805	351	cUMR	NR_103536	FAM87B	0	1.93	Differential	2.57	Differential	CpG islands desert
chr1	761448	763814	2366	cUMR	NR_024321	LINC00115	0	11.19	Conserved	10.9	Conserved	CpG islands
chr1	793360	794622	1262	cUMR	NR_015368	LINC01128	0	5.76	Differential	5.67	Differential	CpG islands desert
chr1	804763	805662	899	cUMR	NR_027055	FAM41C	0	14.03	Conserved	3.53	Differential	CpG islands
chr1	833580	834329	749	cUMR	NR_026874	LOC100130417	17869	3.85	Differential	1.56	Differential	CpG islands desert
chr1	839395	841144	1749	cUMR	NR_026874	LOC100130417	11054	10.47	Conserved	8.54	Conserved	CpG islands
chr1	845125	846924	1799	cUMR	NR_026874	LOC100130417	5274	6.49	Conserved	3.01	Differential	CpG islands
chr1	848102	848524	422	cUMR	NR_026874	LOC100130417	3674	3.11	Differential	1.69	Differential	CpG islands desert
chr1	851525	853474	1949	cUMR	NR_026874	LOC100130417	0	2.06	Differential	1.49	Differential	CpG islands shores
chr1	854875	857024	2149	cUMR	NR_026874	LOC100130417	0	5.19	Differential	4.83	Differential	CpG islands
chr1	858375	861924	3549	Canyon	NM_152486	SAMD11	0	13.03	Conserved	15.2	Conserved	CpG islands
chr1	868438	871887	3449	cUMR	NM_152486	SAMD11	0	4.16	Differential	3.64	Differential	CpG islands
chr1	874805	878916	4111	Canyon	NM_152486	SAMD11	0	13.43	Conserved	12.04	Conserved	CpG islands
chr1	893679	896828	3149	cUMR	NM_198317	KLHL17	0	12.73	Conserved	11.89	Conserved	CpG islands
chr1	901379	902928	1549	cUMR	NM_001160184	PLEKHN1	0	8.86	Conserved	10.56	Conserved	CpG islands
chr1	905786	906535	749	cUMR	NM_001160184	PLEKHN1	0	8.4	Conserved	1.32	Differential	CpG islands
chr1	910855	913966	3111	cUMR	NM_001291366	PERM1	0	6.56	Conserved	3.25	Differential	CpG islands
chr1	917038	920287	3249	cUMR	NM_001291366	PERM1	0	6.21	Differential	3.38	Differential	CpG islands
chr1	931027	932326	1299	cUMR	NM_021170	HES4	2016	6.61	Conserved	2.48	Differential	CpG islands desert
chr1	933521	937820	4299	Canyon	NM_021170	HES4	0	17.05	Conserved	11.68	Conserved	CpG islands
chr1	940174	941173	999	cUMR	NM_021170	HES4	4623	6.07	Differential	2.1	Differential	CpG islands desert
chr1	948228	949927	1699	cUMR	NM_005101	ISG15	0	6.47	Conserved	5.3	Differential	CpG islands
chr1	954442	957191	2749	cUMR	NM_198576	AGRN	0	6.63	Conserved	8.4	Conserved	CpG islands
chr1	959942	960791	849	cUMR	NM_198576	AGRN	0	2.01	Differential	1.08	Differential	CpG islands desert
chr1	967811	969767	1956	cUMR	NM_198576	AGRN	0	5.87	Differential	0.93	Differential	CpG islands
chr1	975111	976610	1499	cUMR	NM_198576	AGRN	0	9.33	Conserved	1.23	Differential	CpG islands
chr1	993219	996318	3099	cUMR	NM_198576	AGRN	1721	11.44	Conserved	11.78	Conserved	CpG islands
chr1	997319	998268	949	cUMR	NM_198576	AGRN	5821	4.89	Differential	3.23	Differential	CpG islands shores
chr1	999006	1000555	1549	cUMR	NM_001205252	RNF223	6571	8.13	Conserved	5.51	Differential	CpG islands
chr1	1002673	1005522	2849	cUMR	NM_001205252	RNF223	1604	11.32	Conserved	5.21	Differential	CpG islands
chr1	1008968	1010217	1249	cUMR	NM_001205252	RNF223	0	2.07	Differential	1.33	Differential	CpG islands desert
chr1	1014026	1016425	2399	cUMR	NM_017891	C1orf159	773	7.14	Conserved	8.91	Conserved	CpG islands shores
chr1	1050304	1052703	2399	cUMR	NM_017891	C1orf159	0	20.3	Conserved	21.17	Conserved	CpG islands
chr1	1056830	1058029	1199	cUMR	NM_017891	C1orf159	5095	4.45	Differential	2.13	Differential	CpG islands desert
chr1	1068757	1069056	299	cUMR	NR_038869	LINC01342	3341	9.33	Conserved	0.64	Differential	CpG islands desert
chr1	1071764	1073213	1449	cUMR	NR_038869	LINC01342	0	4.23	Differential	1.28	Differential	CpG islands
chr1	1079254	1080203	949	cUMR	NR_038869	LINC01342	0	1.95	Differential	1.13	Differential	CpG islands desert
chr1	1092435	1094184	1749	cUMR	NR_029639	MIR200B	8300	7.51	Conserved	4.52	Differential	CpG islands
chr1	1097479	1102378	4899	Canyon	NR_029639	MIR200B	106	2.15	Differential	1.8	Differential	CpG islands
chr1	1109134	1109733	599	cUMR	NM_001130045	TTLL10	0	1.94	Differential	1.49	Differential	CpG islands
chr1	1136147	1137211	1064	cUMR	NM_004195	TNFRSF18	1677	13.75	Conserved	3.96	Differential	CpG islands
chr1	1138147	1138946	799	cUMR	NM_004195	TNFRSF18	0	4.69	Differential	1.17	Differential	CpG islands shores
chr1	1141326	1144629	3303	cUMR	NM_004195	TNFRSF18	0	9.39	Conserved	3.42	Differential	CpG islands
chr1	1148804	1149653	849	cUMR	NM_003327	TNFRSF4	0	2.23	Differential	1.89	Differential	CpG islands
chr1	1166086	1168139	2053	cUMR	NM_080605	B3GALT6	0	19.11	Conserved	22.06	Conserved	CpG islands
chr1	1172485	1174284	1799	cUMR	NM_080605	B3GALT6	2066	3.15	Differential	2.96	Differential	CpG islands
chr1	1174885	1176634	1749	cUMR	NM_001014980	FAM132A	1192	3.49	Differential	3.1	Differential	CpG islands shores
chr1	1181565	1182914	1349	cUMR	NM_001014980	FAM132A	0	8.23	Conserved	1.86	Differential	CpG islands
chr1	1207640	1210021	2381	cUMR	NM_058167	UBE2J2	0	10.23	Conserved	11.69	Conserved	CpG islands
chr1	1216991	1217840	849	cUMR	NM_001130413	SCNN1D	0	2.25	Differential	1.83	Differential	CpG islands desert
chr1	1219282	1219481	199	cUMR	NM_001130413	SCNN1D	0	5.52	Differential	6.34	Differential	CpG islands desert
chr1	1225575	1225898	323	cUMR	NM_001130413	SCNN1D	0	5.08	Differential	2.18	Differential	CpG islands desert
chr1	1226379	1227628	1249	cUMR	NM_001130413	SCNN1D	0	3.26	Differential	3.11	Differential	CpG islands desert
chr1	1239470	1245382	5912	Canyon	NM_030649	ACAP3	0	11.39	Conserved	12.48	Conserved	CpG islands
chr1	1259170	1261519	2349	cUMR	NM_001256456	CPSF3L	0	14.21	Conserved	16.48	Conserved	CpG islands
chr1	1265906	1268805	2899	cUMR	NM_152228	TAS1R3	0	3.09	Differential	1.36	Differential	CpG islands
chr1	1282928	1285529	2601	cUMR	NM_004421	DVL1	0	12.56	Conserved	15.63	Conserved	CpG islands
chr1	1288471	1290320	1849	cUMR	NM_001282585	MXRA8	0	4.29	Differential	3.06	Differential	CpG islands
chr1	1290356	1292520	2164	cUMR	NM_001282585	MXRA8	0	7.84	Conserved	1.89	Differential	CpG islands
chr1	1293117	1294366	1249	cUMR	NM_001282585	MXRA8	0	7.17	Conserved	3.75	Differential	CpG islands shores
chr1	1296004	1296151	147	cUMR	NM_001282583	MXRA8	0	3.75	Differential	4.56	Differential	CpG islands desert
chr1	1297415	1297741	326	cUMR	NM_001282582	MXRA8	0	8.55	Conserved	2.68	Differential	CpG islands desert
chr1	1299591	1299942	351	cUMR	NM_001282582	MXRA8	671	2.16	Differential	1.42	Differential	CpG islands desert
chr1	1307237	1307936	699	cUMR	NM_001127229	AURKAIP1	1174	7.35	Conserved	3.08	Differential	CpG islands desert
chr1	1309506	1311255	1749	cUMR	NM_001127229	AURKAIP1	0	17.95	Conserved	16.04	Conserved	CpG islands
chr1	1333636	1335985	2349	cUMR	NM_001039577	CCNL2	0	19.09	Conserved	22.23	Conserved	CpG islands
chr1	1341723	1343570	1847	cUMR	NM_017971	MRPL20	0	20.08	Conserved	19.93	Conserved	CpG islands
chr1	1355055	1357304	2249	cUMR	NM_001145210	ANKRD65	0	6.96	Conserved	1.47	Differential	CpG islands
chr1	1361395	1363644	2249	cUMR	NM_001146685	TMEM88B	0	8.68	Conserved	3.85	Differential	CpG islands
chr1	1365573	1366622	1049	cUMR	NM_001146685	TMEM88B	2407	1.83	Differential	1.79	Differential	CpG islands desert
chr1	1368165	1372514	4349	Canyon	NM_022834	VWA1	0	4.3	Differential	2.45	Differential	CpG islands
chr1	1376389	1377238	849	cUMR	NM_022834	VWA1	0	5.5	Differential	2.48	Differential	CpG islands shores
chr1	1405734	1408533	2799	cUMR	NM_031921	ATAD3B	0	13.65	Conserved	14.69	Conserved	CpG islands
chr1	1440242	1441298	1056	cUMR	NM_001170535	ATAD3A	6225	4.07	Differential	4.31	Differential	CpG islands desert
chr1	1446119	1449768	3649	Canyon	NM_001170535	ATAD3A	0	14.92	Conserved	13.21	Conserved	CpG islands
chr1	1474870	1476469	1599	cUMR	NM_001114748	TMEM240	0	9.25	Conserved	1.23	Differential	CpG islands
chr1	1508937	1511139	2202	cUMR	NM_014188	SSU72	0	20.7	Conserved	21.83	Conserved	CpG islands
chr1	1521444	1521893	449	cUMR	NM_014188	SSU72	11183	8.14	Conserved	2.45	Differential	CpG islands desert
chr1	1532333	1533482	1149	cUMR	NM_001242659	C1orf233	0	3.4	Differential	4.33	Differential	CpG islands desert
chr1	1534483	1536282	1799	cUMR	NM_001242659	C1orf233	0	12.5	Conserved	8.03	Conserved	CpG islands
chr1	1549288	1552287	2999	cUMR	NM_001170686	MIB2	0	12.26	Conserved	14.77	Conserved	CpG islands
chr1	1565486	1567937	2451	cUMR	NM_006983	MMP23B	0	9.04	Conserved	2.21	Differential	CpG islands
chr1	1589395	1591294	1899	cUMR	NM_001291345	CDK11B	0	8.51	Conserved	9.05	Conserved	CpG islands
chr1	1654736	1656585	1849	cUMR	NM_024011	CDK11A	0	3.07	Differential	3.65	Differential	CpG islands
chr1	1676241	1678890	2649	cUMR	NM_001199787	SLC35E2	0	10.16	Conserved	12.62	Conserved	CpG islands
chr1	1690218	1690767	549	cUMR	NM_023018	NADK	0	1.06	Differential	0.39	Differential	CpG islands shores
chr1	1708576	1712034	3458	cUMR	NM_023018	NADK	0	17.03	Conserved	14.88	Conserved	CpG islands
chr1	1713449	1714748	1299	cUMR	NM_001198994	NADK	1942	3.71	Differential	1.74	Differential	CpG islands
chr1	1790123	1791022	899	cUMR	NM_001282538	GNB1	0	2.07	Differential	2.52	Differential	CpG islands desert
chr1	1820369	1824268	3899	Canyon	NM_001282538	GNB1	0	13.01	Conserved	15.92	Conserved	CpG islands
chr1	1825833	1826754	921	cUMR	NM_001282538	GNB1	3278	2.36	Differential	2.07	Differential	CpG islands desert
chr1	1828592	1828941	349	cUMR	NM_001282538	GNB1	6037	2.44	Differential	1.57	Differential	CpG islands desert
chr1	1837483	1838082	599	cUMR	NM_138705	CALML6	8184	9.21	Conserved	1.92	Differential	CpG islands desert
chr1	1839815	1841314	1499	cUMR	NM_138705	CALML6	4952	13.12	Conserved	13.29	Conserved	CpG islands
chr1	1850006	1851407	1401	cUMR	NM_178545	TMEM52	0	15.88	Conserved	7.11	Differential	CpG islands
chr1	1855020	1855319	299	cUMR	NM_178545	TMEM52	4281	6.56	Conserved	0.84	Differential	CpG islands desert
chr1	1855570	1856169	599	cUMR	NM_178545	TMEM52	4831	2.54	Differential	2.62	Differential	CpG islands desert
chr1	1875079	1876028	949	cUMR	NM_001080484	KIAA1751	8724	9.04	Conserved	7.2	Differential	CpG islands
chr1	1877986	1878435	449	cUMR	NM_001080484	KIAA1751	6317	1.13	Differential	0.88	Differential	CpG islands desert
chr1	1878836	1879235	399	cUMR	NM_001080484	KIAA1751	5517	4.07	Differential	0.55	Differential	CpG islands desert
chr1	1891042	1892641	1599	cUMR	NM_001080484	KIAA1751	0	8	Conserved	6.14	Differential	CpG islands desert
chr1	1896464	1897363	899	cUMR	NM_001080484	KIAA1751	0	4.99	Differential	1.14	Differential	CpG islands
chr1	1919894	1920943	1049	cUMR	NM_001080484	KIAA1751	0	2.98	Differential	1.79	Differential	CpG islands desert
chr1	1921804	1922153	349	cUMR	NM_001080484	KIAA1751	0	1.41	Differential	1.56	Differential	CpG islands desert
chr1	1934815	1935664	849	cUMR	NM_001080484	KIAA1751	0	11.3	Conserved	2.19	Differential	CpG islands
chr1	1946144	1946943	799	cUMR	NM_000815	GABRD	3825	5.17	Differential	2.54	Differential	CpG islands desert
chr1	1949883	1951632	1749	cUMR	NM_000815	GABRD	0	11.98	Conserved	2.38	Differential	CpG islands
chr1	1974304	1975053	749	cUMR	NM_002744	PRKCZ	6856	2.18	Differential	0.88	Differential	CpG islands
chr1	1976073	1976822	749	cUMR	NM_002744	PRKCZ	5087	13.04	Conserved	10.45	Conserved	CpG islands
chr1	1977923	1978522	599	cUMR	NM_002744	PRKCZ	3387	3.01	Differential	1.36	Differential	CpG islands shores
chr1	1980738	1983187	2449	cUMR	NM_002744	PRKCZ	0	15.78	Conserved	6.93	Differential	CpG islands
chr1	2063679	2065263	1584	cUMR	NM_002744	PRKCZ	0	3.59	Differential	2.81	Differential	CpG islands
chr1	2105552	2106351	799	cUMR	NM_002744	PRKCZ	0	4.96	Differential	2.39	Differential	CpG islands desert
chr1	2120719	2121926	1207	cUMR	NM_001256945	C1orf86	0	3.27	Differential	1.26	Differential	CpG islands
chr1	2124986	2127171	2185	cUMR	NM_001256945	C1orf86	0	7.5	Conserved	7.17	Differential	CpG islands
chr1	2130146	2131295	1149	cUMR	NM_001146310	C1orf86	0	5.89	Differential	4.17	Differential	CpG islands desert
chr1	2135693	2137311	1618	cUMR	NM_001146310	C1orf86	0	14.34	Conserved	4.4	Differential	CpG islands
chr1	2139590	2140320	730	cUMR	NM_001282670	C1orf86	0	1.11	Differential	1.29	Differential	CpG islands desert
chr1	2143668	2145267	1599	cUMR	NM_001282670	C1orf86	0	4.07	Differential	3.23	Differential	CpG islands
chr1	2158213	2164662	6449	Canyon	NM_003036	SKI	0	9.2	Conserved	11.4	Conserved	CpG islands
chr1	2165459	2166575	1116	cUMR	NM_003036	SKI	0	4.05	Differential	2.36	Differential	CpG islands desert
chr1	2171648	2171997	349	cUMR	NM_003036	SKI	0	1.72	Differential	1.64	Differential	CpG islands desert
chr1	2182106	2182355	249	cUMR	NM_003036	SKI	0	1.64	Differential	0.53	Differential	CpG islands desert
chr1	2183313	2183562	249	cUMR	NM_003036	SKI	0	2.29	Differential	1.09	Differential	CpG islands desert
chr1	2210453	2211252	799	cUMR	NM_003036	SKI	0	2.99	Differential	0.8	Differential	CpG islands desert
chr1	2221647	2222906	1259	cUMR	NM_003036	SKI	0	1.6	Differential	1.91	Differential	CpG islands
chr1	2242917	2243766	849	cUMR	NM_003036	SKI	1266	3.74	Differential	3.56	Differential	CpG islands desert
chr1	2245721	2247020	1299	cUMR	NM_003036	SKI	4070	15.46	Conserved	6.98	Differential	CpG islands
chr1	2253274	2254673	1399	cUMR	NM_024848	MORN1	0	3.79	Differential	2.69	Differential	CpG islands
chr1	2313170	2313619	449	cUMR	NM_024848	MORN1	0	7.32	Conserved	4.7	Differential	CpG islands desert
chr1	2314120	2314419	299	cUMR	NM_024848	MORN1	0	7.73	Conserved	4.44	Differential	CpG islands desert
chr1	2321848	2324247	2399	cUMR	NM_024848	MORN1	0	14.04	Conserved	16.04	Conserved	CpG islands
chr1	2343165	2348614	5449	Canyon	NM_002617	PEX10	0	8.62	Conserved	9.66	Conserved	CpG islands
chr1	2349576	2350175	599	cUMR	NM_002617	PEX10	5567	2.24	Differential	1.66	Differential	CpG islands desert
chr1	2374341	2375761	1420	cUMR	NM_002617	PEX10	30332	9.45	Conserved	1.38	Differential	CpG islands
chr1	2377462	2378361	899	cUMR	NM_014638	PLCH2	29393	3.91	Differential	2.09	Differential	CpG islands shores
chr1	2383169	2383946	777	cUMR	NM_014638	PLCH2	23808	4.6	Differential	1.73	Differential	CpG islands desert
chr1	2391173	2391672	499	cUMR	NM_014638	PLCH2	16082	1.43	Differential	1.07	Differential	CpG islands desert
chr1	2398268	2399817	1549	cUMR	NM_014638	PLCH2	7937	10.01	Conserved	5.17	Differential	CpG islands
chr1	2401739	2402588	849	cUMR	NM_014638	PLCH2	5166	4.7	Differential	1.79	Differential	CpG islands desert
chr1	2424794	2425493	699	cUMR	NM_014638	PLCH2	0	3.23	Differential	2.62	Differential	CpG islands desert
chr1	2425694	2426160	466	cUMR	NM_014638	PLCH2	0	1.48	Differential	0.82	Differential	CpG islands desert
chr1	2431485	2431784	299	cUMR	NM_014638	PLCH2	0	3.88	Differential	1.63	Differential	CpG islands desert
chr1	2456577	2458976	2399	cUMR	NM_018216	PANK4	0	16.9	Conserved	17.75	Conserved	CpG islands
chr1	2460127	2462794	2667	cUMR	NM_001010926	HES5	0	13.84	Conserved	3.36	Differential	CpG islands
chr1	2465870	2467319	1449	cUMR	NM_001010926	HES5	4187	3.63	Differential	2.78	Differential	CpG islands
chr1	2471996	2472738	742	cUMR	NR_037844	LOC115110	8621	13.06	Conserved	1.51	Differential	CpG islands
chr1	2474586	2475635	1049	cUMR	NR_037844	LOC115110	5724	3.5	Differential	1.3	Differential	CpG islands desert
chr1	2476386	2480587	4201	Canyon	NR_037844	LOC115110	772	12.26	Conserved	5.06	Differential	CpG islands
chr1	2486337	2489036	2699	cUMR	NR_037844	LOC115110	0	3.22	Differential	3.32	Differential	CpG islands desert
chr1	2496379	2496878	499	cUMR	NM_001297605	TNFRSF14	0	2.99	Differential	1.35	Differential	CpG islands desert
chr1	2497529	2497978	449	cUMR	NR_121638	LOC100996583	0	2.34	Differential	1.81	Differential	CpG islands desert
chr1	2509429	2510240	811	cUMR	NR_121638	LOC100996583	0	3.38	Differential	2.78	Differential	CpG islands desert
chr1	2514903	2519144	4241	Canyon	NR_036637	FAM213B	0	16.61	Conserved	11.11	Conserved	CpG islands
chr1	2523660	2524509	849	cUMR	NM_033467	MMEL1	0	3.33	Differential	1.49	Differential	CpG islands desert
chr1	2525234	2525933	699	cUMR	NM_033467	MMEL1	0	1.74	Differential	1.34	Differential	CpG islands shores
chr1	2541740	2542939	1199	cUMR	NM_033467	MMEL1	0	5.37	Differential	5.39	Differential	CpG islands desert
chr1	2559236	2561085	1849	cUMR	NM_033467	MMEL1	0	11.32	Conserved	2.94	Differential	CpG islands
chr1	2573629	2575378	1749	cUMR	NM_001242672	TTC34	0	19.5	Conserved	5.24	Differential	CpG islands
chr1	2581964	2588063	6099	Canyon	NM_001242672	TTC34	0	9.53	Conserved	5.48	Differential	CpG islands desert
chr1	2588564	2589013	449	cUMR	NM_001242672	TTC34	0	4.81	Differential	2.99	Differential	CpG islands desert
chr1	2591140	2592289	1149	cUMR	NM_001242672	TTC34	0	6.98	Conserved	3.81	Differential	CpG islands desert
chr1	2604420	2607119	2699	cUMR	NM_001242672	TTC34	0	6.45	Conserved	2.62	Differential	CpG islands desert
chr1	2607888	2610137	2249	cUMR	NM_001242672	TTC34	0	4.66	Differential	3.93	Differential	CpG islands desert
chr1	2612472	2633171	20699	Canyon	NM_001242672	TTC34	0	9.35	Conserved	5.29	Differential	CpG islands desert
chr1	2685890	2686633	743	cUMR	NM_001242672	TTC34	0	6.82	Conserved	3.24	Differential	CpG islands desert
chr1	2687650	2690649	2999	cUMR	NM_001242672	TTC34	0	9.73	Conserved	7.8	Conserved	CpG islands desert
chr1	2694004	2695553	1549	cUMR	NM_001242672	TTC34	0	5.44	Differential	3.32	Differential	CpG islands desert
chr1	2703087	2703736	649	cUMR	NM_001242672	TTC34	0	9.59	Conserved	4.01	Differential	CpG islands desert
chr1	2705604	2706902	1298	cUMR	NM_001242672	TTC34	0	4.49	Differential	1.21	Differential	CpG islands
chr1	2717835	2719034	1199	cUMR	NM_001242672	TTC34	11606	8.34	Conserved	3	Differential	CpG islands shores
chr1	2722705	2723654	949	cUMR	NM_001242672	TTC34	16476	3.48	Differential	2.03	Differential	CpG islands desert
chr1	2738231	2739051	820	cUMR	NM_001242672	TTC34	32002	8.67	Conserved	4.44	Differential	CpG islands desert
chr1	2764024	2764723	699	cUMR	NM_001242672	TTC34	57795	2.92	Differential	1.27	Differential	CpG islands desert
chr1	2779805	2781304	1499	cUMR	NM_001242672	TTC34	73576	4.54	Differential	2.25	Differential	CpG islands desert
chr1	2782755	2785654	2899	cUMR	NM_001242672	TTC34	76526	4.7	Differential	1.57	Differential	CpG islands desert
chr1	2791125	2792224	1099	cUMR	NM_001242672	TTC34	84896	1.79	Differential	1.72	Differential	CpG islands desert
chr1	2792425	2792974	549	cUMR	NM_001242672	TTC34	86196	1.79	Differential	1.19	Differential	CpG islands desert
chr1	2799459	2800008	549	cUMR	NM_001242672	TTC34	93230	3.4	Differential	1.21	Differential	CpG islands desert
chr1	2809168	2809317	149	cUMR	NM_001242672	TTC34	102939	1.29	Differential	0.75	Differential	CpG islands desert
chr1	2822054	2823103	1049	cUMR	NM_080431	ACTRT2	114943	2.42	Differential	1.33	Differential	CpG islands desert
chr1	2838503	2839402	899	cUMR	NM_080431	ACTRT2	98644	3.27	Differential	1.5	Differential	CpG islands desert
chr1	2863498	2864747	1249	cUMR	NM_080431	ACTRT2	73299	3.9	Differential	1.61	Differential	CpG islands desert
chr1	2866646	2866845	199	cUMR	NM_080431	ACTRT2	71201	1.66	Differential	0.49	Differential	CpG islands desert
chr1	2884718	2885517	799	cUMR	NM_080431	ACTRT2	52529	2.97	Differential	2.26	Differential	CpG islands
chr1	2889714	2891163	1449	cUMR	NM_080431	ACTRT2	46883	4.87	Differential	2.05	Differential	CpG islands desert
chr1	2901851	2902150	299	cUMR	NM_080431	ACTRT2	35896	1.44	Differential	0.95	Differential	CpG islands desert
chr1	2928362	2929811	1449	cUMR	NM_080431	ACTRT2	8235	7.43	Conserved	4.59	Differential	CpG islands
chr1	2933977	2934176	199	cUMR	NM_080431	ACTRT2	3870	1.56	Differential	0.38	Differential	CpG islands desert
chr1	2945033	2945732	699	cUMR	NM_080431	ACTRT2	5567	1.78	Differential	1.12	Differential	CpG islands desert
chr1	2980035	2980384	349	cUMR	NR_015440	LINC00982	0	0.93	Differential	0.61	Differential	CpG islands
chr1	2984092	2988041	3949	Canyon	NR_015440	LINC00982	0	12.3	Conserved	1.38	Differential	CpG islands
chr1	2989142	2990838	1696	cUMR	NM_022114	PRDM16	0	3.3	Differential	1.64	Differential	CpG islands
chr1	3022052	3022501	449	cUMR	NM_022114	PRDM16	0	1.07	Differential	1.35	Differential	CpG islands desert
chr1	3036789	3037038	249	cUMR	NM_022114	PRDM16	0	2.13	Differential	0.94	Differential	CpG islands shores
chr1	3050058	3050657	599	cUMR	NM_022114	PRDM16	0	2.35	Differential	1.77	Differential	CpG islands desert
chr1	3077456	3078405	949	cUMR	NM_022114	PRDM16	0	0.71	Differential	0.83	Differential	CpG islands desert
chr1	3084891	3085540	649	cUMR	NM_022114	PRDM16	0	6.13	Differential	2.64	Differential	CpG islands desert
chr1	3086669	3088218	1549	cUMR	NM_022114	PRDM16	0	10.14	Conserved	4.4	Differential	CpG islands desert
chr1	3091138	3092194	1056	cUMR	NM_022114	PRDM16	0	2.38	Differential	2	Differential	CpG islands desert
chr1	3102602	3103551	949	cUMR	NM_022114	PRDM16	0	2.51	Differential	0.83	Differential	CpG islands
chr1	3132177	3132726	549	cUMR	NM_022114	PRDM16	0	1.74	Differential	1.35	Differential	CpG islands desert
chr1	3134427	3134926	499	cUMR	NM_022114	PRDM16	0	3.07	Differential	1.06	Differential	CpG islands desert
chr1	3135277	3136526	1249	cUMR	NM_022114	PRDM16	0	1.53	Differential	0.58	Differential	CpG islands desert
chr1	3138371	3139320	949	cUMR	NM_022114	PRDM16	0	2.35	Differential	1.81	Differential	CpG islands desert
chr1	3164028	3165684	1656	cUMR	NM_022114	PRDM16	0	2.76	Differential	2.26	Differential	CpG islands
chr1	3200526	3201025	499	cUMR	NM_022114	PRDM16	0	5.91	Differential	6.29	Differential	CpG islands desert
chr1	3229552	3232701	3149	cUMR	NM_022114	PRDM16	0	2.17	Differential	2.74	Differential	CpG islands desert
chr1	3237039	3237838	799	cUMR	NM_022114	PRDM16	0	2.79	Differential	2.79	Differential	CpG islands desert
chr1	3238764	3239045	281	cUMR	NM_022114	PRDM16	0	3.54	Differential	0.99	Differential	CpG islands shores
chr1	3239650	3240449	799	cUMR	NM_022114	PRDM16	0	3.21	Differential	1.72	Differential	CpG islands
chr1	3262282	3262681	399	cUMR	NM_022114	PRDM16	0	0.34	Differential	0.15	Differential	CpG islands desert
chr1	3266970	3268119	1149	cUMR	NM_022114	PRDM16	0	1.59	Differential	1.48	Differential	CpG islands desert
chr1	3268573	3269935	1362	cUMR	NM_022114	PRDM16	0	2.3	Differential	2.04	Differential	CpG islands desert
chr1	3275928	3276627	699	cUMR	NM_022114	PRDM16	0	1.86	Differential	0.85	Differential	CpG islands shores
chr1	3281849	3282498	649	cUMR	NM_022114	PRDM16	0	3.68	Differential	1.94	Differential	CpG islands desert
chr1	3282703	3283552	849	cUMR	NM_022114	PRDM16	0	1.09	Differential	1.04	Differential	CpG islands desert
chr1	3284040	3284189	149	cUMR	NM_022114	PRDM16	0	2.88	Differential	0.88	Differential	CpG islands desert
chr1	3285627	3286076	449	cUMR	NM_022114	PRDM16	0	1.16	Differential	1.31	Differential	CpG islands desert
chr1	3309504	3311103	1599	cUMR	NM_022114	PRDM16	0	9.05	Conserved	2.1	Differential	CpG islands
chr1	3318580	3319329	749	cUMR	NM_022114	PRDM16	0	1.82	Differential	1.62	Differential	CpG islands desert
chr1	3326812	3327111	299	cUMR	NM_022114	PRDM16	0	1.8	Differential	1	Differential	CpG islands desert
chr1	3335684	3337191	1507	cUMR	NM_022114	PRDM16	0	3.56	Differential	0.75	Differential	CpG islands desert
chr1	3339746	3340295	549	cUMR	NM_022114	PRDM16	0	3.32	Differential	0.64	Differential	CpG islands desert
chr1	3340949	3341698	749	cUMR	NM_022114	PRDM16	0	8.25	Conserved	7.44	Conserved	CpG islands shores
chr1	3369514	3372047	2533	cUMR	NM_014448	ARHGEF16	0	9.27	Conserved	10.91	Conserved	CpG islands
chr1	3398690	3399389	699	cUMR	NM_014448	ARHGEF16	1014	3.79	Differential	0.99	Differential	CpG islands desert
chr1	3400462	3400711	249	cUMR	NM_014448	ARHGEF16	2786	6.91	Conserved	2.46	Differential	CpG islands desert
chr1	3407416	3408565	1149	cUMR	NM_001409	MEGF6	0	9.06	Conserved	7.94	Conserved	CpG islands desert
chr1	3446617	3448566	1949	cUMR	NM_001409	MEGF6	0	8.92	Conserved	2.47	Differential	CpG islands
chr1	3456584	3457033	449	cUMR	NM_001409	MEGF6	0	2.05	Differential	1.48	Differential	CpG islands desert
chr1	3481743	3482142	399	cUMR	NM_001409	MEGF6	0	4.91	Differential	2.2	Differential	CpG islands desert
chr1	3514592	3515491	899	cUMR	NM_001409	MEGF6	0	1.7	Differential	1.84	Differential	CpG islands desert
chr1	3526787	3528786	1999	cUMR	NM_001409	MEGF6	0	10.93	Conserved	8.43	Conserved	CpG islands
chr1	3535275	3536274	999	cUMR	NM_182752	TPRG1L	5282	9.56	Conserved	10.82	Conserved	CpG islands desert
chr1	3537499	3538198	699	cUMR	NM_182752	TPRG1L	3358	7.72	Conserved	5.85	Differential	CpG islands desert
chr1	3540190	3542639	2449	cUMR	NM_182752	TPRG1L	0	15.63	Conserved	18.6	Conserved	CpG islands
chr1	3565468	3570067	4599	Canyon	NM_017818	WRAP73	0	14.5	Conserved	6.16	Differential	CpG islands
chr1	3585042	3585991	949	cUMR	NM_001204184	TP73	0	4.76	Differential	2.13	Differential	CpG islands desert
chr1	3591100	3592049	949	cUMR	NM_001204184	TP73	0	1.99	Differential	0.75	Differential	CpG islands desert
chr1	3600602	3600958	356	cUMR	NM_001204184	TP73	0	6.2	Differential	1.13	Differential	CpG islands desert
chr1	3612045	3612644	599	cUMR	NM_001204184	TP73	0	6.58	Conserved	1.47	Differential	CpG islands desert
chr1	3625388	3626137	749	cUMR	NM_001204184	TP73	0	5.38	Differential	1.78	Differential	CpG islands shores
chr1	3633504	3635053	1549	cUMR	NM_001204184	TP73	0	5.8	Differential	2.89	Differential	CpG islands
chr1	3640991	3641340	349	cUMR	NM_001204184	TP73	0	14.55	Conserved	5.21	Differential	CpG islands desert
chr1	3643798	3644197	399	cUMR	NM_001204184	TP73	0	5.22	Differential	1.59	Differential	CpG islands desert
chr1	3662914	3664613	1699	cUMR	NR_033712	TP73-AS1	0	7.65	Conserved	1.64	Differential	CpG islands
chr1	3688159	3690108	1949	cUMR	NM_001288583	SMIM1	0	10.42	Conserved	3.06	Differential	CpG islands
chr1	3691982	3692831	849	cUMR	NM_001288583	SMIM1	0	4.96	Differential	2.85	Differential	CpG islands desert
chr1	3711746	3714045	2299	cUMR	NM_020710	LRRC47	0	18.07	Conserved	16.41	Conserved	CpG islands
chr1	3718024	3718573	549	cUMR	NM_020710	LRRC47	4957	10.45	Conserved	10.89	Conserved	CpG islands desert
chr1	3727945	3728244	299	cUMR	NM_014704	CEP104	401	3.68	Differential	2.4	Differential	CpG islands desert
chr1	3772678	3775027	2349	cUMR	NM_014704	CEP104	0	10.52	Conserved	11.62	Conserved	CpG islands
chr1	3815975	3818177	2202	cUMR	NM_207356	C1orf174	0	20.24	Conserved	21.74	Conserved	CpG islands
chr1	3826990	3828506	1516	cUMR	NR_024455	LINC01134	0	7.79	Conserved	6.56	Differential	CpG islands desert
chr1	3999909	4001358	1449	cUMR	NR_040065	LINC01346	0	1.88	Differential	1.55	Differential	CpG islands desert
chr1	4002742	4003391	649	cUMR	NR_040065	LINC01346	0	1.62	Differential	1.19	Differential	CpG islands desert
chr1	4008415	4008764	349	cUMR	NR_040065	LINC01346	0	4.21	Differential	0.7	Differential	CpG islands desert
chr1	4014423	4015922	1499	cUMR	NR_040065	LINC01346	1781	4.59	Differential	2.16	Differential	CpG islands desert
chr1	4059253	4060102	849	cUMR	NR_040065	LINC01346	46611	6.19	Differential	2.45	Differential	CpG islands desert
chr1	4087045	4087994	949	cUMR	NR_040065	LINC01346	74403	6.7	Conserved	2.11	Differential	CpG islands desert
chr1	4131023	4133722	2699	cUMR	NR_040065	LINC01346	118381	5.94	Differential	2.35	Differential	CpG islands desert
chr1	4141832	4143931	2099	cUMR	NR_040065	LINC01346	129190	3.38	Differential	2.13	Differential	CpG islands desert
chr1	4160652	4162551	1899	cUMR	NR_040065	LINC01346	148010	6.8	Conserved	2.88	Differential	CpG islands desert
chr1	4168239	4168938	699	cUMR	NR_040065	LINC01346	155597	4.21	Differential	1.86	Differential	CpG islands desert
chr1	4178202	4181801	3599	Canyon	NR_040065	LINC01346	165560	8.71	Conserved	2.56	Differential	CpG islands desert
chr1	4201087	4201986	899	cUMR	NR_040065	LINC01346	188445	6.59	Conserved	0.96	Differential	CpG islands desert
chr1	4216410	4216959	549	cUMR	NR_040065	LINC01346	203768	4.38	Differential	1.78	Differential	CpG islands desert
chr1	4231521	4234320	2799	cUMR	NR_040065	LINC01346	218879	9.3	Conserved	3.96	Differential	CpG islands desert
chr1	4314012	4315837	1825	cUMR	NR_027088	LOC284661	156274	8.28	Conserved	1.48	Differential	CpG islands desert
chr1	4387004	4388903	1899	cUMR	NR_027088	LOC284661	83208	5.68	Differential	0.9	Differential	CpG islands desert
chr1	4419023	4419372	349	cUMR	NR_027088	LOC284661	52739	6.22	Differential	0.67	Differential	CpG islands desert
chr1	4430857	4432156	1299	cUMR	NR_027088	LOC284661	39955	3.85	Differential	0.99	Differential	CpG islands desert
chr1	4444874	4446517	1643	cUMR	NR_027088	LOC284661	25594	6.08	Differential	1.45	Differential	CpG islands desert
chr1	4480536	4483085	2549	cUMR	NR_027088	LOC284661	0	5.53	Differential	3.1	Differential	CpG islands desert
chr1	4497755	4500804	3049	cUMR	NR_027088	LOC284661	13012	8.15	Conserved	0.97	Differential	CpG islands desert
chr1	4516232	4517031	799	cUMR	NR_027088	LOC284661	31489	8.75	Conserved	0.83	Differential	CpG islands desert
chr1	4542986	4546235	3249	cUMR	NR_027088	LOC284661	58243	10.02	Conserved	2.27	Differential	CpG islands desert
chr1	4553713	4555762	2049	cUMR	NR_027088	LOC284661	68970	6.59	Conserved	2.17	Differential	CpG islands desert
chr1	4585456	4588205	2749	cUMR	NR_027088	LOC284661	100713	4.91	Differential	1.31	Differential	CpG islands desert
chr1	4621316	4621502	186	cUMR	NM_001042478	AJAP1	93603	3.64	Differential	1.23	Differential	CpG islands desert
chr1	4624031	4624480	449	cUMR	NM_001042478	AJAP1	90625	6.18	Differential	3.28	Differential	CpG islands desert
chr1	4644821	4648270	3449	cUMR	NM_001042478	AJAP1	66835	8.39	Conserved	3.44	Differential	CpG islands desert
chr1	4648671	4649070	399	cUMR	NM_001042478	AJAP1	66035	2.53	Differential	1.32	Differential	CpG islands desert
chr1	4661653	4664152	2499	cUMR	NM_001042478	AJAP1	50953	8.62	Conserved	2.27	Differential	CpG islands desert
chr1	4712131	4713180	1049	cUMR	NM_001042478	AJAP1	1925	12.15	Conserved	2.52	Differential	CpG islands desert
chr1	4713741	4720030	6289	Canyon	NM_001042478	AJAP1	0	9.28	Conserved	1.29	Differential	CpG islands
chr1	4760764	4761363	599	cUMR	NM_001042478	AJAP1	0	4.58	Differential	1.9	Differential	CpG islands desert
chr1	4770742	4771991	1249	cUMR	NM_001042478	AJAP1	0	2.95	Differential	1.71	Differential	CpG islands
chr1	4814803	4818002	3199	cUMR	NM_001042478	AJAP1	0	7.53	Conserved	1.43	Differential	CpG islands desert
chr1	4838144	4838443	299	cUMR	NM_018836	AJAP1	0	6.89	Conserved	4.16	Differential	CpG islands desert
chr1	4860854	4862253	1399	cUMR	NM_018836	AJAP1	17004	2.52	Differential	0.94	Differential	CpG islands desert
chr1	4949452	4950601	1149	cUMR	NM_018836	AJAP1	105602	5.4	Differential	1.86	Differential	CpG islands desert
chr1	5025335	5026584	1249	cUMR	NM_018836	AJAP1	181485	6.59	Conserved	3.88	Differential	CpG islands desert
chr1	5046443	5047192	749	cUMR	NM_018836	AJAP1	202593	4.11	Differential	1.57	Differential	CpG islands desert
chr1	5069501	5070150	649	cUMR	NM_018836	AJAP1	225651	5	Differential	2.38	Differential	CpG islands desert
chr1	5124858	5125953	1095	cUMR	NM_018836	AJAP1	281008	5.94	Differential	2.69	Differential	CpG islands desert
chr1	5181419	5183118	1699	cUMR	NM_018836	AJAP1	337569	5.62	Differential	1.35	Differential	CpG islands desert
chr1	5199331	5201280	1949	cUMR	NM_018836	AJAP1	355481	3.32	Differential	2.02	Differential	CpG islands desert
chr1	5210995	5211594	599	cUMR	NM_018836	AJAP1	367145	5.18	Differential	0.94	Differential	CpG islands desert
chr1	5216700	5216999	299	cUMR	NM_018836	AJAP1	372850	3.18	Differential	2.93	Differential	CpG islands desert
chr1	5285394	5287793	2399	cUMR	NR_039612	MIR4417	336338	5.28	Differential	0.93	Differential	CpG islands desert
chr1	5326242	5329091	2849	cUMR	NR_039612	MIR4417	295040	7.91	Conserved	1.73	Differential	CpG islands desert
chr1	5333192	5333673	481	cUMR	NR_039612	MIR4417	290458	5.69	Differential	2.16	Differential	CpG islands desert
chr1	5352753	5355352	2599	cUMR	NR_039612	MIR4417	268779	8.09	Conserved	1.75	Differential	CpG islands desert
chr1	5372583	5373632	1049	cUMR	NR_039612	MIR4417	250499	5.72	Differential	1.13	Differential	CpG islands desert
chr1	5388156	5391455	3299	cUMR	NR_039612	MIR4417	232676	6.81	Conserved	1.35	Differential	CpG islands desert
chr1	5419330	5422279	2949	cUMR	NR_039612	MIR4417	201852	8.31	Conserved	1.5	Differential	CpG islands desert
chr1	5453624	5454423	799	cUMR	NR_039612	MIR4417	169708	5.84	Differential	1.21	Differential	CpG islands desert
chr1	5482817	5483916	1099	cUMR	NR_039612	MIR4417	140215	4.65	Differential	2.96	Differential	CpG islands desert
chr1	5484767	5485866	1099	cUMR	NR_039612	MIR4417	138265	2.59	Differential	2.54	Differential	CpG islands desert
chr1	5515170	5516859	1689	cUMR	NR_039612	MIR4417	107272	7.24	Conserved	2.45	Differential	CpG islands desert
chr1	5569751	5570500	749	cUMR	NR_039612	MIR4417	53631	6.93	Conserved	5.6	Differential	CpG islands desert
chr1	5573603	5574952	1349	cUMR	NR_039612	MIR4417	49179	5.52	Differential	5.74	Differential	CpG islands desert
chr1	5581704	5583003	1299	cUMR	NR_039612	MIR4417	41128	6.06	Differential	2.97	Differential	CpG islands desert
chr1	5611255	5612104	849	cUMR	NR_039612	MIR4417	12027	3.09	Differential	2.36	Differential	CpG islands desert
chr1	5657893	5658492	599	cUMR	NR_039612	MIR4417	33691	1.62	Differential	1.12	Differential	CpG islands desert
chr1	5711840	5713439	1599	cUMR	NR_039612	MIR4417	87638	7.71	Conserved	3.64	Differential	CpG islands desert
chr1	5719720	5720769	1049	cUMR	NR_039612	MIR4417	95518	3.94	Differential	2.17	Differential	CpG islands desert
chr1	5721370	5722119	749	cUMR	NR_039612	MIR4417	97168	2.46	Differential	0.79	Differential	CpG islands desert
chr1	5727371	5728920	1549	cUMR	NR_039612	MIR4417	103169	6.75	Conserved	3.01	Differential	CpG islands desert
chr1	5787741	5788640	899	cUMR	NR_039838	MIR4689	134092	5.25	Differential	1.69	Differential	CpG islands desert
chr1	5804856	5808105	3249	cUMR	NR_039838	MIR4689	114627	7.18	Conserved	4.16	Differential	CpG islands desert
chr1	5825630	5826329	699	cUMR	NR_039838	MIR4689	96403	4.46	Differential	2.2	Differential	CpG islands desert
chr1	5826730	5827629	899	cUMR	NR_039838	MIR4689	95103	6.54	Conserved	1.32	Differential	CpG islands desert
chr1	5830803	5831952	1149	cUMR	NR_039838	MIR4689	90780	8.72	Conserved	2.16	Differential	CpG islands desert
chr1	5870755	5872004	1249	cUMR	NR_039838	MIR4689	50728	3.23	Differential	3.65	Differential	CpG islands desert
chr1	5873670	5874569	899	cUMR	NR_039838	MIR4689	48163	5.88	Differential	1.03	Differential	CpG islands desert
chr1	5890868	5891263	395	cUMR	NR_039838	MIR4689	31469	8.94	Conserved	3.05	Differential	CpG islands desert
chr1	5891764	5893113	1349	cUMR	NR_039838	MIR4689	29619	7.57	Conserved	2.32	Differential	CpG islands desert
chr1	5896278	5897527	1249	cUMR	NR_039838	MIR4689	25205	4.33	Differential	2.88	Differential	CpG islands desert
chr1	5907324	5907750	426	cUMR	NR_039838	MIR4689	14982	6.67	Conserved	1.2	Differential	CpG islands desert
chr1	6051076	6054238	3162	cUMR	NM_001291593	NPHP4	0	18.06	Conserved	18.28	Conserved	CpG islands
chr1	6085263	6086612	1349	cUMR	NM_001199861	KCNAB2	0	3.41	Differential	1.86	Differential	CpG islands
chr1	6094099	6095048	949	cUMR	NM_001199861	KCNAB2	0	1.32	Differential	1.19	Differential	CpG islands desert
chr1	6101501	6101800	299	cUMR	NM_001199861	KCNAB2	0	3.42	Differential	2.14	Differential	CpG islands desert
chr1	6112604	6113658	1054	cUMR	NM_001199861	KCNAB2	0	1.66	Differential	1.73	Differential	CpG islands shores
chr1	6118473	6119289	816	cUMR	NM_001199861	KCNAB2	0	3.56	Differential	2.95	Differential	CpG islands desert
chr1	6161078	6162777	1699	cUMR	NM_015557	CHD5	0	5.15	Differential	2.87	Differential	CpG islands desert
chr1	6165170	6165669	499	cUMR	NM_015557	CHD5	0	3.32	Differential	1.19	Differential	CpG islands desert
chr1	6168426	6169625	1199	cUMR	NM_015557	CHD5	0	6.9	Conserved	3.37	Differential	CpG islands desert
chr1	6170454	6170703	249	cUMR	NM_015557	CHD5	0	2.32	Differential	0.7	Differential	CpG islands desert
chr1	6171668	6172086	418	cUMR	NM_015557	CHD5	0	4.77	Differential	0.65	Differential	CpG islands desert
chr1	6187575	6188274	699	cUMR	NM_015557	CHD5	0	6.74	Conserved	1.64	Differential	CpG islands
chr1	6208150	6209381	1231	cUMR	NM_015557	CHD5	0	13.02	Conserved	2.68	Differential	CpG islands
chr1	6217004	6218503	1499	cUMR	NM_015557	CHD5	0	2.47	Differential	1.34	Differential	CpG islands desert
chr1	6221378	6222177	799	cUMR	NM_015557	CHD5	0	8.44	Conserved	3.58	Differential	CpG islands desert
chr1	6222778	6223177	399	cUMR	NM_015557	CHD5	0	6.28	Differential	3.09	Differential	CpG islands desert
chr1	6230540	6232083	1543	cUMR	NM_015557	CHD5	0	6.95	Conserved	3.07	Differential	CpG islands desert
chr1	6238609	6242158	3549	Canyon	NM_015557	CHD5	0	12.41	Conserved	5.55	Differential	CpG islands
chr1	6258291	6260190	1899	cUMR	NM_000983	RPL22	0	20.1	Conserved	20.78	Conserved	CpG islands
chr1	6264746	6267095	2349	cUMR	NM_207396	RNF207	0	11.58	Conserved	2.74	Differential	CpG islands
chr1	6268668	6269667	999	cUMR	NM_207396	RNF207	0	3.94	Differential	0.77	Differential	CpG islands
chr1	6294608	6296683	2075	cUMR	NR_103534	LINC00337	0	11.72	Conserved	12.41	Conserved	CpG islands
chr1	6301400	6307664	6264	Canyon	NM_001024598	HES3	0	16.81	Conserved	7.65	Conserved	CpG islands
chr1	6309033	6310382	1349	cUMR	NM_207370	GPR153	0	13.84	Conserved	1.65	Differential	CpG islands
chr1	6319336	6322235	2899	cUMR	NM_207370	GPR153	0	13.52	Conserved	13.7	Conserved	CpG islands
chr1	6418166	6420255	2089	cUMR	NM_181866	ACOT7	0	5.98	Differential	1.64	Differential	CpG islands desert
chr1	6423068	6423517	449	cUMR	NM_181864	ACOT7	0	2.1	Differential	2.05	Differential	CpG islands desert
chr1	6445130	6446129	999	cUMR	NM_181864	ACOT7	0	1.45	Differential	0.63	Differential	CpG islands desert
chr1	6452039	6454538	2499	cUMR	NM_007274	ACOT7	0	17.51	Conserved	20.33	Conserved	CpG islands
chr1	6464754	6465403	649	cUMR	NM_019089	HES2	9891	8.9	Conserved	2.13	Differential	CpG islands desert
chr1	6472970	6473219	249	cUMR	NM_019089	HES2	2075	1.54	Differential	0.46	Differential	CpG islands desert
chr1	6474256	6475905	1649	cUMR	NM_019089	HES2	0	6.01	Differential	4.96	Differential	CpG islands desert
chr1	6478526	6481375	2849	cUMR	NM_019089	HES2	0	13.67	Conserved	4.7	Differential	CpG islands
chr1	6482801	6486100	3299	cUMR	NM_031475	ESPN	0	12.13	Conserved	8.07	Conserved	CpG islands
chr1	6489970	6490569	599	cUMR	NM_031475	ESPN	0	2.62	Differential	2.38	Differential	CpG islands desert
chr1	6496957	6498006	1049	cUMR	NM_031475	ESPN	0	3.05	Differential	2.74	Differential	CpG islands desert
chr1	6498057	6498606	549	cUMR	NM_031475	ESPN	0	10.52	Conserved	3.84	Differential	CpG islands desert
chr1	6499957	6501080	1123	cUMR	NM_031475	ESPN	0	7.37	Conserved	3.34	Differential	CpG islands
chr1	6506924	6509666	2742	cUMR	NM_031475	ESPN	0	10.42	Conserved	2.14	Differential	CpG islands
chr1	6514105	6516352	2247	cUMR	NM_031475	ESPN	0	1.79	Differential	1.39	Differential	CpG islands
chr1	6519923	6520822	899	cUMR	NM_031475	ESPN	0	2.7	Differential	1.64	Differential	CpG islands
chr1	6531143	6532742	1599	cUMR	NM_001265593	PLEKHG5	0	3.74	Differential	1.33	Differential	CpG islands
chr1	6535335	6536084	749	cUMR	NM_001265593	PLEKHG5	0	6.85	Conserved	6.84	Differential	CpG islands desert
chr1	6544799	6547254	2455	cUMR	NM_001265593	PLEKHG5	0	10.93	Conserved	3.89	Differential	CpG islands
chr1	6548883	6551582	2699	cUMR	NM_001042664	PLEKHG5	0	11.31	Conserved	7.64	Conserved	CpG islands
chr1	6556327	6558226	1899	cUMR	NM_001265592	PLEKHG5	0	11.59	Conserved	10.67	Conserved	CpG islands
chr1	6561995	6562244	249	cUMR	NM_198681	PLEKHG5	0	1.63	Differential	1.63	Differential	CpG islands desert
chr1	6579955	6580541	586	cUMR	NM_198681	PLEKHG5	0	1.3	Differential	1	Differential	CpG islands desert
chr1	6613234	6615533	2299	cUMR	NM_024654	NOL9	0	7.19	Conserved	8.7	Conserved	CpG islands
chr1	6639399	6641148	1749	cUMR	NM_001278647	ZBTB48	0	9.63	Conserved	10.71	Conserved	CpG islands
chr1	6647432	6647981	549	cUMR	NM_001278647	ZBTB48	0	0.9	Differential	0.52	Differential	CpG islands desert
chr1	6659386	6664599	5213	Canyon	NM_014851	KLHL21	0	9.98	Conserved	11.97	Conserved	CpG islands
chr1	6672305	6675904	3599	Canyon	NM_153812	PHF13	0	13.9	Conserved	16.33	Conserved	CpG islands
chr1	6684682	6686181	1499	cUMR	NM_001195753	THAP3	0	12.22	Conserved	15.55	Conserved	CpG islands
chr1	6760822	6762327	1505	cUMR	NM_018198	DNAJC11	0	21.06	Conserved	22.51	Conserved	CpG islands
chr1	6780022	6780321	299	cUMR	NR_104620	LOC100505887	4484	7.35	Conserved	3	Differential	CpG islands desert
chr1	6803421	6804420	999	cUMR	NR_104620	LOC100505887	13350	3.07	Differential	1.93	Differential	CpG islands desert
chr1	6813022	6813614	592	cUMR	NR_104620	LOC100505887	22951	5.07	Differential	1.24	Differential	CpG islands desert
chr1	6830765	6831614	849	cUMR	NM_001195563	CAMTA1	13770	2.56	Differential	1.75	Differential	CpG islands desert
chr1	6843734	6846583	2849	cUMR	NM_001195563	CAMTA1	0	21.31	Conserved	25.81	Conserved	CpG islands
chr1	6994810	6996159	1349	cUMR	NM_015215	CAMTA1	0	3.26	Differential	3.54	Differential	CpG islands desert
chr1	7019849	7020807	958	cUMR	NM_015215	CAMTA1	0	1.71	Differential	1.19	Differential	CpG islands shores
chr1	7021985	7023864	1879	cUMR	NM_015215	CAMTA1	0	5.29	Differential	1.96	Differential	CpG islands
chr1	7105990	7106594	604	cUMR	NM_015215	CAMTA1	0	5.75	Differential	5.16	Differential	CpG islands desert
chr1	7129988	7131940	1952	cUMR	NM_015215	CAMTA1	0	9.59	Conserved	3.82	Differential	CpG islands desert
chr1	7135249	7135748	499	cUMR	NM_015215	CAMTA1	0	6.2	Differential	1.75	Differential	CpG islands desert
chr1	7137431	7137980	549	cUMR	NM_015215	CAMTA1	0	6.48	Conserved	2.01	Differential	CpG islands desert
chr1	7177277	7178476	1199	cUMR	NM_015215	CAMTA1	0	5.34	Differential	4.12	Differential	CpG islands desert
chr1	7181769	7182118	349	cUMR	NM_015215	CAMTA1	0	0.72	Differential	0.72	Differential	CpG islands desert
chr1	7209523	7210089	566	cUMR	NM_015215	CAMTA1	0	2.6	Differential	1.97	Differential	CpG islands desert
chr1	7237962	7238561	599	cUMR	NM_015215	CAMTA1	0	3.63	Differential	3.32	Differential	CpG islands desert
chr1	7267837	7268686	849	cUMR	NM_015215	CAMTA1	0	7.89	Conserved	2.5	Differential	CpG islands desert
chr1	7278263	7279012	749	cUMR	NM_015215	CAMTA1	0	9.28	Conserved	4.37	Differential	CpG islands desert
chr1	7307941	7308590	649	cUMR	NM_015215	CAMTA1	0	3.52	Differential	1.28	Differential	CpG islands desert
chr1	7358851	7359995	1144	cUMR	NM_015215	CAMTA1	0	3.61	Differential	3.13	Differential	CpG islands desert
chr1	7394503	7395552	1049	cUMR	NM_015215	CAMTA1	0	3.45	Differential	2.34	Differential	CpG islands desert
chr1	7434027	7434544	517	cUMR	NM_015215	CAMTA1	0	2.38	Differential	2.18	Differential	CpG islands desert
chr1	7438990	7440039	1049	cUMR	NM_015215	CAMTA1	0	4.29	Differential	3.09	Differential	CpG islands desert
chr1	7448868	7449867	999	cUMR	NM_015215	CAMTA1	0	2.27	Differential	1.17	Differential	CpG islands desert
chr1	7514143	7514442	299	cUMR	NM_015215	CAMTA1	0	2.46	Differential	1.06	Differential	CpG islands desert
chr1	7530915	7531364	449	cUMR	NM_015215	CAMTA1	0	1.92	Differential	0.71	Differential	CpG islands desert
chr1	7538512	7539311	799	cUMR	NM_015215	CAMTA1	0	2.01	Differential	2.26	Differential	CpG islands desert
chr1	7551004	7552303	1299	cUMR	NM_015215	CAMTA1	0	2.7	Differential	1.92	Differential	CpG islands desert
chr1	7594015	7594764	749	cUMR	NM_015215	CAMTA1	0	3.72	Differential	2.01	Differential	CpG islands desert
chr1	7608898	7610847	1949	cUMR	NM_015215	CAMTA1	0	4.18	Differential	1.96	Differential	CpG islands desert
chr1	7634458	7634757	299	cUMR	NM_015215	CAMTA1	0	0.95	Differential	0.54	Differential	CpG islands desert
chr1	7675742	7677391	1649	cUMR	NM_015215	CAMTA1	0	7.93	Conserved	3.77	Differential	CpG islands desert
chr1	7681498	7682097	599	cUMR	NM_015215	CAMTA1	0	2.47	Differential	1.43	Differential	CpG islands desert
chr1	7705528	7705827	299	cUMR	NM_015215	CAMTA1	0	2.33	Differential	1.6	Differential	CpG islands desert
chr1	7707299	7707798	499	cUMR	NM_015215	CAMTA1	0	4.17	Differential	5.04	Differential	CpG islands desert
chr1	7709009	7709458	449	cUMR	NM_015215	CAMTA1	0	2.6	Differential	2.19	Differential	CpG islands desert
chr1	7727568	7728917	1349	cUMR	NM_015215	CAMTA1	0	2.75	Differential	3.03	Differential	CpG islands desert
chr1	7729068	7730365	1297	cUMR	NM_015215	CAMTA1	0	11.65	Conserved	4.85	Differential	CpG islands desert
chr1	7739887	7741443	1556	cUMR	NM_015215	CAMTA1	0	19.07	Conserved	6.26	Differential	CpG islands
chr1	7762114	7766547	4433	Canyon	NM_015215	CAMTA1	0	10.61	Conserved	7.28	Conserved	CpG islands
chr1	7812404	7813416	1012	cUMR	NM_015215	CAMTA1	0	7.74	Conserved	5.86	Differential	CpG islands desert
chr1	7830648	7832357	1709	cUMR	NM_004781	VAMP3	0	18.92	Conserved	19.61	Conserved	CpG islands
chr1	7842992	7844991	1999	cUMR	NM_001289861	PER3	0	8.85	Conserved	10.22	Conserved	CpG islands
chr1	7945510	7947009	1499	cUMR	NM_001561	TNFRSF9	28922	5.96	Differential	3.46	Differential	CpG islands desert
chr1	7962665	7963514	849	cUMR	NM_001561	TNFRSF9	12417	9.61	Conserved	3.83	Differential	CpG islands desert
chr1	7973130	7973879	749	cUMR	NM_001561	TNFRSF9	2052	3.48	Differential	2.46	Differential	CpG islands desert
chr1	8000863	8001162	299	cUMR	NM_001561	TNFRSF9	0	2.14	Differential	0.83	Differential	CpG islands shores
chr1	8001563	8002962	1399	cUMR	NM_001561	TNFRSF9	0	7.4	Conserved	3.37	Differential	CpG islands
chr1	8013680	8014983	1303	cUMR	NM_001123377	PARK7	6731	14.79	Conserved	1.41	Differential	CpG islands
chr1	8020606	8022708	2102	cUMR	NM_001123377	PARK7	0	14.51	Conserved	16.45	Conserved	CpG islands
chr1	8042423	8042772	349	cUMR	NM_001123377	PARK7	0	7.77	Conserved	5.03	Differential	CpG islands desert
chr1	8064726	8065675	949	cUMR	NM_018948	ERRFI1	6104	0.75	Differential	0.96	Differential	CpG islands desert
chr1	8075035	8075634	599	cUMR	NM_018948	ERRFI1	0	7.83	Conserved	5.48	Differential	CpG islands desert
chr1	8077763	8078712	949	cUMR	NM_018948	ERRFI1	0	4.44	Differential	2.2	Differential	CpG islands desert
chr1	8084192	8089230	5038	Canyon	NM_018948	ERRFI1	0	13	Conserved	11.05	Conserved	CpG islands
chr1	8130193	8131242	1049	cUMR	NM_018948	ERRFI1	43801	3.74	Differential	2.03	Differential	CpG islands desert
chr1	8156518	8157767	1249	cUMR	NM_018948	ERRFI1	70126	1.74	Differential	1.05	Differential	CpG islands desert
chr1	8180678	8181827	1149	cUMR	NM_018948	ERRFI1	94286	3.91	Differential	3.29	Differential	CpG islands desert
chr1	8197575	8198118	543	cUMR	NM_018948	ERRFI1	111183	2.13	Differential	1.22	Differential	CpG islands desert
chr1	8214713	8215262	549	cUMR	NM_018948	ERRFI1	128321	4.15	Differential	1.43	Differential	CpG islands desert
chr1	8215663	8215921	258	cUMR	NM_018948	ERRFI1	129271	2.97	Differential	2.66	Differential	CpG islands desert
chr1	8229604	8230303	699	cUMR	NM_018948	ERRFI1	143212	5.28	Differential	4.97	Differential	CpG islands desert
chr1	8242167	8243016	849	cUMR	NM_001080397	SLC45A1	135129	2.7	Differential	1.11	Differential	CpG islands desert
chr1	8257659	8258179	520	cUMR	NM_001080397	SLC45A1	119966	1.83	Differential	1.89	Differential	CpG islands desert
chr1	8271691	8272540	849	cUMR	NM_001080397	SLC45A1	105605	3.13	Differential	1.22	Differential	CpG islands
chr1	8277048	8277856	808	cUMR	NM_001080397	SLC45A1	100289	12.16	Conserved	0.82	Differential	CpG islands
chr1	8318696	8319945	1249	cUMR	NM_001080397	SLC45A1	58200	3.42	Differential	1.88	Differential	CpG islands desert
chr1	8374191	8375140	949	cUMR	NM_001080397	SLC45A1	3005	9.6	Conserved	2.22	Differential	CpG islands desert
chr1	8377774	8378973	1199	cUMR	NM_001080397	SLC45A1	0	8.9	Conserved	6.26	Differential	CpG islands
chr1	8403308	8404157	849	cUMR	NM_001080397	SLC45A1	0	1.68	Differential	0.89	Differential	CpG islands
chr1	8408924	8409530	606	cUMR	NM_001042682	RERE	2934	9.86	Conserved	6.61	Differential	CpG islands desert
chr1	8433444	8433893	449	cUMR	NM_001042682	RERE	0	0.91	Differential	0.87	Differential	CpG islands desert
chr1	8454790	8455389	599	cUMR	NM_001042682	RERE	0	2.67	Differential	0.88	Differential	CpG islands desert
chr1	8467743	8469492	1749	cUMR	NM_001042682	RERE	0	3.36	Differential	2.17	Differential	CpG islands desert
chr1	8471919	8473153	1234	cUMR	NM_001042682	RERE	0	1.54	Differential	0.68	Differential	CpG islands desert
chr1	8480825	8485059	4234	Canyon	NM_001042682	RERE	0	15.8	Conserved	13.87	Conserved	CpG islands
chr1	8498771	8499723	952	cUMR	NM_001042681	RERE	0	5.61	Differential	3.02	Differential	CpG islands desert
chr1	8523133	8523853	720	cUMR	NM_001042681	RERE	0	3.8	Differential	0.43	Differential	CpG islands desert
chr1	8584921	8586570	1649	cUMR	NM_001042681	RERE	0	5.68	Differential	6.58	Differential	CpG islands desert
chr1	8631118	8632067	949	cUMR	NM_001042681	RERE	0	1.64	Differential	1.22	Differential	CpG islands desert
chr1	8731414	8731621	207	cUMR	NM_001042681	RERE	0	6.74	Conserved	3.34	Differential	CpG islands desert
chr1	8740903	8741502	599	cUMR	NM_001042681	RERE	0	1.09	Differential	0.65	Differential	CpG islands desert
chr1	8760608	8763927	3319	cUMR	NM_001042681	RERE	0	15.13	Conserved	17.61	Conserved	CpG islands
chr1	8771992	8772984	992	cUMR	NM_001042681	RERE	0	8.99	Conserved	7.67	Conserved	CpG islands desert
chr1	8786336	8787085	749	cUMR	NM_001042681	RERE	0	3.39	Differential	2.17	Differential	CpG islands desert
chr1	8874631	8878880	4249	Canyon	NM_001042681	RERE	0	16.2	Conserved	18.53	Conserved	CpG islands
chr1	8882470	8882925	455	cUMR	NM_001042681	RERE	4772	3.25	Differential	1.25	Differential	CpG islands desert
chr1	8889348	8890057	709	cUMR	NM_001042681	RERE	11650	2.2	Differential	2.02	Differential	CpG islands desert
chr1	8908691	8909190	499	cUMR	NM_001201483	ENO1	11869	5.63	Differential	6.27	Differential	CpG islands desert
chr1	8933736	8934385	649	cUMR	NM_001428	ENO1	0	3.69	Differential	2.47	Differential	CpG islands desert
chr1	8935193	8940892	5699	Canyon	NR_038351	ENO1-AS1	0	12.98	Conserved	11.22	Conserved	CpG islands
chr1	8949362	8950711	1349	cUMR	NR_038351	ENO1-AS1	9420	2.08	Differential	1	Differential	CpG islands desert
chr1	8977989	8978438	449	cUMR	NM_001270500	CA6	27455	5.66	Differential	1.22	Differential	CpG islands desert
chr1	9023072	9023421	349	cUMR	NM_001270500	CA6	0	3.65	Differential	1.62	Differential	CpG islands desert
chr1	9047845	9048592	747	cUMR	NM_001215	CA6	12698	5.98	Differential	3.8	Differential	CpG islands desert
chr1	9065193	9065505	312	cUMR	NM_207420	SLC2A7	0	3.72	Differential	1.64	Differential	CpG islands desert
chr1	9134862	9135511	649	cUMR	NM_003039	SLC2A5	4976	4.52	Differential	1.95	Differential	CpG islands desert
chr1	9170672	9171173	501	cUMR	NM_024980	GPR157	0	11.28	Conserved	7.56	Conserved	CpG islands desert
chr1	9187456	9190412	2956	cUMR	NM_024980	GPR157	0	10.64	Conserved	6.06	Differential	CpG islands
chr1	9202402	9202601	199	cUMR	NR_029610	MIR34A	9126	16.12	Conserved	3.33	Differential	CpG islands desert
chr1	9223599	9224448	849	cUMR	NR_029610	MIR34A	11764	2.16	Differential	1.37	Differential	CpG islands desert
chr1	9241377	9243826	2449	cUMR	NR_029610	MIR34A	29542	10.42	Conserved	4.65	Differential	CpG islands
chr1	9256324	9257028	704	cUMR	NM_004285	H6PD	37835	9.23	Conserved	10.09	Conserved	CpG islands shores
chr1	9258496	9259145	649	cUMR	NM_004285	H6PD	35718	10.85	Conserved	1.52	Differential	CpG islands
chr1	9261076	9264108	3032	cUMR	NM_004285	H6PD	30755	7.06	Conserved	7.15	Differential	CpG islands desert
chr1	9294161	9295760	1599	cUMR	NM_004285	H6PD	0	12.83	Conserved	13.69	Conserved	CpG islands
chr1	9299748	9300197	449	cUMR	NM_004285	H6PD	0	1.5	Differential	1.84	Differential	CpG islands desert
chr1	9327122	9327476	354	cUMR	NM_004285	H6PD	0	7.63	Conserved	1.65	Differential	CpG islands desert
chr1	9340328	9340777	449	cUMR	NM_004285	H6PD	8935	10.51	Conserved	5.93	Differential	CpG islands desert
chr1	9351866	9355494	3628	Canyon	NM_025106	SPSB1	0	12.85	Conserved	15.62	Conserved	CpG islands desert
chr1	9400382	9400731	349	cUMR	NM_025106	SPSB1	0	1.88	Differential	1.09	Differential	CpG islands desert
chr1	9473024	9474023	999	cUMR	NR_104623	LOC100506022	11130	1.98	Differential	1.16	Differential	CpG islands desert
chr1	9488470	9489869	1399	cUMR	NR_104623	LOC100506022	0	9.18	Conserved	10.52	Conserved	CpG islands
chr1	9501559	9501808	249	cUMR	NR_104622	LOC100506022	12505	1.57	Differential	0.92	Differential	CpG islands desert
chr1	9515681	9516120	439	cUMR	NR_104622	LOC100506022	26627	3.74	Differential	2.14	Differential	CpG islands desert
chr1	9532732	9533566	834	cUMR	NR_104622	LOC100506022	43678	2.57	Differential	1.44	Differential	CpG islands desert
chr1	9551130	9551629	499	cUMR	NM_032315	SLC25A33	47899	11.91	Conserved	2.22	Differential	CpG islands desert
chr1	9554915	9555814	899	cUMR	NM_032315	SLC25A33	43714	9.96	Conserved	4.54	Differential	CpG islands
chr1	9598985	9600684	1699	cUMR	NM_032315	SLC25A33	0	15.13	Conserved	11.3	Conserved	CpG islands
chr1	9648259	9650308	2049	cUMR	NM_001010866	TMEM201	0	16.36	Conserved	19.28	Conserved	CpG islands
chr1	9675610	9675892	282	cUMR	NM_001130924	TMEM201	676	10.28	Conserved	0.78	Differential	CpG islands desert
chr1	9686394	9687594	1200	cUMR	NM_001130924	TMEM201	11460	6.93	Conserved	4.79	Differential	CpG islands
chr1	9689853	9690252	399	cUMR	NM_001130924	TMEM201	14919	3.34	Differential	1.66	Differential	CpG islands desert
chr1	9711126	9713025	1899	cUMR	NR_027045	C1orf200	0	14.87	Conserved	3.05	Differential	CpG islands
chr1	9747036	9750535	3499	cUMR	NM_005026	PIK3CD	0	8.98	Conserved	7.23	Conserved	CpG islands
chr1	9777462	9778011	549	cUMR	NM_005026	PIK3CD	0	2.5	Differential	1.22	Differential	CpG islands shores
chr1	9881856	9886155	4299	Canyon	NM_001009566	CLSTN1	0	16.03	Conserved	11.84	Conserved	CpG islands
chr1	9887598	9888247	649	cUMR	NM_001009566	CLSTN1	3049	3.3	Differential	0.77	Differential	CpG islands desert
chr1	9895631	9896730	1099	cUMR	NM_001009566	CLSTN1	11082	2.25	Differential	1.4	Differential	CpG islands desert
chr1	9927532	9927831	299	cUMR	NM_001012329	CTNNBIP1	0	3.5	Differential	0.98	Differential	CpG islands desert
chr1	9934758	9935557	799	cUMR	NM_001012329	CTNNBIP1	0	5.62	Differential	5.23	Differential	CpG islands desert
chr1	9952887	9953936	1049	cUMR	NM_001012329	CTNNBIP1	0	4.24	Differential	1.46	Differential	CpG islands desert
chr1	9968841	9971440	2599	cUMR	NM_001012329	CTNNBIP1	0	16.57	Conserved	19.38	Conserved	CpG islands
chr1	10002304	10004053	1749	cUMR	NM_032368	LZIC	0	20.54	Conserved	25.34	Conserved	CpG islands
chr1	10010329	10010917	588	cUMR	NM_001297778	NMNAT1	0	6.97	Conserved	6.64	Differential	CpG islands desert
chr1	10056812	10058211	1399	cUMR	NM_052960	RBP7	0	11.43	Conserved	2.95	Differential	CpG islands
chr1	10092238	10095037	2799	cUMR	NM_001105562	UBE4B	0	17.65	Conserved	19.36	Conserved	CpG islands
chr1	10126842	10127341	499	cUMR	NM_001105562	UBE4B	0	1.89	Differential	1.21	Differential	CpG islands desert
chr1	10269261	10272185	2924	cUMR	NM_183416	KIF1B	0	14.55	Conserved	17.36	Conserved	CpG islands
chr1	10437462	10437811	349	cUMR	NM_015074	KIF1B	0	3.75	Differential	1.71	Differential	CpG islands desert
chr1	10458034	10460283	2249	cUMR	NM_002631	PGD	0	18.09	Conserved	16.72	Conserved	CpG islands
chr1	10487914	10488663	749	cUMR	NM_199294	APITD1	1496	6.73	Conserved	4.17	Differential	CpG islands desert
chr1	10489962	10491619	1657	cUMR	NM_199294	APITD1	0	16.99	Conserved	19.59	Conserved	CpG islands
chr1	10511420	10512319	899	cUMR	NM_001302	CORT	0	4.01	Differential	3.63	Differential	CpG islands desert
chr1	10531703	10533258	1555	cUMR	NM_004401	DFFA	0	18.35	Conserved	21.03	Conserved	CpG islands
chr1	10534590	10536014	1424	cUMR	NM_004565	PEX14	0	16.47	Conserved	14.97	Conserved	CpG islands
chr1	10554661	10556410	1749	cUMR	NM_004565	PEX14	0	6.36	Conserved	4.42	Differential	CpG islands desert
chr1	10567470	10568072	602	cUMR	NM_004565	PEX14	0	5.14	Differential	4.86	Differential	CpG islands desert
chr1	10570230	10571529	1299	cUMR	NM_004565	PEX14	0	2.51	Differential	1.72	Differential	CpG islands desert
chr1	10698463	10699362	899	cUMR	NM_001079843	CASZ1	0	1.29	Differential	0.53	Differential	CpG islands
chr1	10752284	10755833	3549	Canyon	NM_001079843	CASZ1	0	12.23	Conserved	12.94	Conserved	CpG islands
chr1	10759140	10760239	1099	cUMR	NM_001079843	CASZ1	0	3.8	Differential	1.25	Differential	CpG islands shores
chr1	10764391	10765040	649	cUMR	NM_001079843	CASZ1	0	2.13	Differential	0.86	Differential	CpG islands
chr1	10784120	10784719	599	cUMR	NM_001079843	CASZ1	0	1.86	Differential	0.96	Differential	CpG islands desert
chr1	10785120	10785519	399	cUMR	NM_001079843	CASZ1	0	1.05	Differential	0.76	Differential	CpG islands desert
chr1	10815718	10816517	799	cUMR	NM_001079843	CASZ1	0	1.34	Differential	1.26	Differential	CpG islands desert
chr1	10838880	10840329	1449	cUMR	NM_001079843	CASZ1	0	1.83	Differential	1.03	Differential	CpG islands desert
chr1	10848777	10848970	193	cUMR	NM_001079843	CASZ1	0	2.12	Differential	1.13	Differential	CpG islands desert
chr1	10851119	10852852	1733	cUMR	NM_001079843	CASZ1	0	5.91	Differential	3.71	Differential	CpG islands desert
chr1	10853368	10857117	3749	Canyon	NM_001079843	CASZ1	0	21.23	Conserved	24.52	Conserved	CpG islands
chr1	10863151	10864850	1699	cUMR	NM_001079843	CASZ1	6419	2.57	Differential	2.18	Differential	CpG islands desert
chr1	10885000	10885299	299	cUMR	NM_001079843	CASZ1	28268	2.4	Differential	1.53	Differential	CpG islands desert
chr1	10895172	10896371	1199	cUMR	NM_001079843	CASZ1	38440	4.22	Differential	4.87	Differential	CpG islands
chr1	10926121	10928020	1899	cUMR	NM_001079843	CASZ1	69389	13.01	Conserved	15.42	Conserved	CpG islands desert
chr1	10948208	10949257	1049	cUMR	NM_001170754	C1orf127	57273	7.72	Conserved	1.99	Differential	CpG islands desert
chr1	10959928	10961977	2049	cUMR	NM_001170754	C1orf127	44553	3.55	Differential	1.21	Differential	CpG islands desert
chr1	10969946	10970295	349	cUMR	NM_001170754	C1orf127	36235	6.68	Conserved	2.68	Differential	CpG islands desert
chr1	11000093	11000492	399	cUMR	NM_001170754	C1orf127	6038	1.48	Differential	1.85	Differential	CpG islands desert
chr1	11001715	11003164	1449	cUMR	NM_001170754	C1orf127	3366	6.31	Conserved	6.81	Differential	CpG islands desert
chr1	11003850	11004842	992	cUMR	NM_001170754	C1orf127	1688	7.6	Conserved	7.66	Conserved	CpG islands desert
chr1	11020717	11021766	1049	cUMR	NM_001170754	C1orf127	0	7.55	Conserved	5.18	Differential	CpG islands desert
chr1	11025644	11025943	299	cUMR	NM_001170754	C1orf127	0	2.67	Differential	2.45	Differential	CpG islands desert
chr1	11028068	11028967	899	cUMR	NM_001170754	C1orf127	0	2.29	Differential	1.71	Differential	CpG islands desert
chr1	11035821	11036420	599	cUMR	NM_001170754	C1orf127	0	2.96	Differential	0.82	Differential	CpG islands desert
chr1	11039387	11041271	1884	cUMR	NM_001170754	C1orf127	0	5.39	Differential	3.13	Differential	CpG islands desert
chr1	11071606	11073855	2249	cUMR	NM_007375	TARDBP	0	10.19	Conserved	10.86	Conserved	CpG islands
chr1	11097342	11098341	999	cUMR	NM_006610	MASP2	0	12.12	Conserved	10.65	Conserved	CpG islands desert
chr1	11112387	11113436	1049	cUMR	NM_003132	SRM	1213	4.08	Differential	3.07	Differential	CpG islands desert
chr1	11118864	11121363	2499	cUMR	NM_003132	SRM	0	15.21	Conserved	17.13	Conserved	CpG islands
chr1	11158434	11160483	2049	cUMR	NM_001001998	EXOSC10	0	12.73	Conserved	13.96	Conserved	CpG islands
chr1	11321497	11323696	2199	cUMR	NM_004958	MTOR	0	15.04	Conserved	12.75	Conserved	CpG islands
chr1	11332576	11334325	1749	cUMR	NM_013319	UBIAD1	0	12.48	Conserved	14.63	Conserved	CpG islands
chr1	11376617	11377266	649	cUMR	NM_013319	UBIAD1	28127	3.25	Differential	2.66	Differential	CpG islands desert
chr1	11379745	11380744	999	cUMR	NM_013319	UBIAD1	31255	10.49	Conserved	1.91	Differential	CpG islands desert
chr1	11397624	11398373	749	cUMR	NM_013319	UBIAD1	49134	6.15	Differential	5.65	Differential	CpG islands desert
chr1	11399389	11400938	1549	cUMR	NM_013319	UBIAD1	50899	4.97	Differential	3.21	Differential	CpG islands desert
chr1	11415111	11416560	1449	cUMR	NM_013319	UBIAD1	66621	3.04	Differential	1.22	Differential	CpG islands desert
chr1	11513751	11514650	899	cUMR	NM_020780	PTCHD2	24645	2.9	Differential	2.08	Differential	CpG islands desert
chr1	11518848	11519397	549	cUMR	NM_020780	PTCHD2	19898	2.89	Differential	1.41	Differential	CpG islands desert
chr1	11535898	11541747	5849	Canyon	NM_020780	PTCHD2	0	12.69	Conserved	6.6	Differential	CpG islands
chr1	11543998	11544707	709	cUMR	NM_020780	PTCHD2	0	4.73	Differential	1.1	Differential	CpG islands desert
chr1	11600869	11601518	649	cUMR	NM_020780	PTCHD2	3230	4.09	Differential	1.66	Differential	CpG islands desert
chr1	11610553	11613052	2499	cUMR	NM_020780	PTCHD2	12914	11.13	Conserved	4.03	Differential	CpG islands desert
chr1	11618341	11618856	515	cUMR	NM_020780	PTCHD2	20702	5.8	Differential	2.06	Differential	CpG islands desert
chr1	11623600	11624257	657	cUMR	NM_020780	PTCHD2	25961	3.43	Differential	3.87	Differential	CpG islands desert
chr1	11645763	11646062	299	cUMR	NR_104624	LOC101929181	23526	5.62	Differential	1.32	Differential	CpG islands desert
chr1	11653927	11654656	729	cUMR	NR_104624	LOC101929181	14932	7.03	Conserved	3.15	Differential	CpG islands desert
chr1	11695986	11696135	149	cUMR	NM_012168	FBXO2	12283	8.35	Conserved	3.1	Differential	CpG islands desert
chr1	11701813	11702862	1049	cUMR	NM_012168	FBXO2	5556	7.45	Conserved	4.5	Differential	CpG islands desert
chr1	11705764	11706113	349	cUMR	NM_012168	FBXO2	2305	11.04	Conserved	7.31	Conserved	CpG islands desert
chr1	11708297	11710913	2616	cUMR	NM_012168	FBXO2	0	6.12	Differential	2.59	Differential	CpG islands
chr1	11714161	11715623	1462	cUMR	NM_001014765	FBXO44	0	15.57	Conserved	9.01	Conserved	CpG islands
chr1	11723869	11725186	1317	cUMR	NM_018438	FBXO6	0	11.05	Conserved	1.26	Differential	CpG islands
chr1	11740272	11742471	2199	cUMR	NM_006341	MAD2L2	0	16.55	Conserved	10.21	Conserved	CpG islands
chr1	11750016	11753757	3741	Canyon	NM_001127325	MAD2L2	0	17.12	Conserved	3.65	Differential	CpG islands
chr1	11760698	11762197	1499	cUMR	NM_198545	DRAXIN	0	3.36	Differential	2.18	Differential	CpG islands desert
chr1	11767364	11768263	899	cUMR	NM_198545	DRAXIN	0	4.75	Differential	2.42	Differential	CpG islands desert
chr1	11779299	11780211	912	cUMR	NM_198545	DRAXIN	0	9.47	Conserved	10.63	Conserved	CpG islands
chr1	11791671	11792320	649	cUMR	NM_001040194	AGTRAP	3822	2.49	Differential	1.94	Differential	CpG islands desert
chr1	11795636	11797685	2049	cUMR	NM_001040194	AGTRAP	0	14.72	Conserved	17.78	Conserved	CpG islands
chr1	11821940	11822494	554	cUMR	NM_001010881	C1orf167	0	14.84	Conserved	2.62	Differential	CpG islands
chr1	11844915	11845914	999	cUMR	NM_001010881	C1orf167	0	12.64	Conserved	3.87	Differential	CpG islands desert
chr1	11847245	11847894	649	cUMR	NM_001010881	C1orf167	0	1.46	Differential	1.48	Differential	CpG islands desert
chr1	11862397	11867453	5056	Canyon	NM_005957	MTHFR	0	10.8	Conserved	11.89	Conserved	CpG islands
chr1	11898723	11899072	349	cUMR	NM_001256959	CLCN6	0	8.37	Conserved	3.12	Differential	CpG islands
chr1	11917120	11917569	449	cUMR	NM_002521	NPPB	0	2.64	Differential	1.69	Differential	CpG islands shores
chr1	11918770	11920019	1249	cUMR	NM_002521	NPPB	0	9.61	Conserved	1.8	Differential	CpG islands
chr1	11922405	11923454	1049	cUMR	NM_002521	NPPB	3414	5.39	Differential	1.81	Differential	CpG islands desert
chr1	11942909	11943208	299	cUMR	NM_002521	NPPB	23918	1.81	Differential	0.84	Differential	CpG islands desert
chr1	11953939	11954288	349	cUMR	NM_138346	KIAA2013	25357	3.63	Differential	11.24	Conserved	CpG islands desert
chr1	11958333	11959991	1658	cUMR	NM_138346	KIAA2013	19654	10.34	Conserved	3.13	Differential	CpG islands desert
chr1	11967216	11970166	2950	cUMR	NM_138346	KIAA2013	9479	20.19	Conserved	21.48	Conserved	CpG islands desert
chr1	11984745	11986994	2249	cUMR	NM_138346	KIAA2013	0	9.66	Conserved	12.3	Conserved	CpG islands
chr1	11989699	11990098	399	cUMR	NM_138346	KIAA2013	3215	7.49	Conserved	7.53	Conserved	CpG islands desert
chr1	11994054	11995303	1249	cUMR	NM_000302	PLOD1	0	8.78	Conserved	11.78	Conserved	CpG islands
chr1	12039244	12042343	3099	cUMR	NM_001127660	MFN2	0	10.31	Conserved	9.45	Conserved	CpG islands
chr1	12078915	12080493	1578	cUMR	NM_021933	MIIP	0	11.72	Conserved	13.59	Conserved	CpG islands
chr1	12112001	12112600	599	cUMR	NM_001243	TNFRSF8	10834	3.74	Differential	2.44	Differential	CpG islands desert
chr1	12123105	12124304	1199	cUMR	NM_001243	TNFRSF8	0	12.67	Conserved	1.51	Differential	CpG islands
chr1	12127703	12128152	449	cUMR	NM_001243	TNFRSF8	0	0.92	Differential	1.01	Differential	CpG islands desert
chr1	12139487	12139893	406	cUMR	NM_001243	TNFRSF8	0	2.69	Differential	3.07	Differential	CpG islands desert
chr1	12184835	12185371	536	cUMR	NM_001243	TNFRSF8	0	9.03	Conserved	7.82	Conserved	CpG islands desert
chr1	12192834	12193533	699	cUMR	NM_001243	TNFRSF8	0	2.85	Differential	1.92	Differential	CpG islands desert
chr1	12203538	12204537	999	cUMR	NM_001243	TNFRSF8	0	2.63	Differential	1.06	Differential	CpG islands desert
chr1	12221710	12222409	699	cUMR	NR_107000	MIR7846	4591	1.95	Differential	1.62	Differential	CpG islands desert
chr1	12226757	12228001	1244	cUMR	NR_107000	MIR7846	0	10.09	Conserved	3.69	Differential	CpG islands
chr1	12237909	12238808	899	cUMR	NM_001066	TNFRSF1B	0	4.8	Differential	3.01	Differential	CpG islands desert
chr1	12244046	12244828	782	cUMR	NM_001066	TNFRSF1B	0	2.95	Differential	2.65	Differential	CpG islands desert
chr1	12268870	12269569	699	cUMR	NM_001066	TNFRSF1B	0	6.75	Conserved	6.66	Differential	CpG islands desert
chr1	12289711	12291810	2099	cUMR	NM_015378	VPS13D	0	12.55	Conserved	14.49	Conserved	CpG islands
chr1	12493532	12493831	299	cUMR	NM_015378	VPS13D	0	0.97	Differential	1.05	Differential	CpG islands desert
chr1	12538039	12539038	999	cUMR	NM_015378	VPS13D	0	3.3	Differential	1.24	Differential	CpG islands desert
chr1	12578873	12579572	699	cUMR	NM_015378	VPS13D	6776	0.84	Differential	0.89	Differential	CpG islands desert
chr1	12588214	12588963	749	cUMR	NM_015378	VPS13D	16117	1.16	Differential	0.58	Differential	CpG islands desert
chr1	12599969	12600618	649	cUMR	NM_004753	DHRS3	27321	2.39	Differential	0.72	Differential	CpG islands
chr1	12609373	12610322	949	cUMR	NM_004753	DHRS3	17617	1.07	Differential	1.21	Differential	CpG islands desert
chr1	12654900	12656849	1949	cUMR	NM_004753	DHRS3	0	8.06	Conserved	0.81	Differential	CpG islands
chr1	12664173	12664806	633	cUMR	NM_004753	DHRS3	0	2.25	Differential	1.16	Differential	CpG islands desert
chr1	12674913	12680712	5799	Canyon	NM_004753	DHRS3	0	11.89	Conserved	6.07	Differential	CpG islands
chr1	12718690	12719340	650	cUMR	NM_001013630	AADACL4	0	9.3	Conserved	7.58	Conserved	CpG islands desert
chr1	13177381	13178230	849	cUMR	NM_001136561	HNRNPCL2	4730	7.71	Conserved	2.68	Differential	CpG islands desert
chr1	13795792	13796141	349	cUMR	NM_001010847	LRRC38	5304	3.24	Differential	3.76	Differential	CpG islands desert
chr1	13838817	13841276	2459	cUMR	NM_001010847	LRRC38	0	11.95	Conserved	3.33	Differential	CpG islands
chr1	13842777	13843376	599	cUMR	NM_001010847	LRRC38	2536	4.21	Differential	1.49	Differential	CpG islands desert
chr1	13843701	13844450	749	cUMR	NM_001010847	LRRC38	3460	6.39	Conserved	4.04	Differential	CpG islands desert
chr1	13870196	13870795	599	cUMR	NM_001010847	LRRC38	29955	3.13	Differential	1.81	Differential	CpG islands desert
chr1	13909773	13911197	1424	cUMR	NM_006474	PDPN	0	8.19	Conserved	2.57	Differential	CpG islands
chr1	13991947	13992541	594	cUMR	NM_001135610	PRDM2	34194	10.9	Conserved	6.36	Differential	CpG islands desert
chr1	14026036	14027735	1699	cUMR	NM_001135610	PRDM2	0	8.92	Conserved	2.38	Differential	CpG islands
chr1	14075115	14077414	2299	cUMR	NM_001135610	PRDM2	0	21.39	Conserved	25.33	Conserved	CpG islands
chr1	14127771	14128120	349	cUMR	NM_001135610	PRDM2	0	3.06	Differential	0.87	Differential	CpG islands desert
chr1	14155077	14155876	799	cUMR	NM_001135610	PRDM2	3504	5.36	Differential	1.86	Differential	CpG islands desert
chr1	14214995	14215644	649	cUMR	NM_001135610	PRDM2	63422	2.27	Differential	1.61	Differential	CpG islands desert
chr1	14218777	14220226	1449	cUMR	NM_001135610	PRDM2	67204	15.75	Conserved	2.07	Differential	CpG islands
chr1	14286847	14287230	383	cUMR	NM_001135610	PRDM2	135274	13.82	Conserved	12.6	Conserved	CpG islands desert
chr1	14292231	14292604	373	cUMR	NM_001135610	PRDM2	140658	7.42	Conserved	6.18	Differential	CpG islands desert
chr1	14439994	14440693	699	cUMR	NM_001135610	PRDM2	288421	4.69	Differential	2.89	Differential	CpG islands desert
chr1	14609366	14609665	299	cUMR	NM_015209	KAZN	315548	1.79	Differential	1.55	Differential	CpG islands desert
chr1	14692468	14693517	1049	cUMR	NM_015209	KAZN	231696	4.12	Differential	4.33	Differential	CpG islands desert
chr1	14812982	14813587	605	cUMR	NM_015209	KAZN	111626	1.31	Differential	1.29	Differential	CpG islands desert
chr1	14924042	14927491	3449	cUMR	NM_015209	KAZN	0	10.78	Conserved	2.03	Differential	CpG islands
chr1	14928718	14928967	249	cUMR	NM_015209	KAZN	0	0.62	Differential	0.69	Differential	CpG islands desert
chr1	15009518	15009817	299	cUMR	NM_015209	KAZN	0	2.85	Differential	1.48	Differential	CpG islands desert
chr1	15059388	15060387	999	cUMR	NM_015209	KAZN	0	3.26	Differential	1.24	Differential	CpG islands desert
chr1	15202254	15203253	999	cUMR	NM_015209	KAZN	0	2.58	Differential	1.61	Differential	CpG islands desert
chr1	15250223	15252174	1951	cUMR	NM_015209	KAZN	0	21.48	Conserved	6.25	Differential	CpG islands
chr1	15255847	15256496	649	cUMR	NM_015209	KAZN	0	1.11	Differential	0.81	Differential	CpG islands desert
chr1	15271153	15272409	1256	cUMR	NM_015209	KAZN	0	1.74	Differential	1.19	Differential	CpG islands desert
chr1	15354021	15354370	349	cUMR	NM_015209	KAZN	0	5.86	Differential	2.47	Differential	CpG islands desert
chr1	15372972	15373321	349	cUMR	NM_015209	KAZN	0	7.71	Conserved	4.84	Differential	CpG islands desert
chr1	15416690	15417326	636	cUMR	NM_201628	KAZN	0	2.61	Differential	1.6	Differential	CpG islands desert
chr1	15426381	15428080	1699	cUMR	NM_201628	KAZN	0	7.98	Conserved	5.14	Differential	CpG islands desert
chr1	15438757	15439106	349	cUMR	NM_201628	KAZN	0	2.99	Differential	1.47	Differential	CpG islands desert
chr1	15455025	15455528	503	cUMR	NR_027136	TMEM51-AS1	0	4.47	Differential	1.68	Differential	CpG islands desert
chr1	15477771	15481570	3799	Canyon	NM_001136216	TMEM51	0	17.82	Conserved	13.1	Conserved	CpG islands
chr1	15526936	15527835	899	cUMR	NM_001136216	TMEM51	0	1.23	Differential	1.15	Differential	CpG islands desert
chr1	15573585	15574434	849	cUMR	NM_052929	FHAD1	0	12.53	Conserved	11.81	Conserved	CpG islands
chr1	15581284	15582177	893	cUMR	NM_052929	FHAD1	0	1.4	Differential	0	Differential	CpG islands desert
chr1	15587680	15588179	499	cUMR	NM_052929	FHAD1	0	2.08	Differential	1.51	Differential	CpG islands desert
chr1	15598811	15599610	799	cUMR	NM_052929	FHAD1	0	9.87	Conserved	3.52	Differential	CpG islands desert
chr1	15631300	15631649	349	cUMR	NM_052929	FHAD1	0	12.37	Conserved	9.17	Conserved	CpG islands desert
chr1	15649948	15650547	599	cUMR	NM_052929	FHAD1	0	7.76	Conserved	8.55	Conserved	CpG islands desert
chr1	15654877	15656226	1349	cUMR	NM_052929	FHAD1	0	2.05	Differential	1.1	Differential	CpG islands desert
chr1	15710876	15711475	599	cUMR	NM_052929	FHAD1	0	1.65	Differential	1.2	Differential	CpG islands desert
chr1	15712633	15713332	699	cUMR	NM_052929	FHAD1	0	1.7	Differential	1.59	Differential	CpG islands desert
chr1	15735409	15739615	4206	Canyon	NM_024329	EFHD2	0	7.11	Conserved	8.57	Conserved	CpG islands
chr1	15742439	15743088	649	cUMR	NM_024329	EFHD2	0	3.12	Differential	1.81	Differential	CpG islands desert
chr1	15743339	15744488	1149	cUMR	NM_024329	EFHD2	0	2.06	Differential	1.23	Differential	CpG islands desert
chr1	15757636	15757935	299	cUMR	NM_024329	EFHD2	798	7.98	Conserved	3.57	Differential	CpG islands desert
chr1	15827778	15828144	366	cUMR	NM_001229	CASP9	0	3.6	Differential	2.03	Differential	CpG islands desert
chr1	15849941	15854290	4349	Canyon	NM_001229	CASP9	0	23.1	Conserved	25.77	Conserved	CpG islands
chr1	15910830	15911796	966	cUMR	NM_024758	AGMAT	0	16.94	Conserved	1.81	Differential	CpG islands
chr1	15928881	15930580	1699	cUMR	NM_032341	DDI2	13373	13.31	Conserved	13.13	Conserved	CpG islands
chr1	15943123	15945722	2599	cUMR	NM_032341	DDI2	0	17.55	Conserved	20.07	Conserved	CpG islands
chr1	16010142	16012347	2205	cUMR	NM_015164	PLEKHM2	0	9.31	Conserved	11.76	Conserved	CpG islands
chr1	16029965	16030414	449	cUMR	NM_015164	PLEKHM2	0	0.84	Differential	1.18	Differential	CpG islands desert
chr1	16067567	16069084	1517	cUMR	NM_207348	SLC25A34	0	5.02	Differential	4.6	Differential	CpG islands shores
chr1	16082522	16083371	849	cUMR	NM_017556	FBLIM1	1884	2.03	Differential	2.18	Differential	CpG islands desert
chr1	16084022	16086262	2240	cUMR	NM_017556	FBLIM1	0	9.34	Conserved	3.14	Differential	CpG islands
chr1	16118403	16118887	484	cUMR	NM_017556	FBLIM1	5320	13.21	Conserved	11.88	Conserved	CpG islands desert
chr1	16125830	16127779	1949	cUMR	NM_001089591	UQCRHL	5878	2.36	Differential	1.21	Differential	CpG islands desert
chr1	16141866	16142315	449	cUMR	NM_001089591	UQCRHL	7673	10.23	Conserved	2.82	Differential	CpG islands desert
chr1	16159468	16163067	3599	Canyon	NR_024279	FLJ37453	0	10.75	Conserved	12.5	Conserved	CpG islands
chr1	16173095	16177894	4799	Canyon	NR_024279	FLJ37453	0	20.37	Conserved	25.21	Conserved	CpG islands
chr1	16211777	16213512	1735	cUMR	NM_015001	SPEN	0	5.73	Differential	7.42	Conserved	CpG islands desert
chr1	16265909	16266371	462	cUMR	NM_015001	SPEN	0	0.92	Differential	0.83	Differential	CpG islands desert
chr1	16275747	16276647	900	cUMR	NM_001242884	ZBTB17	0	0.76	Differential	1	Differential	CpG islands desert
chr1	16301317	16302966	1649	cUMR	NM_001242884	ZBTB17	0	12.03	Conserved	14.44	Conserved	CpG islands
chr1	16335504	16336028	524	cUMR	NM_178840	C1orf64	2321	9	Conserved	5.03	Differential	CpG islands desert
chr1	16339082	16340578	1496	cUMR	NM_014424	HSPB7	0	9.13	Conserved	6.4	Differential	CpG islands desert
chr1	16344136	16344885	749	cUMR	NM_014424	HSPB7	0	1.33	Differential	1.62	Differential	CpG islands desert
chr1	16353065	16354064	999	cUMR	NM_001042704	CLCNKA	0	7.65	Conserved	4	Differential	CpG islands desert
chr1	16359125	16359624	499	cUMR	NM_001042704	CLCNKA	0	4.81	Differential	4.72	Differential	CpG islands desert
chr1	16374871	16375720	849	cUMR	NM_000085	CLCNKB	0	9.06	Conserved	2.66	Differential	CpG islands desert
chr1	16382350	16382988	638	cUMR	NM_000085	CLCNKB	0	7.82	Conserved	5.1	Differential	CpG islands desert
chr1	16399223	16400654	1431	cUMR	NM_182623	FAM131C	0	16.1	Conserved	6.6	Differential	CpG islands
chr1	16405027	16405926	899	cUMR	NM_182623	FAM131C	4901	8.14	Conserved	4.84	Differential	CpG islands desert
chr1	16469953	16473252	3299	cUMR	NM_004431	EPHA2	0	2.57	Differential	1.36	Differential	CpG islands desert
chr1	16479312	16482904	3592	Canyon	NM_004431	EPHA2	0	13.38	Conserved	7.02	Differential	CpG islands
chr1	16488643	16489292	649	cUMR	NM_004431	EPHA2	6062	2.72	Differential	1.29	Differential	CpG islands desert
chr1	16490718	16491117	399	cUMR	NM_004431	EPHA2	8137	2.97	Differential	1.18	Differential	CpG islands desert
chr1	16493715	16494864	1149	cUMR	NM_004431	EPHA2	11134	8.23	Conserved	2.41	Differential	CpG islands
chr1	16499590	16500289	699	cUMR	NM_004431	EPHA2	17009	2.07	Differential	1.54	Differential	CpG islands desert
chr1	16502064	16503063	999	cUMR	NM_004431	EPHA2	19483	1.38	Differential	1.24	Differential	CpG islands desert
chr1	16508221	16508870	649	cUMR	NM_153213	ARHGEF19	15729	1.66	Differential	0.95	Differential	CpG islands desert
chr1	16513927	16514885	958	cUMR	NM_153213	ARHGEF19	9714	10.07	Conserved	7.76	Conserved	CpG islands desert
chr1	16532532	16534231	1699	cUMR	NM_153213	ARHGEF19	0	11.87	Conserved	2.61	Differential	CpG islands
chr1	16538524	16539671	1147	cUMR	NM_153213	ARHGEF19	0	3.36	Differential	2.86	Differential	CpG islands desert
chr1	16542463	16544446	1983	cUMR	NM_153213	ARHGEF19	3360	11.83	Conserved	4.48	Differential	CpG islands
chr1	16553215	16554579	1364	cUMR	NM_030907	RSG1	3603	4.96	Differential	1.65	Differential	CpG islands
chr1	16562643	16564192	1549	cUMR	NM_030907	RSG1	0	21.04	Conserved	23.17	Conserved	CpG islands
chr1	16570899	16571110	211	cUMR	NM_018994	FBXO42	5449	18.52	Conserved	12.83	Conserved	CpG islands desert
chr1	16574826	16575885	1059	cUMR	NM_018994	FBXO42	674	2.3	Differential	1.42	Differential	CpG islands desert
chr1	16676905	16679539	2634	cUMR	NM_018994	FBXO42	0	11.54	Conserved	12.84	Conserved	CpG islands
chr1	16689703	16690208	505	cUMR	NM_001114600	SZRD1	3317	3	Differential	3.66	Differential	CpG islands desert
chr1	16693202	16695323	2121	cUMR	NM_001114600	SZRD1	0	19.45	Conserved	23.6	Conserved	CpG islands
chr1	16766618	16768267	1649	cUMR	NM_001145277	NECAP2	0	13.71	Conserved	15.89	Conserved	CpG islands
chr1	16824714	16826520	1806	cUMR	NR_023386	CROCCP3	5519	17.31	Conserved	14.96	Conserved	CpG islands
chr1	16839395	16841944	2549	cUMR	NR_023386	CROCCP3	20200	14.71	Conserved	12.46	Conserved	CpG islands
chr1	16847142	16847641	499	cUMR	NR_037446	MIR3675	27768	4.32	Differential	2.35	Differential	CpG islands
chr1	16859076	16859379	303	cUMR	NR_037446	MIR3675	16030	3.79	Differential	1.3	Differential	CpG islands desert
chr1	16860768	16862067	1299	cUMR	NR_037446	MIR3675	13342	6.65	Conserved	2.05	Differential	CpG islands
chr1	16918083	16918717	634	cUMR	NM_017940	NBPF1	0	9.69	Conserved	6.85	Differential	CpG islands desert
chr1	16938833	16940673	1840	cUMR	NM_017940	NBPF1	0	24.66	Conserved	17.99	Conserved	CpG islands
chr1	16970370	16971619	1249	cUMR	NR_027504	MST1P2	450	15.71	Conserved	18.36	Conserved	CpG islands
chr1	16973823	16974872	1049	cUMR	NR_027504	MST1P2	0	4.7	Differential	1.76	Differential	CpG islands
chr1	17004633	17005035	402	cUMR	NR_037446	MIR3675	2715	1.87	Differential	2	Differential	CpG islands desert
chr1	17018850	17021152	2302	cUMR	NR_026567	ESPNP	0	3.37	Differential	1.4	Differential	CpG islands
chr1	17025562	17028111	2549	cUMR	NR_026567	ESPNP	0	6.72	Conserved	3.34	Differential	CpG islands
chr1	17029661	17030560	899	cUMR	NR_026567	ESPNP	0	4.97	Differential	4.52	Differential	CpG islands shores
chr1	17033827	17034926	1099	cUMR	NR_026567	ESPNP	0	17.34	Conserved	5.22	Differential	CpG islands
chr1	17085676	17086825	1149	cUMR	NM_001271733	MST1L	0	4.3	Differential	1.41	Differential	CpG islands
chr1	17092231	17092880	649	cUMR	NM_001271733	MST1L	1257	2.84	Differential	1.51	Differential	CpG islands desert
chr1	17099131	17099730	599	cUMR	NM_001271733	MST1L	8157	1.16	Differential	1.05	Differential	CpG islands desert
chr1	17199012	17200161	1149	cUMR	NR_037446	MIR3675	13497	6.9	Conserved	1.83	Differential	CpG islands
chr1	17214788	17216387	1599	cUMR	NR_037446	MIR3675	29273	7.84	Conserved	2.24	Differential	CpG islands
chr1	17220956	17223605	2649	cUMR	NM_014675	CROCC	24840	14.37	Conserved	11.84	Conserved	CpG islands
chr1	17229847	17232396	2549	cUMR	NM_014675	CROCC	16049	20.18	Conserved	12.47	Conserved	CpG islands
chr1	17239973	17241572	1599	cUMR	NM_014675	CROCC	6873	15.22	Conserved	15.75	Conserved	CpG islands
chr1	17248050	17248599	549	cUMR	NM_014675	CROCC	0	6.27	Differential	3.15	Differential	CpG islands desert
chr1	17278020	17278719	699	cUMR	NM_014675	CROCC	0	6.08	Differential	5.69	Differential	CpG islands desert
chr1	17286903	17287785	882	cUMR	NM_014675	CROCC	0	8.4	Conserved	1.63	Differential	CpG islands
chr1	17305803	17307652	1849	cUMR	NM_001135248	MFAP2	0	11.14	Conserved	3.52	Differential	CpG islands
chr1	17337135	17338934	1799	cUMR	NM_001141973	ATP13A2	0	15.59	Conserved	18.2	Conserved	CpG islands
chr1	17379690	17381139	1449	cUMR	NM_003000	SDHB	0	18.21	Conserved	21.44	Conserved	CpG islands
chr1	17385984	17386983	999	cUMR	NM_003000	SDHB	5320	3.66	Differential	4	Differential	CpG islands desert
chr1	17444671	17446423	1752	cUMR	NM_007365	PADI2	0	12.25	Conserved	6.51	Differential	CpG islands
chr1	17452023	17452822	799	cUMR	NM_007365	PADI2	6076	9.12	Conserved	6.43	Differential	CpG islands desert
chr1	17454845	17455344	499	cUMR	NM_007365	PADI2	8898	1.36	Differential	1.51	Differential	CpG islands desert
chr1	17475706	17476105	399	cUMR	NM_007365	PADI2	29759	3.34	Differential	1.13	Differential	CpG islands
chr1	17538661	17540110	1449	cUMR	NM_013358	PADI1	0	4.61	Differential	2.4	Differential	CpG islands desert
chr1	17559355	17560554	1199	cUMR	NM_013358	PADI1	0	1.45	Differential	1.02	Differential	CpG islands desert
chr1	17563473	17564072	599	cUMR	NM_013358	PADI1	0	9.41	Conserved	9.34	Conserved	CpG islands desert
chr1	17577062	17577561	499	cUMR	NM_016233	PADI3	0	2.52	Differential	1.47	Differential	CpG islands desert
chr1	17600637	17600986	349	cUMR	NM_016233	PADI3	0	1.06	Differential	0	Differential	CpG islands desert
chr1	17630613	17631662	1049	cUMR	NM_012387	PADI4	3028	5.36	Differential	2.15	Differential	CpG islands desert
chr1	17661916	17663115	1199	cUMR	NM_012387	PADI4	0	6.79	Conserved	4.94	Differential	CpG islands desert
chr1	17703771	17704470	699	cUMR	NM_207421	PADI6	0	4.95	Differential	3.37	Differential	CpG islands desert
chr1	17746378	17746655	277	cUMR	NM_001136204	RCC2	0	8.12	Conserved	1.36	Differential	CpG islands
chr1	17763329	17768628	5299	Canyon	NM_001136204	RCC2	0	12.04	Conserved	14.31	Conserved	CpG islands
chr1	17786648	17787547	899	cUMR	NM_018715	RCC2	20399	4.28	Differential	0.87	Differential	CpG islands desert
chr1	17803660	17804209	549	cUMR	NM_018715	RCC2	37411	7.32	Conserved	4.3	Differential	CpG islands desert
chr1	17820898	17821274	376	cUMR	NM_018125	ARHGEF10L	45056	3.39	Differential	3.53	Differential	CpG islands desert
chr1	17828638	17829469	831	cUMR	NM_018125	ARHGEF10L	36861	10.36	Conserved	3.34	Differential	CpG islands desert
chr1	17846530	17847179	649	cUMR	NM_018125	ARHGEF10L	19151	3.15	Differential	1.34	Differential	CpG islands desert
chr1	17864611	17867610	2999	cUMR	NM_018125	ARHGEF10L	0	11.64	Conserved	10.98	Conserved	CpG islands
chr1	17892173	17892272	99	cUMR	NM_018125	ARHGEF10L	0	2.84	Differential	0.46	Differential	CpG islands desert
chr1	17895650	17896649	999	cUMR	NM_018125	ARHGEF10L	0	2.7	Differential	3.09	Differential	CpG islands desert
chr1	18081774	18081871	97	cUMR	NM_030812	ACTL8	0	4.79	Differential	3.61	Differential	CpG islands desert
chr1	18092126	18092425	299	cUMR	NM_030812	ACTL8	0	4.36	Differential	1.91	Differential	CpG islands desert
chr1	18121675	18122274	599	cUMR	NM_030812	ACTL8	0	1.94	Differential	1.81	Differential	CpG islands desert
chr1	18145634	18145933	299	cUMR	NM_030812	ACTL8	0	2.38	Differential	1.69	Differential	CpG islands desert
chr1	18152608	18152957	349	cUMR	NM_030812	ACTL8	0	7.41	Conserved	0.98	Differential	CpG islands
chr1	18241772	18244471	2699	cUMR	NM_030812	ACTL8	88215	4.52	Differential	1.68	Differential	CpG islands desert
chr1	18245922	18246271	349	cUMR	NM_030812	ACTL8	92365	4.29	Differential	4.68	Differential	CpG islands desert
chr1	18249328	18250577	1249	cUMR	NM_030812	ACTL8	95771	9.15	Conserved	5.26	Differential	CpG islands desert
chr1	18310855	18311504	649	cUMR	NM_032880	IGSF21	122736	8.47	Conserved	4.03	Differential	CpG islands desert
chr1	18335245	18336544	1299	cUMR	NM_032880	IGSF21	97696	3.11	Differential	1.79	Differential	CpG islands desert
chr1	18344538	18345187	649	cUMR	NM_032880	IGSF21	89053	5.43	Differential	2.18	Differential	CpG islands desert
chr1	18358776	18359225	449	cUMR	NM_032880	IGSF21	75015	3	Differential	2.27	Differential	CpG islands desert
chr1	18390488	18391937	1449	cUMR	NM_032880	IGSF21	42303	4.19	Differential	2.59	Differential	CpG islands desert
chr1	18414510	18415759	1249	cUMR	NM_032880	IGSF21	18481	6.21	Differential	2.9	Differential	CpG islands desert
chr1	18426702	18428101	1399	cUMR	NM_032880	IGSF21	6139	9.77	Conserved	5.79	Differential	CpG islands desert
chr1	18432992	18438191	5199	Canyon	NM_032880	IGSF21	0	10.04	Conserved	2.34	Differential	CpG islands
chr1	18444597	18445136	539	cUMR	NM_032880	IGSF21	0	7.1	Conserved	6.29	Differential	CpG islands desert
chr1	18475516	18476115	599	cUMR	NM_032880	IGSF21	0	4.7	Differential	2.57	Differential	CpG islands desert
chr1	18497209	18498295	1086	cUMR	NM_032880	IGSF21	0	6.75	Conserved	2.05	Differential	CpG islands desert
chr1	18504543	18505292	749	cUMR	NM_032880	IGSF21	0	3.82	Differential	1.77	Differential	CpG islands desert
chr1	18531040	18532289	1249	cUMR	NM_032880	IGSF21	0	4	Differential	2.7	Differential	CpG islands desert
chr1	18556765	18558114	1349	cUMR	NM_032880	IGSF21	0	6.76	Conserved	3.38	Differential	CpG islands desert
chr1	18582776	18583175	399	cUMR	NM_032880	IGSF21	0	9.36	Conserved	5.47	Differential	CpG islands desert
chr1	18606178	18606602	424	cUMR	NM_032880	IGSF21	0	3.43	Differential	1.07	Differential	CpG islands desert
chr1	18609651	18610250	599	cUMR	NM_032880	IGSF21	0	3.38	Differential	1.12	Differential	CpG islands desert
chr1	18624539	18625938	1399	cUMR	NM_032880	IGSF21	0	3.94	Differential	1.71	Differential	CpG islands desert
chr1	18679273	18679772	499	cUMR	NM_032880	IGSF21	0	4.3	Differential	2.91	Differential	CpG islands desert
chr1	18711936	18712385	449	cUMR	NM_032880	IGSF21	6960	3.17	Differential	2.23	Differential	CpG islands desert
chr1	18806509	18808258	1749	cUMR	NM_152375	KLHDC7A	0	5.03	Differential	2.39	Differential	CpG islands shores
chr1	18838138	18838687	549	cUMR	NM_152375	KLHDC7A	25659	1.75	Differential	1.33	Differential	CpG islands desert
chr1	18857288	18858687	1399	cUMR	NM_152375	KLHDC7A	44809	5.77	Differential	2.32	Differential	CpG islands desert
chr1	18881114	18881463	349	cUMR	NM_152375	KLHDC7A	68635	2.8	Differential	1.31	Differential	CpG islands desert
chr1	18883881	18885430	1549	cUMR	NM_152375	KLHDC7A	71402	9.31	Conserved	4.27	Differential	CpG islands desert
chr1	18901923	18902622	699	cUMR	NM_002584	PAX7	54878	4.2	Differential	2.67	Differential	CpG islands desert
chr1	18907558	18908257	699	cUMR	NM_002584	PAX7	49243	8.59	Conserved	5.03	Differential	CpG islands desert
chr1	18923564	18924400	836	cUMR	NM_002584	PAX7	33100	10.55	Conserved	4.64	Differential	CpG islands desert
chr1	18925473	18926372	899	cUMR	NM_002584	PAX7	31128	6.63	Conserved	2.28	Differential	CpG islands desert
chr1	18956236	18973985	17749	Canyon	NM_002584	PAX7	0	12.09	Conserved	3.29	Differential	CpG islands
chr1	18977987	18979386	1399	cUMR	NM_002584	PAX7	0	3.75	Differential	2.21	Differential	CpG islands desert
chr1	18980170	18980934	764	cUMR	NM_002584	PAX7	0	8.73	Conserved	2.49	Differential	CpG islands desert
chr1	18988225	18988807	582	cUMR	NM_002584	PAX7	0	4.49	Differential	3.18	Differential	CpG islands desert
chr1	18994488	18995837	1349	cUMR	NM_002584	PAX7	0	4.17	Differential	1.93	Differential	CpG islands desert
chr1	19019806	19020650	844	cUMR	NM_002584	PAX7	0	5.68	Differential	1.57	Differential	CpG islands desert
chr1	19024849	19025448	599	cUMR	NM_002584	PAX7	0	5.77	Differential	3	Differential	CpG islands desert
chr1	19032333	19032832	499	cUMR	NM_002584	PAX7	0	2.97	Differential	0.98	Differential	CpG islands desert
chr1	19042879	19043974	1095	cUMR	NM_002584	PAX7	0	4.71	Differential	1.32	Differential	CpG islands
chr1	19050527	19050711	184	cUMR	NM_002584	PAX7	0	3.75	Differential	0.68	Differential	CpG islands desert
chr1	19051645	19052199	554	cUMR	NM_002584	PAX7	0	5.66	Differential	1.32	Differential	CpG islands desert
chr1	19057309	19057908	599	cUMR	NM_002584	PAX7	0	4.7	Differential	1.97	Differential	CpG islands desert
chr1	19110558	19111107	549	cUMR	NM_001135254	PAX7	35199	3.07	Differential	1.17	Differential	CpG islands
chr1	19144549	19145998	1449	cUMR	NM_152232	TAS1R2	20095	5.39	Differential	3.5	Differential	CpG islands desert
chr1	19147049	19147648	599	cUMR	NM_152232	TAS1R2	18445	8.91	Conserved	6.98	Differential	CpG islands desert
chr1	19201726	19202030	304	cUMR	NM_001161504	ALDH4A1	0	3.75	Differential	1.85	Differential	CpG islands desert
chr1	19210697	19210846	149	cUMR	NM_001161504	ALDH4A1	0	5.07	Differential	3.06	Differential	CpG islands shores
chr1	19227995	19230194	2199	cUMR	NM_003748	ALDH4A1	0	15.65	Conserved	17.67	Conserved	CpG islands
chr1	19233494	19233967	473	cUMR	NM_001136265	IFFO2	0	4.05	Differential	3.31	Differential	CpG islands desert
chr1	19239529	19239978	449	cUMR	NM_001136265	IFFO2	0	10.39	Conserved	1.55	Differential	CpG islands desert
chr1	19248785	19251084	2299	cUMR	NM_001136265	IFFO2	0	4.27	Differential	3.4	Differential	CpG islands desert
chr1	19253004	19253503	499	cUMR	NM_001136265	IFFO2	0	1.91	Differential	1.58	Differential	CpG islands desert
chr1	19275968	19277517	1549	cUMR	NM_001136265	IFFO2	0	2.97	Differential	1.81	Differential	CpG islands desert
chr1	19280952	19284734	3782	Canyon	NM_001136265	IFFO2	0	12.18	Conserved	14.18	Conserved	CpG islands
chr1	19337010	19338309	1299	cUMR	NM_001136265	IFFO2	54185	2.87	Differential	2.58	Differential	CpG islands desert
chr1	19355697	19356428	731	cUMR	NM_020765	UBR4	44572	4.49	Differential	1.11	Differential	CpG islands desert
chr1	19381489	19381888	399	cUMR	NM_020765	UBR4	19112	3.21	Differential	2.12	Differential	CpG islands desert
chr1	19393324	19394073	749	cUMR	NM_020765	UBR4	6927	2.27	Differential	2.42	Differential	CpG islands desert
chr1	19399859	19400108	249	cUMR	NM_020765	UBR4	892	0.89	Differential	0.41	Differential	CpG islands desert
chr1	19535279	19537828	2549	cUMR	NM_020765	UBR4	0	22.15	Conserved	27.02	Conserved	CpG islands
chr1	19577021	19579370	2349	cUMR	NM_001271427	EMC1	0	20.07	Conserved	19.56	Conserved	CpG islands
chr1	19600313	19601075	762	cUMR	NR_040288	AKR7L	0	6.66	Conserved	1.19	Differential	CpG islands
chr1	19614745	19615942	1197	cUMR	NM_012067	AKR7A3	0	7.96	Conserved	2.13	Differential	CpG islands
chr1	19637370	19639619	2249	cUMR	NM_003689	AKR7A2	0	16.27	Conserved	19.67	Conserved	CpG islands
chr1	19668045	19668317	272	cUMR	NM_001282162	CAPZB	0	6.16	Differential	1.6	Differential	CpG islands desert
chr1	19712433	19712732	299	cUMR	NM_001282162	CAPZB	0	0.77	Differential	0.29	Differential	CpG islands desert
chr1	19717387	19718207	820	cUMR	NM_001282162	CAPZB	0	4.73	Differential	3.07	Differential	CpG islands desert
chr1	19795778	19796279	501	cUMR	NM_001282162	CAPZB	0	1.3	Differential	1.63	Differential	CpG islands desert
chr1	19810358	19812864	2506	cUMR	NM_001282162	CAPZB	0	18.27	Conserved	13.64	Conserved	CpG islands
chr1	19922782	19924781	1999	cUMR	NM_001032363	MINOS1	0	19.03	Conserved	22.69	Conserved	CpG islands
chr1	19966858	19967707	849	cUMR	NM_001204088	MINOS1-NBL1	0	3.25	Differential	3.19	Differential	CpG islands desert
chr1	19969692	19973241	3549	Canyon	NM_001204086	NBL1	0	7.97	Conserved	9.35	Conserved	CpG islands
chr1	19977015	19977914	899	cUMR	NM_001204086	NBL1	0	3.46	Differential	2.28	Differential	CpG islands desert
chr1	19980173	19980822	649	cUMR	NM_001204086	NBL1	0	8.68	Conserved	3.97	Differential	CpG islands desert
chr1	19985925	19987674	1749	cUMR	NM_001204086	NBL1	977	8.75	Conserved	4.73	Differential	CpG islands desert
chr1	19988071	19989054	983	cUMR	NM_000871	HTR6	2726	7.65	Conserved	8.19	Conserved	CpG islands desert
chr1	19990778	19992927	2149	cUMR	NM_000871	HTR6	0	13.42	Conserved	3.79	Differential	CpG islands
chr1	20002796	20003995	1199	cUMR	NM_000871	HTR6	0	4.91	Differential	1.97	Differential	CpG islands shores
chr1	20030818	20031559	741	cUMR	NM_181719	TMCO4	0	3.89	Differential	4.1	Differential	CpG islands desert
chr1	20042031	20042377	346	cUMR	NM_181719	TMCO4	0	6.35	Conserved	6.87	Differential	CpG islands desert
chr1	20125846	20127145	1299	cUMR	NM_181719	TMCO4	0	19.46	Conserved	15.48	Conserved	CpG islands
chr1	20151819	20152018	199	cUMR	NM_019062	RNF186	10049	6.65	Conserved	2.06	Differential	CpG islands desert
chr1	20171441	20171990	549	cUMR	NM_019062	RNF186	29671	2.2	Differential	2.56	Differential	CpG islands desert
chr1	20185496	20185650	154	cUMR	NM_015207	OTUD3	23238	2.43	Differential	1.08	Differential	CpG islands desert
chr1	20208252	20210101	1849	cUMR	NM_015207	OTUD3	0	19.59	Conserved	20.17	Conserved	CpG islands
chr1	20244325	20244924	599	cUMR	NM_014589	PLA2G2E	1876	5.98	Differential	5.93	Differential	CpG islands desert
chr1	20248753	20249002	249	cUMR	NM_014589	PLA2G2E	0	2.34	Differential	0.63	Differential	CpG islands desert
chr1	20396414	20396763	349	cUMR	NM_000929	PLA2G5	0	1.85	Differential	2.37	Differential	CpG islands desert
chr1	20427363	20427648	285	cUMR	NM_000929	PLA2G5	8970	7.46	Conserved	2.7	Differential	CpG islands desert
chr1	20478335	20479967	1632	cUMR	NM_022819	PLA2G2F	1457	7.48	Conserved	7.17	Differential	CpG islands desert
chr1	20512230	20514079	1849	cUMR	NR_110078	UBXN10-AS1	0	11.83	Conserved	3.09	Differential	CpG islands
chr1	20521644	20521944	300	cUMR	NM_152376	UBXN10	1703	7.15	Conserved	3.27	Differential	CpG islands desert
chr1	20537645	20539894	2249	cUMR	NM_152376	UBXN10	17704	8.54	Conserved	5.38	Differential	CpG islands desert
chr1	20558857	20559456	599	cUMR	NM_152376	UBXN10	38916	2.7	Differential	1.75	Differential	CpG islands desert
chr1	20576653	20577502	849	cUMR	NM_001039500	VWA5B1	39910	2.06	Differential	2.09	Differential	CpG islands desert
chr1	20617154	20618553	1399	cUMR	NM_001039500	VWA5B1	0	5.87	Differential	2.66	Differential	CpG islands desert
chr1	20648710	20648864	154	cUMR	NM_001039500	VWA5B1	0	3.54	Differential	2.74	Differential	CpG islands desert
chr1	20669573	20670672	1099	cUMR	NM_001039500	VWA5B1	0	3.9	Differential	1.7	Differential	CpG islands
chr1	20684726	20686525	1799	cUMR	NR_033887	LINC01141	0	4.9	Differential	2.47	Differential	CpG islands desert
chr1	20688333	20688807	474	cUMR	NR_033887	LINC01141	0	9.57	Conserved	5.28	Differential	CpG islands desert
chr1	20692254	20694503	2249	cUMR	NR_033887	LINC01141	0	12.22	Conserved	4.66	Differential	CpG islands
chr1	20703219	20703674	455	cUMR	NR_033887	LINC01141	0	9.96	Conserved	8.51	Conserved	CpG islands desert
chr1	20726332	20727431	1099	cUMR	NR_033887	LINC01141	0	8.48	Conserved	5.69	Differential	CpG islands desert
chr1	20729335	20729784	449	cUMR	NR_033887	LINC01141	0	2.42	Differential	1.41	Differential	CpG islands desert
chr1	20732573	20733265	692	cUMR	NR_033887	LINC01141	0	2.94	Differential	1.6	Differential	CpG islands desert
chr1	20756897	20757456	559	cUMR	NR_033887	LINC01141	1611	8	Conserved	4.97	Differential	CpG islands desert
chr1	20767302	20767601	299	cUMR	NR_033887	LINC01141	12016	9.55	Conserved	6.9	Differential	CpG islands desert
chr1	20799678	20800077	399	cUMR	NM_018584	CAMK2N1	8807	4.74	Differential	1.16	Differential	CpG islands desert
chr1	20802630	20803779	1149	cUMR	NM_018584	CAMK2N1	5105	8.37	Conserved	2.65	Differential	CpG islands desert
chr1	20809810	20814067	4257	Canyon	NM_018584	CAMK2N1	0	22.11	Conserved	5.25	Differential	CpG islands
chr1	20819923	20821848	1925	cUMR	NM_024544	MUL1	4093	11.09	Conserved	8.9	Conserved	CpG islands desert
chr1	20833704	20834995	1291	cUMR	NM_024544	MUL1	0	18.7	Conserved	18.04	Conserved	CpG islands
chr1	20848389	20849338	949	cUMR	NM_024544	MUL1	13716	9.31	Conserved	9.19	Conserved	CpG islands desert
chr1	20878451	20881150	2699	cUMR	NM_207334	FAM43B	0	13.58	Conserved	2.05	Differential	CpG islands
chr1	20901629	20902199	570	cUMR	NM_001785	CDA	13245	9.31	Conserved	3.83	Differential	CpG islands desert
chr1	20914325	20917324	2999	cUMR	NM_001785	CDA	0	4.12	Differential	5.16	Differential	CpG islands desert
chr1	20959408	20961229	1821	cUMR	NR_106732	MIR6084	0	19.05	Conserved	18.94	Conserved	CpG islands
chr1	20966687	20966968	281	cUMR	NM_032409	PINK1	0	8.02	Conserved	1.46	Differential	CpG islands desert
chr1	20986627	20988726	2099	cUMR	NM_005216	DDOST	0	20.17	Conserved	16.65	Conserved	CpG islands
chr1	21022630	21023979	1349	cUMR	NM_001122819	KIF17	0	10.54	Conserved	7.95	Conserved	CpG islands
chr1	21036768	21037267	499	cUMR	NM_001122819	KIF17	0	3.59	Differential	1.85	Differential	CpG islands desert
chr1	21043786	21045021	1235	cUMR	NM_001122819	KIF17	0	11.04	Conserved	3.62	Differential	CpG islands
chr1	21055974	21057173	1199	cUMR	NM_001103160	SH2D5	0	7.81	Conserved	1.36	Differential	CpG islands desert
chr1	21057774	21060523	2749	cUMR	NM_001103160	SH2D5	0	18.87	Conserved	5.57	Differential	CpG islands
chr1	21111145	21114904	3759	Canyon	NM_016287	HP1BP3	0	13.05	Conserved	15.15	Conserved	CpG islands
chr1	21348562	21349911	1349	cUMR	NM_003760	EIF4G3	0	4.57	Differential	1.77	Differential	CpG islands desert
chr1	21501007	21503956	2949	cUMR	NM_001198801	EIF4G3	0	16.16	Conserved	6.81	Differential	CpG islands
chr1	21521343	21522042	699	cUMR	NM_001198801	EIF4G3	17963	7.72	Conserved	8.62	Conserved	CpG islands desert
chr1	21581752	21582015	263	cUMR	NM_001113347	ECE1	0	3.99	Differential	1.09	Differential	CpG islands desert
chr1	21588192	21588798	606	cUMR	NM_001113347	ECE1	0	1.61	Differential	0.77	Differential	CpG islands desert
chr1	21615963	21617512	1549	cUMR	NM_001113349	ECE1	0	8.49	Conserved	4.45	Differential	CpG islands
chr1	21620812	21621411	599	cUMR	NR_038404	LOC100506801	0	3.45	Differential	2.24	Differential	CpG islands desert
chr1	21650579	21651828	1249	cUMR	NM_001113348	ECE1	0	3.79	Differential	2.07	Differential	CpG islands desert
chr1	21660798	21661818	1020	cUMR	NM_001113348	ECE1	0	3.95	Differential	3.79	Differential	CpG islands desert
chr1	21670892	21672929	2037	cUMR	NM_001113348	ECE1	0	16.02	Conserved	17.7	Conserved	CpG islands
chr1	21694721	21695409	688	cUMR	NM_001113348	ECE1	22688	6.74	Conserved	6.3	Differential	CpG islands desert
chr1	21697063	21697535	472	cUMR	NM_001113348	ECE1	25030	7.91	Conserved	2.39	Differential	CpG islands desert
chr1	21754478	21755288	810	cUMR	NM_001256416	NBPF3	11295	11.03	Conserved	1.05	Differential	CpG islands
chr1	21762978	21764027	1049	cUMR	NM_001256416	NBPF3	2556	11.16	Conserved	2.12	Differential	CpG islands
chr1	21766008	21767607	1599	cUMR	NM_001256416	NBPF3	0	17.79	Conserved	7.28	Conserved	CpG islands
chr1	21835217	21836766	1549	cUMR	NM_000478	ALPL	0	8.9	Conserved	2.67	Differential	CpG islands
chr1	21861307	21861606	299	cUMR	NM_000478	ALPL	0	1.46	Differential	1.61	Differential	CpG islands desert
chr1	21900311	21901710	1399	cUMR	NM_000478	ALPL	0	6.04	Differential	4.11	Differential	CpG islands desert
chr1	21913189	21913838	649	cUMR	NM_000478	ALPL	8285	2.7	Differential	1.99	Differential	CpG islands desert
chr1	21916745	21917544	799	cUMR	NM_001145658	RAP1GAP	5164	7.27	Conserved	3.61	Differential	CpG islands desert
chr1	21922165	21922214	49	cUMR	NM_001145658	RAP1GAP	494	9.94	Conserved	1.35	Differential	CpG islands desert
chr1	21934297	21934696	399	cUMR	NM_001145658	RAP1GAP	0	6.76	Conserved	2.19	Differential	CpG islands desert
chr1	21945514	21945963	449	cUMR	NM_001145658	RAP1GAP	0	2.22	Differential	0.49	Differential	CpG islands desert
chr1	21946666	21947715	1049	cUMR	NM_001145658	RAP1GAP	0	3.38	Differential	2.73	Differential	CpG islands shores
chr1	21948066	21949615	1549	cUMR	NM_001145658	RAP1GAP	0	8.61	Conserved	5.06	Differential	CpG islands
chr1	21958570	21959014	444	cUMR	NM_001145658	RAP1GAP	0	3.52	Differential	2.37	Differential	CpG islands desert
chr1	21964906	21966405	1499	cUMR	NM_001145658	RAP1GAP	0	4.68	Differential	3.98	Differential	CpG islands desert
chr1	21974372	21974721	349	cUMR	NM_001145658	RAP1GAP	0	3.72	Differential	0.99	Differential	CpG islands desert
chr1	21977776	21978946	1170	cUMR	NM_001145658	RAP1GAP	0	9.99	Conserved	8.11	Conserved	CpG islands
chr1	21985432	21986552	1120	cUMR	NM_001145657	RAP1GAP	0	12.25	Conserved	12.95	Conserved	CpG islands
chr1	21994868	21996769	1901	cUMR	NM_001145657	RAP1GAP	0	19.72	Conserved	7.79	Conserved	CpG islands
chr1	21998403	21998838	435	cUMR	NM_001145657	RAP1GAP	2548	1.4	Differential	1.43	Differential	CpG islands shores
chr1	21999858	22000481	623	cUMR	NM_001145657	RAP1GAP	4003	4.08	Differential	3.39	Differential	CpG islands desert
chr1	22091117	22091816	699	cUMR	NM_001032730	USP48	0	1.78	Differential	0.69	Differential	CpG islands desert
chr1	22107909	22110658	2749	cUMR	NM_001032730	USP48	0	13.99	Conserved	16.33	Conserved	CpG islands
chr1	22140769	22141288	519	cUMR	NM_001013693	LDLRAD2	0	11.27	Conserved	1.77	Differential	CpG islands
chr1	22145252	22145516	264	cUMR	NM_001013693	LDLRAD2	0	5.58	Differential	3.62	Differential	CpG islands desert
chr1	22236251	22236700	449	cUMR	NM_001291860	HSPG2	0	2.13	Differential	1.57	Differential	CpG islands desert
chr1	22259942	22260751	809	cUMR	NM_001291860	HSPG2	0	1.56	Differential	1.13	Differential	CpG islands desert
chr1	22262093	22264486	2393	cUMR	NM_001291860	HSPG2	0	11.58	Conserved	13.51	Conserved	CpG islands desert
chr1	22265958	22266607	649	cUMR	NM_001291860	HSPG2	2169	4.26	Differential	4.77	Differential	CpG islands desert
chr1	22282907	22284356	1449	cUMR	NM_007352	CELA3B	19062	3.51	Differential	1.48	Differential	CpG islands desert
chr1	22290512	22290668	156	cUMR	NM_007352	CELA3B	12750	14.91	Conserved	18.71	Conserved	CpG islands desert
chr1	22349359	22349658	299	cUMR	NR_110692	LOC101928043	829	8.88	Conserved	5.81	Differential	CpG islands desert
chr1	22350259	22353008	2749	cUMR	NR_110692	LOC101928043	0	16.22	Conserved	11.52	Conserved	CpG islands
chr1	22366136	22366545	409	cUMR	NR_023918	LINC00339	8420	3.11	Differential	2.8	Differential	CpG islands desert
chr1	22378618	22381117	2499	cUMR	NM_044472	CDC42	0	9.68	Conserved	10.26	Conserved	CpG islands
chr1	22458357	22459356	999	cUMR	NM_030761	WNT4	0	7.63	Conserved	6.36	Differential	CpG islands desert
chr1	22460591	22460790	199	cUMR	NM_030761	WNT4	0	2.98	Differential	1.24	Differential	CpG islands desert
chr1	22468077	22470576	2499	cUMR	NM_030761	WNT4	0	19.42	Conserved	12.37	Conserved	CpG islands
chr1	22511547	22512129	582	cUMR	NM_030761	WNT4	42029	3.94	Differential	2.75	Differential	CpG islands desert
chr1	22531549	22532498	949	cUMR	NM_030761	WNT4	62031	2.91	Differential	1.23	Differential	CpG islands desert
chr1	22534043	22535392	1349	cUMR	NM_030761	WNT4	64525	4.39	Differential	3.5	Differential	CpG islands desert
chr1	22583732	22584281	549	cUMR	NM_030761	WNT4	114214	2.31	Differential	2.22	Differential	CpG islands desert
chr1	22601559	22602708	1149	cUMR	NM_030761	WNT4	132041	9.95	Conserved	3.91	Differential	CpG islands desert
chr1	22644856	22645455	599	cUMR	NM_001083621	ZBTB40	132889	6.64	Conserved	2.25	Differential	CpG islands desert
chr1	22668372	22669272	900	cUMR	NM_001083621	ZBTB40	109072	6.91	Conserved	2.22	Differential	CpG islands
chr1	22674710	22675459	749	cUMR	NM_001083621	ZBTB40	102885	1.73	Differential	1.32	Differential	CpG islands desert
chr1	22675610	22678509	2899	cUMR	NM_001083621	ZBTB40	99835	4.79	Differential	3.35	Differential	CpG islands desert
chr1	22743047	22743496	449	cUMR	NM_001083621	ZBTB40	34848	10.86	Conserved	6.49	Differential	CpG islands desert
chr1	22746647	22747446	799	cUMR	NM_001083621	ZBTB40	30898	7.32	Conserved	3.1	Differential	CpG islands desert
chr1	22754675	22755524	849	cUMR	NM_001083621	ZBTB40	22820	6.81	Conserved	2.7	Differential	CpG islands desert
chr1	22777876	22779925	2049	cUMR	NM_001083621	ZBTB40	0	14.78	Conserved	14.89	Conserved	CpG islands
chr1	22827000	22827349	349	cUMR	NM_001083621	ZBTB40	0	0.64	Differential	0.74	Differential	CpG islands desert
chr1	22874701	22874950	249	cUMR	NM_001006943	EPHA8	15054	6.34	Conserved	2.93	Differential	CpG islands desert
chr1	22881037	22882336	1299	cUMR	NM_001006943	EPHA8	7668	5.91	Differential	3.84	Differential	CpG islands desert
chr1	22882637	22884536	1899	cUMR	NM_001006943	EPHA8	5468	7.24	Conserved	2.85	Differential	CpG islands desert
chr1	22889237	22891836	2599	cUMR	NM_001006943	EPHA8	0	10.02	Conserved	2.03	Differential	CpG islands
chr1	22902248	22902747	499	cUMR	NM_001006943	EPHA8	0	5.64	Differential	2.24	Differential	CpG islands shores
chr1	22918925	22920274	1349	cUMR	NM_020526	EPHA8	0	6.52	Conserved	2.41	Differential	CpG islands
chr1	22926402	22927501	1099	cUMR	NM_020526	EPHA8	0	4.09	Differential	1.9	Differential	CpG islands
chr1	22932186	22936735	4549	Canyon	NM_020526	EPHA8	2100	9.48	Conserved	3.48	Differential	CpG islands desert
chr1	22937786	22938335	549	cUMR	NM_020526	EPHA8	7700	7.81	Conserved	2.5	Differential	CpG islands desert
chr1	22939086	22940835	1749	cUMR	NM_020526	EPHA8	9000	7.33	Conserved	2.76	Differential	CpG islands desert
chr1	22942858	22943757	899	cUMR	NM_020526	EPHA8	12772	6.51	Conserved	1.69	Differential	CpG islands desert
chr1	22944508	22945457	949	cUMR	NR_106742	MIR6127	14294	6.97	Conserved	3.86	Differential	CpG islands desert
chr1	22945908	22946757	849	cUMR	NR_106742	MIR6127	12994	6.61	Conserved	2.56	Differential	CpG islands desert
chr1	22952143	22953592	1449	cUMR	NR_106742	MIR6127	6159	11.38	Conserved	4	Differential	CpG islands desert
chr1	22955324	22956223	899	cUMR	NR_106742	MIR6127	3528	6.34	Conserved	2.68	Differential	CpG islands desert
chr1	22967889	22969838	1949	cUMR	NM_001114101	C1QC	280	9.32	Conserved	6.69	Differential	CpG islands desert
chr1	22999537	23001186	1649	cUMR	NM_000491	C1QB	11509	6.94	Conserved	4.42	Differential	CpG islands desert
chr1	23007302	23007551	249	cUMR	NM_000491	C1QB	19274	2.47	Differential	0.96	Differential	CpG islands desert
chr1	23015979	23016390	411	cUMR	NM_004442	EPHB2	20941	2.82	Differential	1.16	Differential	CpG islands desert
chr1	23036360	23039209	2849	cUMR	NM_004442	EPHB2	0	14.5	Conserved	14.89	Conserved	CpG islands
chr1	23076399	23077848	1449	cUMR	NM_004442	EPHB2	0	4.23	Differential	1.31	Differential	CpG islands desert
chr1	23141260	23141509	249	cUMR	NM_004442	EPHB2	0	1.8	Differential	1.22	Differential	CpG islands desert
chr1	23196940	23197339	399	cUMR	NM_004442	EPHB2	0	1.56	Differential	0.62	Differential	CpG islands desert
chr1	23256885	23257299	414	cUMR	NM_004442	EPHB2	15063	7.5	Conserved	1.68	Differential	CpG islands desert
chr1	23279448	23280547	1099	cUMR	NM_001289974	LACTBL1	0	8.26	Conserved	1.17	Differential	CpG islands
chr1	23290654	23290959	305	cUMR	NM_001289974	LACTBL1	0	12.11	Conserved	8.98	Conserved	CpG islands desert
chr1	23295282	23296281	999	cUMR	NM_001289974	LACTBL1	3360	5.97	Differential	1.98	Differential	CpG islands desert
chr1	23302551	23303450	899	cUMR	NM_001289974	LACTBL1	10629	9.51	Conserved	4.82	Differential	CpG islands desert
chr1	23345000	23347849	2849	cUMR	NM_001009999	KDM1A	0	18.15	Conserved	19.12	Conserved	CpG islands
chr1	23425333	23425482	149	cUMR	NM_001142546	LUZP1	0	4.74	Differential	5.76	Differential	CpG islands desert
chr1	23448919	23449518	599	cUMR	NM_001142546	LUZP1	0	1.86	Differential	0.77	Differential	CpG islands desert
chr1	23493302	23496648	3346	cUMR	NM_001142546	LUZP1	0	10.76	Conserved	10.36	Conserved	CpG islands desert
chr1	23503621	23504670	1049	cUMR	NM_001142546	LUZP1	8271	15.96	Conserved	12.56	Conserved	CpG islands
chr1	23510829	23511628	799	cUMR	NM_000864	HTR1D	6760	10.24	Conserved	4.64	Differential	CpG islands desert
chr1	23542689	23544995	2306	cUMR	NM_000864	HTR1D	21468	14.41	Conserved	14.33	Conserved	CpG islands
chr1	23551467	23552025	558	cUMR	NM_000864	HTR1D	30246	4.07	Differential	1.94	Differential	CpG islands desert
chr1	23666659	23671958	5299	Canyon	NM_001102397	HNRNPR	0	19.26	Conserved	19.98	Conserved	CpG islands
chr1	23692814	23698143	5329	Canyon	NR_033690	C1orf213	0	11.47	Conserved	11.79	Conserved	CpG islands
chr1	23703717	23704266	549	cUMR	NM_003196	TCEA3	3289	1.97	Differential	0.73	Differential	CpG islands desert
chr1	23729507	23730961	1454	cUMR	NM_003196	TCEA3	0	7.77	Conserved	6.97	Differential	CpG islands desert
chr1	23748342	23751941	3599	Canyon	NM_003196	TCEA3	0	10.18	Conserved	2.75	Differential	CpG islands
chr1	23778597	23779046	449	cUMR	NM_001143778	ASAP3	0	3.08	Differential	3.03	Differential	CpG islands desert
chr1	23809401	23811550	2149	cUMR	NM_001143778	ASAP3	0	12.34	Conserved	10.6	Conserved	CpG islands
chr1	23851258	23851957	699	cUMR	NR_110799	LOC101928163	0	1.86	Differential	1.08	Differential	CpG islands desert
chr1	23854533	23858332	3799	Canyon	NR_110799	LOC101928163	0	8.28	Conserved	10.57	Conserved	CpG islands
chr1	23866090	23866886	796	cUMR	NM_004091	E2F2	8379	9.58	Conserved	9.18	Conserved	CpG islands desert
chr1	23871242	23871891	649	cUMR	NM_002167	ID3	12530	6.58	Conserved	4.4	Differential	CpG islands desert
chr1	23880671	23883020	2349	cUMR	NM_002167	ID3	1401	12.35	Conserved	12.3	Conserved	CpG islands
chr1	23884321	23889746	5425	Canyon	NM_002167	ID3	0	10.45	Conserved	8.45	Conserved	CpG islands
chr1	23894345	23895498	1153	cUMR	NM_002167	ID3	8061	13.29	Conserved	2.68	Differential	CpG islands
chr1	23945647	23946696	1049	cUMR	NR_027042	MDS2	7128	13.12	Conserved	6.07	Differential	CpG islands
chr1	23953535	23954534	999	cUMR	NR_027042	MDS2	0	3.82	Differential	0.87	Differential	CpG islands desert
chr1	23961472	23962121	649	cUMR	NR_027042	MDS2	0	8.65	Conserved	6.46	Differential	CpG islands desert
chr1	23963809	23964308	499	cUMR	NR_027042	MDS2	0	15.72	Conserved	13.26	Conserved	CpG islands desert
chr1	23999735	24000884	1149	cUMR	NM_000975	RPL11	17385	6.53	Conserved	1.54	Differential	CpG islands desert
chr1	24017822	24019621	1799	cUMR	NM_000975	RPL11	0	15.1	Conserved	13.12	Conserved	CpG islands
chr1	24053860	24054259	399	cUMR	NM_003198	TCEB3	15597	1.26	Differential	0.91	Differential	CpG islands desert
chr1	24069057	24072137	3080	cUMR	NM_003198	TCEB3	0	19.15	Conserved	21.56	Conserved	CpG islands
chr1	24098738	24098996	258	cUMR	NR_038280	TCEB3-AS1	0	13.31	Conserved	4.18	Differential	CpG islands desert
chr1	24104108	24105707	1599	cUMR	NM_020362	PITHD1	0	16.52	Conserved	20.02	Conserved	CpG islands
chr1	24116646	24119245	2599	cUMR	NM_007260	LYPLA2	0	12.61	Conserved	11.3	Conserved	CpG islands
chr1	24119956	24120155	199	cUMR	NM_007260	LYPLA2	0	1.95	Differential	1.65	Differential	CpG islands desert
chr1	24125752	24128451	2699	cUMR	NM_001127621	GALE	0	14.7	Conserved	16.64	Conserved	CpG islands
chr1	24150956	24152786	1830	cUMR	NM_000191	HMGCL	0	9.71	Conserved	10.23	Conserved	CpG islands desert
chr1	24164408	24165707	1299	cUMR	NM_000147	FUCA1	5865	9.71	Conserved	11.06	Conserved	CpG islands desert
chr1	24193740	24195889	2149	cUMR	NM_000147	FUCA1	0	14.77	Conserved	14.1	Conserved	CpG islands
chr1	24229135	24229844	709	cUMR	NM_001841	CNR2	0	4.33	Differential	0.99	Differential	CpG islands
chr1	24246318	24247497	1179	cUMR	NM_001841	CNR2	6502	3.25	Differential	2.09	Differential	CpG islands desert
chr1	24396943	24397792	849	cUMR	NM_152372	MYOM3	0	9.98	Conserved	7.53	Conserved	CpG islands desert
chr1	24438598	24439399	801	cUMR	NM_152372	MYOM3	0	6.77	Conserved	2.65	Differential	CpG islands desert
chr1	24446179	24447213	1034	cUMR	NM_021258	IL22RA1	0	2.25	Differential	2.35	Differential	CpG islands desert
chr1	24469084	24469906	822	cUMR	NM_021258	IL22RA1	0	2.4	Differential	1.8	Differential	CpG islands desert
chr1	24476354	24478303	1949	cUMR	NM_170743	IFNLR1	2344	9.6	Conserved	6.46	Differential	CpG islands desert
chr1	24512839	24514638	1799	cUMR	NM_170743	IFNLR1	0	11.86	Conserved	6.45	Differential	CpG islands
chr1	24525258	24526300	1042	cUMR	NR_027087	LOC284632	430	9.6	Conserved	7.24	Conserved	CpG islands desert
chr1	24542546	24543495	949	cUMR	NR_027087	LOC284632	4367	6.7	Conserved	4.15	Differential	CpG islands desert
chr1	24644216	24647265	3049	cUMR	NM_198173	GRHL3	0	5.31	Differential	4.86	Differential	CpG islands shores
chr1	24647916	24649465	1549	cUMR	NM_198173	GRHL3	0	9.59	Conserved	2.33	Differential	CpG islands
chr1	24717374	24718782	1408	cUMR	NM_001199013	STPG1	0	5.01	Differential	6.18	Differential	CpG islands desert
chr1	24739412	24740664	1252	cUMR	NM_001199013	STPG1	0	14.36	Conserved	3.19	Differential	CpG islands
chr1	24741410	24743809	2399	cUMR	NM_001199012	STPG1	0	11.25	Conserved	8.76	Conserved	CpG islands
chr1	24745267	24746116	849	cUMR	NM_020448	NIPAL3	0	4.09	Differential	1.79	Differential	CpG islands desert
chr1	24828341	24830422	2081	cUMR	NR_045407	RCAN3AS	0	15.92	Conserved	13.48	Conserved	CpG islands
chr1	24862673	24863472	799	cUMR	NM_001251979	RCAN3	0	3.03	Differential	2.02	Differential	CpG islands shores
chr1	24867119	24868418	1299	cUMR	NR_109781	LOC100506985	0	2.26	Differential	1.87	Differential	CpG islands desert
chr1	24881834	24883083	1249	cUMR	NR_109781	LOC100506985	0	12.17	Conserved	8.52	Conserved	CpG islands desert
chr1	24885664	24886067	403	cUMR	NM_001010980	NCMAP	0	2.58	Differential	1.28	Differential	CpG islands desert
chr1	24894429	24894978	549	cUMR	NM_001010980	NCMAP	0	2.67	Differential	1.64	Differential	CpG islands desert
chr1	24913421	24914223	802	cUMR	NM_001010980	NCMAP	0	7.16	Conserved	2.54	Differential	CpG islands desert
chr1	24968162	24971111	2949	cUMR	NM_005839	SRRM1	0	19.73	Conserved	19.37	Conserved	CpG islands
chr1	25010106	25010605	499	cUMR	NM_005839	SRRM1	10335	1.62	Differential	0.98	Differential	CpG islands desert
chr1	25015019	25015418	399	cUMR	NM_005839	SRRM1	15248	7.91	Conserved	7.39	Conserved	CpG islands desert
chr1	25031234	25032583	1349	cUMR	NM_005839	SRRM1	31463	5.21	Differential	2.94	Differential	CpG islands desert
chr1	25056769	25057718	949	cUMR	NM_013943	CLIC4	14042	2.27	Differential	1.27	Differential	CpG islands desert
chr1	25071079	25073578	2499	cUMR	NM_013943	CLIC4	0	14.27	Conserved	11.37	Conserved	CpG islands
chr1	25174331	25175730	1399	cUMR	NM_013943	CLIC4	3517	18.17	Conserved	9.67	Conserved	CpG islands
chr1	25188587	25189236	649	cUMR	NM_013943	CLIC4	17773	1.56	Differential	1.18	Differential	CpG islands desert
chr1	25190834	25191212	378	cUMR	NM_013943	CLIC4	20020	1.62	Differential	1.23	Differential	CpG islands desert
chr1	25201389	25201638	249	cUMR	NM_004350	RUNX3	24364	1.29	Differential	0.69	Differential	CpG islands desert
chr1	25224555	25225117	562	cUMR	NM_004350	RUNX3	885	5.62	Differential	2.84	Differential	CpG islands desert
chr1	25236014	25236337	323	cUMR	NM_004350	RUNX3	0	1.83	Differential	1.16	Differential	CpG islands shores
chr1	25252576	25253725	1149	cUMR	NM_004350	RUNX3	0	1.37	Differential	1.81	Differential	CpG islands desert
chr1	25254389	25259475	5086	Canyon	NM_004350	RUNX3	0	8.18	Conserved	1.91	Differential	CpG islands
chr1	25333122	25334721	1599	cUMR	NM_001031680	RUNX3	41622	4.27	Differential	2.55	Differential	CpG islands desert
chr1	25348818	25349867	1049	cUMR	NM_001031680	RUNX3	57318	2.89	Differential	2.89	Differential	CpG islands desert
chr1	25358521	25359470	949	cUMR	NM_001031680	RUNX3	67021	2.74	Differential	1.31	Differential	CpG islands desert
chr1	25392495	25393466	971	cUMR	NM_001031680	RUNX3	100995	2.11	Differential	1.25	Differential	CpG islands desert
chr1	25425800	25426453	653	cUMR	NM_015484	SYF2	122314	4.76	Differential	3.75	Differential	CpG islands desert
chr1	25427783	25428282	499	cUMR	NM_015484	SYF2	120485	9.01	Conserved	5.2	Differential	CpG islands desert
chr1	25493851	25494450	599	cUMR	NM_015484	SYF2	54317	2.92	Differential	1.97	Differential	CpG islands desert
chr1	25524293	25525642	1349	cUMR	NM_015484	SYF2	23125	3.6	Differential	2.64	Differential	CpG islands desert
chr1	25558310	25559743	1433	cUMR	NM_015484	SYF2	0	27.65	Conserved	26.27	Conserved	CpG islands
chr1	25565907	25567130	1223	cUMR	NM_020317	RSRP1	1610	6.94	Conserved	6.63	Differential	CpG islands
chr1	25572039	25574734	2695	cUMR	NM_020317	RSRP1	0	19.15	Conserved	21.96	Conserved	CpG islands
chr1	25663114	25666113	2999	cUMR	NM_014313	TMEM50A	0	29.23	Conserved	32.33	Conserved	CpG islands
chr1	25729417	25729953	536	cUMR	NM_020485	RHCE	0	5.94	Differential	2.61	Differential	CpG islands desert
chr1	25755965	25759226	3261	cUMR	NM_001282564	TMEM57	0	25.74	Conserved	30.1	Conserved	CpG islands
chr1	25833413	25833840	427	cUMR	NM_001282564	TMEM57	6716	5.48	Differential	1.59	Differential	CpG islands desert
chr1	25846663	25847482	819	cUMR	NM_001282564	TMEM57	19966	5.46	Differential	4.52	Differential	CpG islands desert
chr1	25869580	25871429	1849	cUMR	NM_015627	LDLRAP1	0	18.07	Conserved	11.52	Conserved	CpG islands
chr1	25875799	25876348	549	cUMR	NM_015627	LDLRAP1	0	2.03	Differential	1.17	Differential	CpG islands desert
chr1	25894679	25895728	1049	cUMR	NM_015627	LDLRAP1	0	3.42	Differential	1.05	Differential	CpG islands desert
chr1	25899111	25899810	699	cUMR	NM_015627	LDLRAP1	3735	6.85	Conserved	3.49	Differential	CpG islands desert
chr1	25934778	25935627	849	cUMR	NM_001289010	MAN1C1	8332	7.9	Conserved	7	Differential	CpG islands desert
chr1	25941535	25944834	3299	cUMR	NM_001289010	MAN1C1	0	12.88	Conserved	9.43	Conserved	CpG islands
chr1	25945485	25945886	401	cUMR	NM_001289010	MAN1C1	0	6.33	Conserved	6.64	Differential	CpG islands shores
chr1	26054236	26054585	349	cUMR	NM_001289010	MAN1C1	0	0.96	Differential	1.24	Differential	CpG islands desert
chr1	26097710	26098542	832	cUMR	NM_001289010	MAN1C1	0	3.41	Differential	0.74	Differential	CpG islands
chr1	26122883	26123882	999	cUMR	NM_020451	SEPN1	2785	7.28	Conserved	2.75	Differential	CpG islands desert
chr1	26125948	26127447	1499	cUMR	NM_020451	SEPN1	0	15.1	Conserved	18.13	Conserved	CpG islands desert
chr1	26137205	26137704	499	cUMR	NM_020451	SEPN1	0	14.61	Conserved	2.51	Differential	CpG islands desert
chr1	26144581	26147880	3299	cUMR	NM_020451	SEPN1	0	17.58	Conserved	18.24	Conserved	CpG islands
chr1	26184931	26186730	1799	cUMR	NM_001287490	AUNIP	0	19.18	Conserved	15.72	Conserved	CpG islands
chr1	26201154	26202811	1657	cUMR	NM_178422	PAQR7	3411	17.04	Conserved	13.76	Conserved	CpG islands
chr1	26221848	26222430	582	cUMR	NM_001145454	STMN1	0	7.8	Conserved	2.22	Differential	CpG islands desert
chr1	26230526	26233925	3399	cUMR	NR_037481	MIR3917	0	15.26	Conserved	16.82	Conserved	CpG islands
chr1	26248554	26250553	1999	cUMR	NM_203399	STMN1	15187	15.46	Conserved	2.41	Differential	CpG islands
chr1	26323743	26325292	1549	cUMR	NM_000437	PAFAH2	0	22.04	Conserved	22.72	Conserved	CpG islands
chr1	26347941	26348590	649	cUMR	NM_004455	EXTL1	0	2.09	Differential	2.25	Differential	CpG islands desert
chr1	26361057	26363356	2299	cUMR	NM_004455	EXTL1	0	16.47	Conserved	17.53	Conserved	CpG islands
chr1	26371864	26373563	1699	cUMR	NM_001004434	SLC30A2	0	15.82	Conserved	2.81	Differential	CpG islands
chr1	26420502	26421565	1063	cUMR	NM_001243532	PDIK1L	16091	2.99	Differential	1.79	Differential	CpG islands desert
chr1	26430987	26431786	799	cUMR	NM_001243532	PDIK1L	5870	7.23	Conserved	8.28	Conserved	CpG islands desert
chr1	26436615	26439464	2849	cUMR	NM_001243532	PDIK1L	0	20.8	Conserved	23.3	Conserved	CpG islands
chr1	26452253	26454352	2099	cUMR	NM_001243532	PDIK1L	215	1.81	Differential	1.62	Differential	CpG islands desert
chr1	26471566	26472165	599	cUMR	NM_024869	FAM110D	13346	8.58	Conserved	4.1	Differential	CpG islands desert
chr1	26483101	26483399	298	cUMR	NM_024869	FAM110D	2112	6.97	Conserved	3.26	Differential	CpG islands desert
chr1	26487611	26489003	1392	cUMR	NM_024869	FAM110D	0	13.57	Conserved	7.31	Conserved	CpG islands
chr1	26490371	26491220	849	cUMR	NM_024869	FAM110D	1253	11.69	Conserved	9.91	Conserved	CpG islands
chr1	26495951	26497118	1167	cUMR	NM_015871	ZNF593	0	19.74	Conserved	21.23	Conserved	CpG islands
chr1	26503725	26504574	849	cUMR	NM_006314	CNKSR1	0	3.31	Differential	1.15	Differential	CpG islands desert
chr1	26545315	26546064	749	cUMR	NR_110698	LOC101928303	5747	2.49	Differential	0.91	Differential	CpG islands desert
chr1	26551489	26552588	1099	cUMR	NR_110698	LOC101928303	0	9.92	Conserved	1.09	Differential	CpG islands
chr1	26559934	26561983	2049	cUMR	NM_001281517	CEP85	0	22.8	Conserved	20.52	Conserved	CpG islands
chr1	26604889	26607088	2199	cUMR	NM_001281518	CEP85	0	10.68	Conserved	8.68	Conserved	CpG islands
chr1	26610994	26611777	783	cUMR	NM_001077262	UBXN11	0	4.69	Differential	2.69	Differential	CpG islands desert
chr1	26632140	26634139	1999	cUMR	NM_001077262	UBXN11	0	15.9	Conserved	15.95	Conserved	CpG islands
chr1	26647539	26648551	1012	cUMR	NM_001039775	AIM1L	0	6.87	Conserved	4.86	Differential	CpG islands desert
chr1	26662186	26663465	1279	cUMR	NM_001039775	AIM1L	0	18.16	Conserved	5.67	Differential	CpG islands
chr1	26679988	26681087	1099	cUMR	NM_001039775	AIM1L	0	2.02	Differential	0.6	Differential	CpG islands desert
chr1	26685188	26687387	2199	cUMR	NM_001114759	ZNF683	738	7.1	Conserved	2.74	Differential	CpG islands
chr1	26690114	26690813	699	cUMR	NM_001114759	ZNF683	0	9.26	Conserved	2.28	Differential	CpG islands desert
chr1	26712392	26712970	578	cUMR	NM_001114759	ZNF683	13127	5.58	Differential	2.31	Differential	CpG islands desert
chr1	26713830	26714179	349	cUMR	NM_001114759	ZNF683	14565	4.97	Differential	1.18	Differential	CpG islands desert
chr1	26717562	26718361	799	cUMR	NM_001114759	ZNF683	18297	4.15	Differential	3.32	Differential	CpG islands desert
chr1	26734671	26740270	5599	Canyon	NM_024674	LIN28A	0	11.71	Conserved	5.13	Differential	CpG islands
chr1	26743343	26744242	899	cUMR	NM_024674	LIN28A	0	8.17	Conserved	7.2	Differential	CpG islands desert
chr1	26757952	26759551	1599	cUMR	NM_001243564	DHDDS	0	16.7	Conserved	12.18	Conserved	CpG islands
chr1	26796835	26800247	3412	cUMR	NM_005517	HMGN2	0	15.89	Conserved	18.94	Conserved	CpG islands
chr1	26826489	26828402	1913	cUMR	NM_005517	HMGN2	23357	20.94	Conserved	18.59	Conserved	CpG islands
chr1	26855529	26858728	3199	cUMR	NM_002953	RPS6KA1	0	9.97	Conserved	7.79	Conserved	CpG islands
chr1	26945572	26948702	3130	cUMR	NM_001006665	RPS6KA1	44053	15.47	Conserved	12.53	Conserved	CpG islands
chr1	27003464	27004697	1233	cUMR	NM_006015	ARID1A	17825	8.62	Conserved	6.89	Differential	CpG islands desert
chr1	27018729	27025906	7177	Canyon	NM_006015	ARID1A	0	15.18	Conserved	19.31	Conserved	CpG islands
chr1	27032171	27033542	1371	cUMR	NM_006015	ARID1A	0	6.16	Differential	3.4	Differential	CpG islands desert
chr1	27049597	27051196	1599	cUMR	NM_006015	ARID1A	0	9.88	Conserved	3.01	Differential	CpG islands desert
chr1	27112675	27116139	3464	cUMR	NM_017837	PIGV	0	20.43	Conserved	15.69	Conserved	CpG islands
chr1	27136593	27136892	299	cUMR	NM_017837	PIGV	11700	9.36	Conserved	7.72	Conserved	CpG islands desert
chr1	27152399	27154548	2149	cUMR	NM_032283	ZDHHC18	0	5.42	Differential	6.9	Differential	CpG islands
chr1	27188479	27192728	4249	Canyon	NM_006142	SFN	0	8.56	Conserved	8.62	Conserved	CpG islands
chr1	27215523	27217322	1799	cUMR	NM_022078	GPATCH3	0	14.63	Conserved	17.9	Conserved	CpG islands
chr1	27225818	27227517	1699	cUMR	NM_022078	GPATCH3	0	20.58	Conserved	17.08	Conserved	CpG islands
chr1	27247745	27249144	1399	cUMR	NM_006600	NUDC	0	11.85	Conserved	14.65	Conserved	CpG islands
chr1	27285692	27287564	1872	cUMR	NM_152365	KDF1	0	15	Conserved	12.64	Conserved	CpG islands
chr1	27319013	27321462	2449	cUMR	NM_001013642	TRNP1	0	17.16	Conserved	13.62	Conserved	CpG islands
chr1	27323839	27324688	849	cUMR	NM_001013642	TRNP1	0	8.97	Conserved	3.96	Differential	CpG islands desert
chr1	27328105	27328904	799	cUMR	NM_001013642	TRNP1	729	3.06	Differential	2.04	Differential	CpG islands desert
chr1	27337589	27337738	149	cUMR	NM_052943	FAM46B	0	0.92	Differential	0	Differential	CpG islands shores
chr1	27338646	27340286	1640	cUMR	NM_052943	FAM46B	0	11.81	Conserved	4.42	Differential	CpG islands
chr1	27357709	27358572	863	cUMR	NM_052943	FAM46B	18377	5.49	Differential	2.08	Differential	CpG islands desert
chr1	27370847	27371546	699	cUMR	NM_052943	FAM46B	31515	10.24	Conserved	10.55	Conserved	CpG islands desert
chr1	27372218	27373040	822	cUMR	NM_052943	FAM46B	32886	8.25	Conserved	7.93	Conserved	CpG islands desert
chr1	27383779	27385178	1399	cUMR	NM_003047	SLC9A1	40122	1.85	Differential	1.49	Differential	CpG islands desert
chr1	27404394	27404693	299	cUMR	NM_003047	SLC9A1	20607	1.39	Differential	0.31	Differential	CpG islands desert
chr1	27423890	27426516	2626	cUMR	NM_003047	SLC9A1	0	6.14	Differential	4.34	Differential	CpG islands desert
chr1	27429041	27429439	398	cUMR	NM_003047	SLC9A1	0	9.84	Conserved	1.74	Differential	CpG islands desert
chr1	27438728	27439031	303	cUMR	NM_003047	SLC9A1	0	0.83	Differential	1.12	Differential	CpG islands desert
chr1	27480650	27482392	1742	cUMR	NM_003047	SLC9A1	0	13.29	Conserved	9.71	Conserved	CpG islands
chr1	27524236	27524735	499	cUMR	NM_001276252	WDTC1	36272	5.45	Differential	5.19	Differential	CpG islands desert
chr1	27560486	27562585	2099	cUMR	NM_001276252	WDTC1	0	18.07	Conserved	21.15	Conserved	CpG islands
chr1	27611001	27611443	442	cUMR	NM_001276252	WDTC1	0	10.16	Conserved	2.81	Differential	CpG islands desert
chr1	27623332	27623455	123	cUMR	NM_001276252	WDTC1	0	17.59	Conserved	4.29	Differential	CpG islands desert
chr1	27648045	27649844	1799	cUMR	NM_032125	TMEM222	0	15.86	Conserved	14.82	Conserved	CpG islands
chr1	27667484	27670533	3049	cUMR	NM_001193308	SYTL1	0	4.18	Differential	2.56	Differential	CpG islands desert
chr1	27675437	27678064	2627	cUMR	NM_001193308	SYTL1	0	1.82	Differential	1.45	Differential	CpG islands
chr1	27683120	27684358	1238	cUMR	NM_001297609	MAP3K6	0	4.25	Differential	2.25	Differential	CpG islands
chr1	27686812	27687411	599	cUMR	NM_001297609	MAP3K6	0	2.02	Differential	0.71	Differential	CpG islands
chr1	27691631	27693880	2249	cUMR	NM_001297609	MAP3K6	0	17.54	Conserved	20.55	Conserved	CpG islands
chr1	27709389	27709988	599	cUMR	NM_207397	CD164L2	0	7.13	Conserved	8.27	Conserved	CpG islands
chr1	27717900	27719614	1714	cUMR	NM_005281	GPR3	0	17.7	Conserved	11.14	Conserved	CpG islands
chr1	27721624	27722626	1002	cUMR	NM_005281	GPR3	0	9.64	Conserved	10.41	Conserved	CpG islands desert
chr1	27728953	27729352	399	cUMR	NM_001201404	WASF2	1382	2.77	Differential	2.69	Differential	CpG islands desert
chr1	27744898	27745397	499	cUMR	NM_001201404	WASF2	0	1.24	Differential	1.25	Differential	CpG islands desert
chr1	27754768	27755017	249	cUMR	NM_001201404	WASF2	0	1.98	Differential	1.37	Differential	CpG islands desert
chr1	27755168	27755417	249	cUMR	NM_001201404	WASF2	0	2.06	Differential	1.82	Differential	CpG islands desert
chr1	27814652	27817410	2758	cUMR	NM_001201404	WASF2	0	18.14	Conserved	18.87	Conserved	CpG islands
chr1	27830728	27831577	849	cUMR	NM_001201404	WASF2	14051	0.64	Differential	0.75	Differential	CpG islands desert
chr1	27847839	27850388	2549	cUMR	NM_001029882	AHDC1	10368	4.7	Differential	2	Differential	CpG islands desert
chr1	27851951	27852746	795	cUMR	NM_001029882	AHDC1	8010	2.95	Differential	1.5	Differential	CpG islands desert
chr1	27853397	27856020	2623	cUMR	NM_001029882	AHDC1	4736	10.62	Conserved	8.61	Conserved	CpG islands
chr1	27882674	27884473	1799	cUMR	NM_001029882	AHDC1	0	5.01	Differential	5.38	Differential	CpG islands desert
chr1	27894577	27895626	1049	cUMR	NM_001029882	AHDC1	0	9.71	Conserved	2.19	Differential	CpG islands
chr1	27901399	27902841	1442	cUMR	NM_001029882	AHDC1	0	9.82	Conserved	1.65	Differential	CpG islands
chr1	27925737	27926286	549	cUMR	NM_001029882	AHDC1	0	5.17	Differential	1.62	Differential	CpG islands desert
chr1	27928352	27931401	3049	cUMR	NM_001029882	AHDC1	0	16.22	Conserved	12.65	Conserved	CpG islands
chr1	27932502	27933559	1057	cUMR	NM_001029882	AHDC1	2498	9.57	Conserved	3.62	Differential	CpG islands shores
chr1	27934709	27935608	899	cUMR	NM_001042747	FGR	3193	5.68	Differential	6.84	Differential	CpG islands desert
chr1	27941267	27941816	549	cUMR	NM_001042747	FGR	0	1.46	Differential	1.85	Differential	CpG islands shores
chr1	27960358	27961857	1499	cUMR	NM_005248	FGR	0	10.58	Conserved	1.94	Differential	CpG islands
chr1	27970086	27970656	570	cUMR	NM_005248	FGR	8360	5.76	Differential	2.68	Differential	CpG islands desert
chr1	27985517	27987166	1649	cUMR	NM_002038	IFI6	5406	10.61	Conserved	3.36	Differential	CpG islands
chr1	27989358	27990186	828	cUMR	NM_002038	IFI6	2386	9.39	Conserved	9.79	Conserved	CpG islands desert
chr1	27995517	27996402	885	cUMR	NM_002038	IFI6	0	13.82	Conserved	5.79	Differential	CpG islands shores
chr1	27998045	27998988	943	cUMR	NM_002038	IFI6	0	8.26	Conserved	7.82	Conserved	CpG islands desert
chr1	28051445	28053278	1833	cUMR	NM_001143912	FAM76A	0	8.43	Conserved	10.4	Conserved	CpG islands
chr1	28098704	28100953	2249	cUMR	NM_177424	STX12	0	12.73	Conserved	14.75	Conserved	CpG islands
chr1	28156712	28158358	1646	cUMR	NM_014110	PPP1R8	0	19.39	Conserved	21.43	Conserved	CpG islands
chr1	28184356	28185091	735	cUMR	NM_014110	PPP1R8	6174	5.85	Differential	4.87	Differential	CpG islands desert
chr1	28198631	28199926	1295	cUMR	NM_001039477	THEMIS2	0	10.94	Conserved	3.7	Differential	CpG islands
chr1	28201652	28202251	599	cUMR	NM_001039477	THEMIS2	0	2.66	Differential	0.84	Differential	CpG islands desert
chr1	28240293	28241642	1349	cUMR	NM_001286076	RPA2	0	22.21	Conserved	12.76	Conserved	CpG islands
chr1	28261118	28262517	1399	cUMR	NM_001009568	SMPDL3B	0	7.55	Conserved	3.7	Differential	CpG islands desert
chr1	28285736	28287135	1399	cUMR	NM_018053	XKR8	0	13.57	Conserved	1.79	Differential	CpG islands
chr1	28413369	28415534	2165	cUMR	NR_104214	EYA3	0	18.59	Conserved	21.64	Conserved	CpG islands
chr1	28417562	28418061	499	cUMR	NR_104214	EYA3	2415	4.44	Differential	4.44	Differential	CpG islands desert
chr1	28430887	28431901	1014	cUMR	NR_104214	EYA3	15740	1.75	Differential	1.03	Differential	CpG islands desert
chr1	28499216	28499615	399	cUMR	NM_000952	PTAFR	0	1.95	Differential	1.75	Differential	CpG islands desert
chr1	28558521	28559920	1399	cUMR	NM_014280	DNAJC8	0	18.55	Conserved	14.94	Conserved	CpG islands
chr1	28561716	28563765	2049	cUMR	NM_016311	ATPIF1	0	11.33	Conserved	13.83	Conserved	CpG islands
chr1	28572298	28575861	3563	Canyon	NM_016311	ATPIF1	7683	6.21	Differential	6.21	Differential	CpG islands
chr1	28584950	28587358	2408	cUMR	NM_031459	SESN2	0	19.14	Conserved	18.75	Conserved	CpG islands
chr1	28623067	28623816	749	cUMR	NM_031459	SESN2	14066	1.43	Differential	1.18	Differential	CpG islands desert
chr1	28654975	28656324	1349	cUMR	NM_001127350	MED18	0	14.84	Conserved	10.95	Conserved	CpG islands
chr1	28695814	28697513	1699	cUMR	NM_001048183	PHACTR4	0	15.25	Conserved	14.99	Conserved	CpG islands
chr1	28763930	28765103	1173	cUMR	NM_023923	PHACTR4	0	3.96	Differential	3.08	Differential	CpG islands desert
chr1	28831553	28835652	4099	Canyon	NR_002909	SNHG3	0	15.06	Conserved	14.89	Conserved	CpG islands desert
chr1	28843462	28845961	2499	cUMR	NM_001048194	RCC1	0	14.19	Conserved	15.98	Conserved	CpG islands
chr1	28878779	28880578	1799	cUMR	NM_017846	TRNAU1AP	0	19.64	Conserved	21.3	Conserved	CpG islands
chr1	28906515	28909864	3349	cUMR	NR_024127	SNHG12	0	16.33	Conserved	16.22	Conserved	CpG islands
chr1	28918470	28919569	1099	cUMR	NM_152304	RAB42	0	11.6	Conserved	1.39	Differential	CpG islands
chr1	28968151	28970549	2398	cUMR	NM_001135218	TAF12	0	12	Conserved	14.03	Conserved	CpG islands
chr1	28974302	28976001	1699	cUMR	NR_004407	RNU11	0	13.95	Conserved	10.16	Conserved	CpG islands desert
chr1	28994529	28996561	2032	cUMR	NM_006582	GMEB1	0	19.49	Conserved	21.33	Conserved	CpG islands desert
chr1	29062431	29064930	2499	cUMR	NM_001173128	YTHDF2	0	22.02	Conserved	25.31	Conserved	CpG islands
chr1	29101393	29102578	1185	cUMR	NM_001173128	YTHDF2	5107	8.14	Conserved	1.49	Differential	CpG islands
chr1	29111481	29112230	749	cUMR	NM_001173128	YTHDF2	15195	9.22	Conserved	10.74	Conserved	CpG islands desert
chr1	29137528	29140077	2549	cUMR	NM_000911	OPRD1	0	8.58	Conserved	2.73	Differential	CpG islands
chr1	29141832	29142681	849	cUMR	NM_000911	OPRD1	0	6.83	Conserved	1.94	Differential	CpG islands desert
chr1	29181884	29182533	649	cUMR	NM_000911	OPRD1	0	3.96	Differential	1.42	Differential	CpG islands desert
chr1	29202927	29204252	1325	cUMR	NM_001166005	EPB41	9351	7.11	Conserved	4.9	Differential	CpG islands desert
chr1	29208200	29209002	802	cUMR	NM_001166005	EPB41	4601	8.98	Conserved	2.21	Differential	CpG islands desert
chr1	29211252	29211901	649	cUMR	NM_001166005	EPB41	1702	7.11	Conserved	4.77	Differential	CpG islands desert
chr1	29213046	29215045	1999	cUMR	NM_001166005	EPB41	0	14.72	Conserved	10.09	Conserved	CpG islands
chr1	29240486	29242135	1649	cUMR	NM_001166005	EPB41	0	18.1	Conserved	13.91	Conserved	CpG islands
chr1	29447741	29451770	4029	Canyon	NM_001171868	TMEM200B	0	14.33	Conserved	2.76	Differential	CpG islands
chr1	29459956	29461405	1449	cUMR	NM_001003682	TMEM200B	9536	7.17	Conserved	2.18	Differential	CpG islands
chr1	29462854	29463503	649	cUMR	NM_005626	SRSF4	10747	2.03	Differential	1.55	Differential	CpG islands shores
chr1	29505667	29509216	3549	Canyon	NM_005626	SRSF4	0	15.14	Conserved	17.33	Conserved	CpG islands
chr1	29529079	29529713	634	cUMR	NM_001024732	MECR	0	7.89	Conserved	7.23	Conserved	CpG islands desert
chr1	29556224	29557820	1596	cUMR	NM_001024732	MECR	0	17.34	Conserved	18.49	Conserved	CpG islands
chr1	29562324	29566273	3949	Canyon	NM_001195001	PTPRU	0	15.55	Conserved	6.74	Differential	CpG islands
chr1	29585747	29586996	1249	cUMR	NM_001195001	PTPRU	0	8.81	Conserved	1.29	Differential	CpG islands
chr1	29597815	29598914	1099	cUMR	NM_001195001	PTPRU	0	2.57	Differential	2.5	Differential	CpG islands desert
chr1	29705738	29706287	549	cUMR	NR_110758	LOC101928460	29113	8.01	Conserved	3.07	Differential	CpG islands desert
chr1	29709872	29710721	849	cUMR	NR_110758	LOC101928460	33247	5.38	Differential	3.35	Differential	CpG islands desert
chr1	29716302	29717751	1449	cUMR	NR_110758	LOC101928460	39677	6.39	Conserved	3.72	Differential	CpG islands desert
chr1	29741789	29742588	799	cUMR	NR_110758	LOC101928460	65164	5.46	Differential	2.3	Differential	CpG islands desert
chr1	29769046	29770095	1049	cUMR	NR_110758	LOC101928460	92421	5.32	Differential	5.06	Differential	CpG islands desert
chr1	29779985	29780684	699	cUMR	NR_110758	LOC101928460	103360	2.69	Differential	2.5	Differential	CpG islands desert
chr1	29804568	29805758	1190	cUMR	NR_110758	LOC101928460	127943	3.14	Differential	3	Differential	CpG islands
chr1	30128938	30129537	599	cUMR	NR_110790	LOC101929406	357262	4.33	Differential	4.04	Differential	CpG islands desert
chr1	30155137	30156336	1199	cUMR	NR_110790	LOC101929406	330463	5.81	Differential	3.27	Differential	CpG islands desert
chr1	30160794	30162043	1249	cUMR	NR_110790	LOC101929406	324756	4.48	Differential	2.52	Differential	CpG islands desert
chr1	30176230	30176855	625	cUMR	NR_110790	LOC101929406	309944	6.66	Conserved	4.32	Differential	CpG islands desert
chr1	30179572	30180671	1099	cUMR	NR_110790	LOC101929406	306128	10.62	Conserved	7.89	Conserved	CpG islands desert
chr1	30181801	30183100	1299	cUMR	NR_110790	LOC101929406	303699	3.46	Differential	2.92	Differential	CpG islands desert
chr1	30211802	30213551	1749	cUMR	NR_110790	LOC101929406	273248	5.25	Differential	2.18	Differential	CpG islands desert
chr1	30265600	30266449	849	cUMR	NR_110790	LOC101929406	220350	7.02	Conserved	5.79	Differential	CpG islands desert
chr1	30324486	30324785	299	cUMR	NR_110790	LOC101929406	162014	3.25	Differential	2.11	Differential	CpG islands desert
chr1	30374404	30375003	599	cUMR	NR_110790	LOC101929406	111796	3.84	Differential	1.91	Differential	CpG islands desert
chr1	30405974	30406373	399	cUMR	NR_110790	LOC101929406	80426	4.02	Differential	4.38	Differential	CpG islands desert
chr1	30418160	30418659	499	cUMR	NR_110790	LOC101929406	68140	2.72	Differential	1.71	Differential	CpG islands desert
chr1	30457311	30458570	1259	cUMR	NR_110790	LOC101929406	28229	5.39	Differential	2.73	Differential	CpG islands desert
chr1	30507332	30507931	599	cUMR	NR_110790	LOC101929406	0	3.27	Differential	2.39	Differential	CpG islands desert
chr1	30556734	30557433	699	cUMR	NR_110790	LOC101929406	46276	2.12	Differential	2.19	Differential	CpG islands desert
chr1	30558463	30559375	912	cUMR	NR_110790	LOC101929406	48005	12.34	Conserved	3.01	Differential	CpG islands desert
chr1	30561751	30562400	649	cUMR	NR_110790	LOC101929406	51293	1.52	Differential	1.35	Differential	CpG islands desert
chr1	30582439	30584888	2449	cUMR	NR_110790	LOC101929406	71981	4.91	Differential	4.62	Differential	CpG islands desert
chr1	30731869	30732768	899	cUMR	NR_110790	LOC101929406	221411	4.96	Differential	2.31	Differential	CpG islands desert
chr1	30815351	30815921	570	cUMR	NR_110790	LOC101929406	304893	5.03	Differential	1.36	Differential	CpG islands desert
chr1	30818245	30819394	1149	cUMR	NR_110790	LOC101929406	307787	3.98	Differential	1.5	Differential	CpG islands desert
chr1	30852764	30853568	804	cUMR	NM_002379	MATN1	330556	7.14	Conserved	5.3	Differential	CpG islands desert
chr1	30995071	30996170	1099	cUMR	NM_002379	MATN1	187954	3.56	Differential	2.64	Differential	CpG islands desert
chr1	30998799	30999348	549	cUMR	NM_002379	MATN1	184776	2.07	Differential	1.25	Differential	CpG islands desert
chr1	31157773	31158861	1088	cUMR	NM_002379	MATN1	25263	10.61	Conserved	1.87	Differential	CpG islands
chr1	31179414	31179713	299	cUMR	NM_002379	MATN1	4411	2.7	Differential	2.16	Differential	CpG islands desert
chr1	31180577	31181246	669	cUMR	NM_002379	MATN1	2878	8.96	Conserved	4.43	Differential	CpG islands desert
chr1	31186107	31186406	299	cUMR	NM_002379	MATN1	0	2.67	Differential	2.13	Differential	CpG islands desert
chr1	31190311	31192717	2406	cUMR	NM_002379	MATN1	0	12.34	Conserved	13.88	Conserved	CpG islands
chr1	31220986	31221135	149	cUMR	NM_006762	LAPTM5	0	2.25	Differential	1.09	Differential	CpG islands desert
chr1	31252099	31253548	1449	cUMR	NM_006762	LAPTM5	21417	6.19	Differential	6	Differential	CpG islands desert
chr1	31255012	31256095	1083	cUMR	NM_006762	LAPTM5	24330	10.7	Conserved	8.87	Conserved	CpG islands desert
chr1	31270463	31270612	149	cUMR	NM_006762	LAPTM5	39781	2.07	Differential	1.04	Differential	CpG islands desert
chr1	31274358	31275157	799	cUMR	NM_006762	LAPTM5	43676	17.09	Conserved	12.84	Conserved	CpG islands desert
chr1	31280015	31280714	699	cUMR	NM_006762	LAPTM5	49333	5.69	Differential	3.67	Differential	CpG islands
chr1	31288831	31290230	1399	cUMR	NM_014654	SDC3	52083	4.9	Differential	1.97	Differential	CpG islands desert
chr1	31295912	31298911	2999	cUMR	NM_014654	SDC3	43402	10.29	Conserved	9.68	Conserved	CpG islands desert
chr1	31320143	31320650	507	cUMR	NM_014654	SDC3	21663	3.41	Differential	2.5	Differential	CpG islands desert
chr1	31327021	31327198	177	cUMR	NM_014654	SDC3	15115	4.94	Differential	4.16	Differential	CpG islands desert
chr1	31380257	31382173	1916	cUMR	NM_014654	SDC3	0	13.39	Conserved	15.32	Conserved	CpG islands
chr1	31535304	31539053	3749	Canyon	NM_001020658	PUM1	0	17.96	Conserved	17.97	Conserved	CpG islands
chr1	31627140	31628739	1599	cUMR	NM_024522	NKAIN1	23853	14	Conserved	4.78	Differential	CpG islands
chr1	31635337	31636077	740	cUMR	NM_024522	NKAIN1	16515	9.23	Conserved	8.4	Conserved	CpG islands desert
chr1	31643485	31644203	718	cUMR	NM_024522	NKAIN1	8389	4.28	Differential	1.74	Differential	CpG islands desert
chr1	31654262	31656211	1949	cUMR	NM_024522	NKAIN1	0	9.36	Conserved	2.11	Differential	CpG islands
chr1	31688618	31689167	549	cUMR	NM_024522	NKAIN1	0	4.49	Differential	3.29	Differential	CpG islands desert
chr1	31711552	31713201	1649	cUMR	NM_024522	NKAIN1	0	20.52	Conserved	5.55	Differential	CpG islands
chr1	31768709	31770944	2235	cUMR	NM_004814	SNRNP40	0	20.59	Conserved	21.6	Conserved	CpG islands
chr1	31845710	31846959	1249	cUMR	NM_004102	FABP3	0	8.26	Conserved	3.04	Differential	CpG islands desert
chr1	31867461	31868110	649	cUMR	NM_001199038	SERINC2	14302	18.78	Conserved	17.06	Conserved	CpG islands desert
chr1	31885025	31888174	3149	cUMR	NM_001199038	SERINC2	0	14.41	Conserved	13.33	Conserved	CpG islands
chr1	31895249	31895970	721	cUMR	NM_001199038	SERINC2	0	8.41	Conserved	7.29	Conserved	CpG islands desert
chr1	31955589	31956700	1111	cUMR	NR_034112	LINC01225	15139	4.19	Differential	2.23	Differential	CpG islands desert
chr1	31996797	31997155	358	cUMR	NR_027085	LINC01226	6952	0.6	Differential	0.74	Differential	CpG islands desert
chr1	32013984	32015722	1738	cUMR	NR_027085	LINC01226	24139	6.63	Conserved	6.95	Differential	CpG islands desert
chr1	32039490	32043439	3949	Canyon	NM_001204414	TINAGL1	0	3.32	Differential	1.68	Differential	CpG islands desert
chr1	32049739	32050088	349	cUMR	NM_001204414	TINAGL1	0	1.08	Differential	0.38	Differential	CpG islands desert
chr1	32053511	32053860	349	cUMR	NM_001204414	TINAGL1	225	3.59	Differential	4.1	Differential	CpG islands shores
chr1	32054311	32055287	976	cUMR	NM_001204414	TINAGL1	1025	6.33	Conserved	1.38	Differential	CpG islands
chr1	32082934	32084183	1249	cUMR	NM_001525	HCRTR1	0	17.09	Conserved	8.22	Conserved	CpG islands
chr1	32109451	32111300	1849	cUMR	NR_033688	PEF1	0	22.97	Conserved	21.3	Conserved	CpG islands
chr1	32135034	32136233	1199	cUMR	NM_001856	COL16A1	0	8.54	Conserved	7	Differential	CpG islands desert
chr1	32169311	32171173	1862	cUMR	NM_001856	COL16A1	0	6.95	Conserved	4.8	Differential	CpG islands
chr1	32179851	32181850	1999	cUMR	NM_001856	COL16A1	10084	10.12	Conserved	2.57	Differential	CpG islands
chr1	32202194	32202643	449	cUMR	NM_001294335	BAI2	0	1.93	Differential	0.98	Differential	CpG islands desert
chr1	32204912	32205353	441	cUMR	NM_001294335	BAI2	0	2.16	Differential	2.01	Differential	CpG islands desert
chr1	32219052	32220001	949	cUMR	NM_001294335	BAI2	0	1.39	Differential	0.78	Differential	CpG islands desert
chr1	32225421	32227074	1653	cUMR	NM_001294335	BAI2	0	10.67	Conserved	5.24	Differential	CpG islands
chr1	32227605	32230954	3349	cUMR	NM_001294335	BAI2	0	13.67	Conserved	9.14	Conserved	CpG islands
chr1	32237514	32238663	1149	cUMR	NM_001294335	BAI2	7851	7.1	Conserved	1.51	Differential	CpG islands
chr1	32253686	32255285	1599	cUMR	NM_001281987	SPOCD1	738	18.89	Conserved	10.64	Conserved	CpG islands
chr1	32264076	32264775	699	cUMR	NM_001281987	SPOCD1	0	2.29	Differential	0.84	Differential	CpG islands desert
chr1	32399835	32405884	6049	Canyon	NM_080391	PTP4A2	0	5.71	Differential	5.91	Differential	CpG islands
chr1	32409714	32410813	1099	cUMR	NM_080391	PTP4A2	5727	6.82	Conserved	1.55	Differential	CpG islands
chr1	32420123	32420672	549	cUMR	NM_080391	PTP4A2	16136	3.34	Differential	3.22	Differential	CpG islands desert
chr1	32429613	32430168	555	cUMR	NM_080391	PTP4A2	25626	6.9	Conserved	6.2	Differential	CpG islands desert
chr1	32469270	32469421	151	cUMR	NM_001271878	KHDRBS1	9874	10.64	Conserved	3.33	Differential	CpG islands desert
chr1	32478681	32480925	2244	cUMR	NM_001271878	KHDRBS1	0	23.72	Conserved	29.25	Conserved	CpG islands
chr1	32531888	32532737	849	cUMR	NR_073499	KHDRBS1	5429	3.91	Differential	2.93	Differential	CpG islands desert
chr1	32537882	32539431	1549	cUMR	NM_018056	TMEM39B	0	13.81	Conserved	17.09	Conserved	CpG islands
chr1	32573017	32575266	2249	cUMR	NM_012316	KPNA6	0	11.69	Conserved	13.13	Conserved	CpG islands
chr1	32644760	32646809	2049	cUMR	NM_175852	TXLNA	0	17.69	Conserved	19.71	Conserved	CpG islands
chr1	32665099	32667392	2293	cUMR	NM_001301011	CCDC28B	0	12.36	Conserved	5.3	Differential	CpG islands
chr1	32670486	32671884	1398	cUMR	NM_001160042	IQCC	0	9.87	Conserved	11.44	Conserved	CpG islands
chr1	32686716	32688715	1999	cUMR	NM_003757	EIF3I	0	16.53	Conserved	19.13	Conserved	CpG islands
chr1	32704967	32707434	2467	cUMR	NR_026850	MTMR9LP	0	10	Conserved	6.59	Differential	CpG islands
chr1	32713899	32714498	599	cUMR	NM_032648	FAM167B	0	6.77	Conserved	1.08	Differential	CpG islands
chr1	32741015	32741564	549	cUMR	NM_005356	LCK	0	5.62	Differential	2.03	Differential	CpG islands
chr1	32756880	32758529	1649	cUMR	NM_004964	HDAC1	0	15.48	Conserved	6.74	Differential	CpG islands
chr1	32799431	32802430	2999	cUMR	NM_023009	MARCKSL1	0	15.34	Conserved	16.01	Conserved	CpG islands
chr1	32811151	32811391	240	cUMR	NM_023009	MARCKSL1	9312	1.33	Differential	1.46	Differential	CpG islands desert
chr1	32816651	32817950	1299	cUMR	NM_001167676	FAM229A	8921	15.73	Conserved	18.57	Conserved	CpG islands
chr1	32827145	32828230	1085	cUMR	NM_001167676	FAM229A	0	10.87	Conserved	2.36	Differential	CpG islands
chr1	32858951	32861350	2399	cUMR	NM_001143888	BSDC1	0	16.45	Conserved	16.02	Conserved	CpG islands
chr1	32866635	32866834	199	cUMR	NM_001143888	BSDC1	6574	8.67	Conserved	9.59	Conserved	CpG islands desert
chr1	32892020	32893569	1549	cUMR	NM_001143888	BSDC1	31959	9.96	Conserved	2.21	Differential	CpG islands
chr1	32913432	32914231	799	cUMR	NM_001145720	ZBTB8B	16427	4.55	Differential	1.3	Differential	CpG islands desert
chr1	32929562	32931468	1906	cUMR	NM_001145720	ZBTB8B	0	14.11	Conserved	1.52	Differential	CpG islands
chr1	32965473	32966772	1299	cUMR	NM_001145720	ZBTB8B	12015	16.57	Conserved	19.66	Conserved	CpG islands
chr1	32985817	32986666	849	cUMR	NM_001040441	ZBTB8A	18080	7.17	Conserved	3.48	Differential	CpG islands desert
chr1	33004413	33006162	1749	cUMR	NM_001040441	ZBTB8A	0	14.05	Conserved	16.12	Conserved	CpG islands
chr1	33077373	33078622	1249	cUMR	NM_001040441	ZBTB8A	5823	12.98	Conserved	6.54	Differential	CpG islands desert
chr1	33115158	33117860	2702	cUMR	NM_178547	ZBTB8OS	0	16.77	Conserved	17.58	Conserved	CpG islands
chr1	33160653	33161202	549	cUMR	NM_001161708	SYNC	0	2.89	Differential	2.48	Differential	CpG islands desert
chr1	33167536	33169335	1799	cUMR	NM_001161708	SYNC	0	12.63	Conserved	15.62	Conserved	CpG islands
chr1	33177613	33178262	649	cUMR	NM_001161708	SYNC	9253	9.87	Conserved	2.19	Differential	CpG islands desert
chr1	33182332	33182943	611	cUMR	NM_001161708	SYNC	13972	6.45	Conserved	4.53	Differential	CpG islands desert
chr1	33190623	33191072	449	cUMR	NM_020888	KIAA1522	16440	3.34	Differential	0.97	Differential	CpG islands desert
chr1	33206504	33209703	3199	cUMR	NM_020888	KIAA1522	0	12.17	Conserved	9.68	Conserved	CpG islands
chr1	33218972	33221021	2049	cUMR	NM_020888	KIAA1522	0	6.63	Conserved	8.08	Conserved	CpG islands
chr1	33225011	33228210	3199	cUMR	NM_020888	KIAA1522	0	2.64	Differential	2.12	Differential	CpG islands desert
chr1	33238619	33238776	157	cUMR	NM_001198972	KIAA1522	0	5.66	Differential	1.08	Differential	CpG islands desert
chr1	33281394	33284721	3327	cUMR	NM_003680	YARS	0	14.4	Conserved	15.89	Conserved	CpG islands
chr1	33335627	33338755	3128	cUMR	NM_001171940	FNDC5	0	9.97	Conserved	4.74	Differential	CpG islands desert
chr1	33342274	33342565	291	cUMR	NM_001171941	FNDC5	4182	5.4	Differential	4.9	Differential	CpG islands desert
chr1	33347696	33348195	499	cUMR	NM_002143	HPCA	3903	3.72	Differential	1.28	Differential	CpG islands desert
chr1	33350659	33353558	2899	cUMR	NM_002143	HPCA	0	11.49	Conserved	8.16	Conserved	CpG islands
chr1	33358182	33359681	1499	cUMR	NM_002143	HPCA	0	8.87	Conserved	3.58	Differential	CpG islands
chr1	33365904	33367753	1849	cUMR	NM_033504	TMEM54	0	10.14	Conserved	10.55	Conserved	CpG islands
chr1	33390225	33391824	1599	cUMR	NM_001127361	RNF19B	10223	5.84	Differential	3.75	Differential	CpG islands desert
chr1	33399016	33399715	699	cUMR	NM_001127361	RNF19B	2332	5.31	Differential	3.88	Differential	CpG islands desert
chr1	33427603	33431129	3526	Canyon	NM_001127361	RNF19B	0	11.9	Conserved	13.07	Conserved	CpG islands
chr1	33438158	33439695	1537	cUMR	NM_001127361	RNF19B	7745	9.92	Conserved	2.21	Differential	CpG islands
chr1	33446688	33447837	1149	cUMR	NM_001127361	RNF19B	16275	1.76	Differential	1.36	Differential	CpG islands desert
chr1	33454785	33455177	392	cUMR	NM_001199199	AK2	18364	2.01	Differential	1.12	Differential	CpG islands desert
chr1	33501233	33502979	1746	cUMR	NM_001199199	AK2	0	13.82	Conserved	15.96	Conserved	CpG islands
chr1	33520766	33521165	399	cUMR	NM_001199199	AK2	18255	3.72	Differential	4.43	Differential	CpG islands desert
chr1	33546082	33547950	1868	cUMR	NM_001293562	AZIN2	0	10.63	Conserved	9.71	Conserved	CpG islands
chr1	33552028	33552327	299	cUMR	NM_001293562	AZIN2	0	8.42	Conserved	1.81	Differential	CpG islands desert
chr1	33560594	33561268	674	cUMR	NM_001293562	AZIN2	0	8.66	Conserved	2.43	Differential	CpG islands desert
chr1	33592103	33594102	1999	cUMR	NM_001293562	AZIN2	5972	10.34	Conserved	3.68	Differential	CpG islands
chr1	33626804	33627314	510	cUMR	NM_018207	TRIM62	0	1.74	Differential	0.76	Differential	CpG islands shores
chr1	33645640	33648539	2899	cUMR	NM_018207	TRIM62	0	15.95	Conserved	17.66	Conserved	CpG islands
chr1	33686435	33687434	999	cUMR	NM_152493	ZNF362	34740	3.01	Differential	1.49	Differential	CpG islands desert
chr1	33720810	33723859	3049	cUMR	NM_152493	ZNF362	0	14.04	Conserved	16.18	Conserved	CpG islands
chr1	33761150	33761421	271	cUMR	NM_152493	ZNF362	0	2.93	Differential	2.53	Differential	CpG islands desert
chr1	33772130	33773079	949	cUMR	NM_001080438	A3GALT2	0	6.17	Differential	1.03	Differential	CpG islands
chr1	33803805	33804804	999	cUMR	NM_004427	PHC2	0	0.8	Differential	0.99	Differential	CpG islands desert
chr1	33807713	33808662	949	cUMR	NM_004427	PHC2	0	1.33	Differential	0.56	Differential	CpG islands desert
chr1	33811786	33816735	4949	Canyon	NM_004427	PHC2	0	16.33	Conserved	20.05	Conserved	CpG islands
chr1	33828917	33830516	1599	cUMR	NM_198040	PHC2	0	1.81	Differential	2.16	Differential	CpG islands desert
chr1	33833171	33833762	591	cUMR	NM_198040	PHC2	0	7.39	Conserved	9.23	Conserved	CpG islands desert
chr1	33895380	33897280	1900	cUMR	NM_145238	ZSCAN20	40952	20.21	Conserved	10.24	Conserved	CpG islands
chr1	33936022	33936772	750	cUMR	NM_145238	ZSCAN20	1460	12.67	Conserved	4.65	Differential	CpG islands shores
chr1	33937533	33938832	1299	cUMR	NM_145238	ZSCAN20	0	18.22	Conserved	13.39	Conserved	CpG islands
chr1	34078481	34079380	899	cUMR	NM_001281956	CSMD2	0	6.28	Differential	1.86	Differential	CpG islands desert
chr1	34098048	34099342	1294	cUMR	NM_001281956	CSMD2	0	9.85	Conserved	4.92	Differential	CpG islands
chr1	34100494	34101093	599	cUMR	NM_001281956	CSMD2	0	8.37	Conserved	1.52	Differential	CpG islands shores
chr1	34201047	34201445	398	cUMR	NM_001281956	CSMD2	0	9.75	Conserved	4.87	Differential	CpG islands desert
chr1	34522981	34523850	869	cUMR	NM_001281956	CSMD2	0	6.64	Conserved	3.58	Differential	CpG islands desert
chr1	34612983	34613232	249	cUMR	NM_001281956	CSMD2	0	3.56	Differential	1.07	Differential	CpG islands desert
chr1	34628414	34633265	4851	Canyon	NM_032884	C1orf94	0	16.17	Conserved	1.9	Differential	CpG islands
chr1	34642395	34643124	729	cUMR	NM_032884	C1orf94	0	3.82	Differential	1.3	Differential	CpG islands
chr1	34654053	34654448	395	cUMR	NM_032884	C1orf94	0	6.05	Differential	1.13	Differential	CpG islands desert
chr1	34730731	34732680	1949	cUMR	NM_032884	C1orf94	46001	8.15	Conserved	5.91	Differential	CpG islands desert
chr1	34733581	34734280	699	cUMR	NM_032884	C1orf94	48851	4.97	Differential	1.62	Differential	CpG islands desert
chr1	34871997	34873046	1049	cUMR	NM_032884	C1orf94	187267	3.18	Differential	2.16	Differential	CpG islands desert
chr1	34945480	34945577	97	cUMR	NM_032884	C1orf94	260750	10.63	Conserved	1.76	Differential	CpG islands desert
chr1	34964413	34966512	2099	cUMR	NM_005268	GJB5	254136	6.34	Conserved	1.67	Differential	CpG islands desert
chr1	34994790	34997009	2219	cUMR	NM_005268	GJB5	223639	5.36	Differential	3.15	Differential	CpG islands desert
chr1	35055797	35056317	520	cUMR	NM_005268	GJB5	164331	3.61	Differential	1.46	Differential	CpG islands desert
chr1	35110030	35112479	2449	cUMR	NM_005268	GJB5	108169	5.58	Differential	1.97	Differential	CpG islands desert
chr1	35149434	35150433	999	cUMR	NM_005268	GJB5	70215	5.4	Differential	4.61	Differential	CpG islands desert
chr1	35208066	35208747	681	cUMR	NM_005268	GJB5	11901	14.26	Conserved	14.53	Conserved	CpG islands desert
chr1	35227928	35229777	1849	cUMR	NM_153212	GJB4	0	6.82	Conserved	1.36	Differential	CpG islands shores
chr1	35246227	35248226	1999	cUMR	NM_024009	GJB3	0	12.21	Conserved	11.96	Conserved	CpG islands
chr1	35251908	35252589	681	cUMR	NM_024009	GJB3	0	8.85	Conserved	9.47	Conserved	CpG islands shores
chr1	35258188	35258887	699	cUMR	NM_002060	GJA4	0	8.87	Conserved	1.96	Differential	CpG islands
chr1	35318367	35318616	249	cUMR	NM_001164824	SMIM12	0	6.59	Conserved	3.02	Differential	CpG islands desert
chr1	35323983	35325832	1849	cUMR	NM_001164824	SMIM12	0	18.35	Conserved	18.88	Conserved	CpG islands
chr1	35331263	35332512	1249	cUMR	NM_001080418	DLGAP3	0	18.58	Conserved	1.77	Differential	CpG islands
chr1	35350541	35351940	1399	cUMR	NM_001080418	DLGAP3	0	7.42	Conserved	1.27	Differential	CpG islands
chr1	35384117	35385177	1060	cUMR	NM_001080418	DLGAP3	13134	7.95	Conserved	2.66	Differential	CpG islands desert
chr1	35390174	35391373	1199	cUMR	NM_001080418	DLGAP3	19191	13.84	Conserved	4.23	Differential	CpG islands desert
chr1	35393624	35396535	2911	cUMR	NM_001080418	DLGAP3	22641	15.95	Conserved	2.2	Differential	CpG islands
chr1	35436108	35436812	704	cUMR	NR_037869	LOC653160	4488	4.38	Differential	0.75	Differential	CpG islands desert
chr1	35449414	35451222	1808	cUMR	NM_001195156	ZMYM6NB	0	11.19	Conserved	14.1	Conserved	CpG islands
chr1	35496068	35497817	1749	cUMR	NM_007167	ZMYM6	0	22.02	Conserved	17.03	Conserved	CpG islands
chr1	35544272	35545771	1499	cUMR	NM_001289088	ZMYM1	0	14.45	Conserved	15.19	Conserved	CpG islands
chr1	35586185	35586884	699	cUMR	NM_001289088	ZMYM1	4727	8.85	Conserved	0.92	Differential	CpG islands
chr1	35654953	35659702	4749	Canyon	NM_005066	SFPQ	0	14.37	Conserved	15.76	Conserved	CpG islands
chr1	35667645	35668230	585	cUMR	NM_005066	SFPQ	8903	6.59	Conserved	4.37	Differential	CpG islands desert
chr1	35730271	35730851	580	cUMR	NM_005095	ZMYM4	3717	2.47	Differential	1.7	Differential	CpG islands desert
chr1	35734123	35735577	1454	cUMR	NM_005095	ZMYM4	0	16.52	Conserved	20.57	Conserved	CpG islands
chr1	36020933	36024432	3499	cUMR	NM_001014839	NCDN	0	16.63	Conserved	18.56	Conserved	CpG islands
chr1	36026215	36026814	599	cUMR	NM_001014839	NCDN	0	0.87	Differential	0.45	Differential	CpG islands desert
chr1	36038491	36039990	1499	cUMR	NM_178548	TFAP2E	0	4.12	Differential	1.76	Differential	CpG islands
chr1	36042374	36043973	1599	cUMR	NM_178548	TFAP2E	0	3.85	Differential	1.12	Differential	CpG islands
chr1	36105569	36108518	2949	cUMR	NM_001199779	PSMB2	0	11.42	Conserved	11.47	Conserved	CpG islands
chr1	36111598	36112364	766	cUMR	NM_002794	PSMB2	4154	8	Conserved	6.01	Differential	CpG islands desert
chr1	36172771	36174450	1679	cUMR	NM_152374	C1orf216	5027	13.45	Conserved	2.36	Differential	CpG islands
chr1	36181146	36181447	301	cUMR	NM_152374	C1orf216	0	7.14	Conserved	5.21	Differential	CpG islands desert
chr1	36183263	36184978	1715	cUMR	NM_152374	C1orf216	0	13.55	Conserved	11.01	Conserved	CpG islands
chr1	36192551	36193000	449	cUMR	NM_001190481	CLSPN	4713	4.31	Differential	5.27	Differential	CpG islands desert
chr1	36234113	36236212	2099	cUMR	NM_001190481	CLSPN	0	16.25	Conserved	17.42	Conserved	CpG islands
chr1	36240396	36240745	349	cUMR	NM_001190481	CLSPN	4846	9.6	Conserved	3.4	Differential	CpG islands desert
chr1	36273077	36274460	1383	cUMR	NM_017629	AGO4	0	18.43	Conserved	15.61	Conserved	CpG islands
chr1	36348337	36349936	1599	cUMR	NM_012199	AGO1	0	16.43	Conserved	16.73	Conserved	CpG islands
chr1	36395082	36397981	2899	cUMR	NM_024852	AGO3	0	20.9	Conserved	24.78	Conserved	CpG islands
chr1	36549244	36550543	1299	cUMR	NM_014466	TEKT2	0	9.62	Conserved	1.53	Differential	CpG islands
chr1	36553956	36555672	1716	cUMR	NM_017825	ADPRHL2	0	20.92	Conserved	20.65	Conserved	CpG islands
chr1	36565029	36565978	949	cUMR	NM_001294347	COL8A2	0	5.85	Differential	1.78	Differential	CpG islands desert
chr1	36590350	36591449	1099	cUMR	NM_001294347	COL8A2	0	11.28	Conserved	2.11	Differential	CpG islands
chr1	36614088	36616845	2757	cUMR	NM_001270894	TRAPPC3	0	10.8	Conserved	13.58	Conserved	CpG islands
chr1	36620776	36623375	2599	cUMR	NM_001270895	TRAPPC3	0	17.28	Conserved	21.58	Conserved	CpG islands
chr1	36626338	36628037	1699	cUMR	NM_001286365	MAP7D1	0	3.62	Differential	2.08	Differential	CpG islands desert
chr1	36653591	36653940	349	cUMR	NM_001286365	MAP7D1	7141	11.45	Conserved	2.06	Differential	CpG islands desert
chr1	36688756	36690683	1927	cUMR	NM_005119	THRAP3	0	20.58	Conserved	22.31	Conserved	CpG islands
chr1	36691184	36691854	670	cUMR	NM_005119	THRAP3	0	2.89	Differential	3.47	Differential	CpG islands shores
chr1	36771575	36773218	1643	cUMR	NM_001162530	SH3D21	0	16.12	Conserved	1.7	Differential	CpG islands
chr1	36786348	36787397	1049	cUMR	NM_001162530	SH3D21	0	3.05	Differential	1.46	Differential	CpG islands
chr1	36787911	36790010	2099	cUMR	NM_018166	EVA1B	0	8.02	Conserved	4.73	Differential	CpG islands
chr1	36839185	36840376	1191	cUMR	NM_001282546	STK40	0	4.63	Differential	4.91	Differential	CpG islands desert
chr1	36849882	36852931	3049	cUMR	NM_001282546	STK40	0	20.12	Conserved	22.37	Conserved	CpG islands
chr1	36862621	36863770	1149	cUMR	NM_032881	LSM10	0	19.38	Conserved	23.94	Conserved	CpG islands
chr1	36886056	36886955	899	cUMR	NM_145047	OSCP1	0	8.29	Conserved	6.94	Differential	CpG islands desert
chr1	36915402	36916851	1449	cUMR	NM_145047	OSCP1	0	11.41	Conserved	4.74	Differential	CpG islands
chr1	36928907	36930606	1699	cUMR	NM_031280	MRPS15	0	17.63	Conserved	21.93	Conserved	CpG islands
chr1	36947524	36948123	599	cUMR	NM_000760	CSF3R	0	3.26	Differential	1.63	Differential	CpG islands desert
chr1	36952167	36952916	749	cUMR	NM_000760	CSF3R	3253	3.22	Differential	1.52	Differential	CpG islands desert
chr1	37019414	37020969	1555	cUMR	NM_000760	CSF3R	70500	10.96	Conserved	6.78	Differential	CpG islands desert
chr1	37037741	37039090	1349	cUMR	NM_000760	CSF3R	88827	6.73	Conserved	1.97	Differential	CpG islands desert
chr1	37041506	37042405	899	cUMR	NM_000760	CSF3R	92592	10.19	Conserved	7.34	Conserved	CpG islands desert
chr1	37050651	37052700	2049	cUMR	NM_000760	CSF3R	101737	5.63	Differential	2.17	Differential	CpG islands desert
chr1	37056014	37057013	999	cUMR	NM_000760	CSF3R	107100	5.77	Differential	3.62	Differential	CpG islands desert
chr1	37060994	37061293	299	cUMR	NM_000760	CSF3R	112080	2.39	Differential	1.96	Differential	CpG islands desert
chr1	37088533	37089232	699	cUMR	NM_000760	CSF3R	139619	3.05	Differential	2.22	Differential	CpG islands desert
chr1	37115941	37116540	599	cUMR	NM_000831	GRIK3	144588	8.62	Conserved	5.38	Differential	CpG islands desert
chr1	37130120	37130519	399	cUMR	NM_000831	GRIK3	130609	4.74	Differential	1.63	Differential	CpG islands desert
chr1	37169146	37169695	549	cUMR	NM_000831	GRIK3	91433	14.79	Conserved	12.25	Conserved	CpG islands desert
chr1	37171676	37173025	1349	cUMR	NM_000831	GRIK3	88103	3.77	Differential	1.65	Differential	CpG islands desert
chr1	37175803	37177352	1549	cUMR	NM_000831	GRIK3	83776	4.78	Differential	3.33	Differential	CpG islands desert
chr1	37202894	37204093	1199	cUMR	NM_000831	GRIK3	57035	7.01	Conserved	3.56	Differential	CpG islands desert
chr1	37237037	37238186	1149	cUMR	NM_000831	GRIK3	22942	5.96	Differential	2.46	Differential	CpG islands desert
chr1	37252936	37253435	499	cUMR	NM_000831	GRIK3	7693	3.25	Differential	2.93	Differential	CpG islands desert
chr1	37290010	37290209	199	cUMR	NM_000831	GRIK3	0	2.35	Differential	1.94	Differential	CpG islands desert
chr1	37378757	37379706	949	cUMR	NM_000831	GRIK3	0	4.72	Differential	3.09	Differential	CpG islands desert
chr1	37387340	37388139	799	cUMR	NM_000831	GRIK3	0	4.96	Differential	1.44	Differential	CpG islands desert
chr1	37389340	37390439	1099	cUMR	NM_000831	GRIK3	0	8.86	Conserved	6.78	Differential	CpG islands desert
chr1	37412977	37413876	899	cUMR	NM_000831	GRIK3	0	2.65	Differential	1.36	Differential	CpG islands desert
chr1	37448339	37448587	248	cUMR	NM_000831	GRIK3	0	5.83	Differential	2.28	Differential	CpG islands desert
chr1	37453601	37454700	1099	cUMR	NM_000831	GRIK3	0	2.69	Differential	1.71	Differential	CpG islands desert
chr1	37486258	37486591	333	cUMR	NM_000831	GRIK3	0	6.05	Differential	3.88	Differential	CpG islands desert
chr1	37496723	37504722	7999	Canyon	NM_000831	GRIK3	0	11.28	Conserved	2.5	Differential	CpG islands
chr1	37543724	37544423	699	cUMR	NM_000831	GRIK3	43881	1.71	Differential	1.2	Differential	CpG islands desert
chr1	37609421	37611220	1799	cUMR	NR_036217	MIR4255	15944	6.88	Conserved	2.34	Differential	CpG islands desert
chr1	37700333	37701048	715	cUMR	NR_036217	MIR4255	73099	3.43	Differential	3.03	Differential	CpG islands desert
chr1	37706317	37706866	549	cUMR	NR_036217	MIR4255	79083	3.92	Differential	1.47	Differential	CpG islands desert
chr1	37709057	37709406	349	cUMR	NR_036217	MIR4255	81823	2.49	Differential	3.17	Differential	CpG islands desert
chr1	37712407	37712956	549	cUMR	NR_036217	MIR4255	85173	4.26	Differential	0.89	Differential	CpG islands desert
chr1	37720482	37722681	2199	cUMR	NR_036217	MIR4255	93248	10.81	Conserved	5.64	Differential	CpG islands desert
chr1	37755957	37757356	1399	cUMR	NR_036217	MIR4255	128723	6.67	Conserved	2.1	Differential	CpG islands desert
chr1	37780283	37782282	1999	cUMR	NR_038842	LINC01137	138198	3.14	Differential	2.04	Differential	CpG islands shores
chr1	37783378	37784527	1149	cUMR	NR_038842	LINC01137	135953	7.89	Conserved	2.19	Differential	CpG islands
chr1	37789531	37789780	249	cUMR	NR_038842	LINC01137	130700	8.8	Conserved	4.13	Differential	CpG islands desert
chr1	37828372	37829021	649	cUMR	NR_038842	LINC01137	91459	8.06	Conserved	3.81	Differential	CpG islands desert
chr1	37838097	37838496	399	cUMR	NR_038842	LINC01137	81984	5.2	Differential	1.23	Differential	CpG islands desert
chr1	37856881	37858130	1249	cUMR	NR_038842	LINC01137	62350	4.97	Differential	2.27	Differential	CpG islands desert
chr1	37866089	37866538	449	cUMR	NR_038842	LINC01137	53942	1.74	Differential	1.84	Differential	CpG islands desert
chr1	37875609	37876651	1042	cUMR	NR_038842	LINC01137	43829	6.2	Differential	2.47	Differential	CpG islands desert
chr1	37899646	37900645	999	cUMR	NR_038842	LINC01137	19835	6.43	Conserved	5.13	Differential	CpG islands desert
chr1	37920506	37921105	599	cUMR	NR_038842	LINC01137	0	5.52	Differential	3.26	Differential	CpG islands desert
chr1	37936805	37938054	1249	cUMR	NR_038842	LINC01137	0	2.42	Differential	1.95	Differential	CpG islands desert
chr1	37939055	37943654	4599	Canyon	NR_038842	LINC01137	0	9.03	Conserved	8.29	Conserved	CpG islands
chr1	37944245	37945919	1674	cUMR	NR_106790	MIR6732	0	1.98	Differential	1.25	Differential	CpG islands desert
chr1	37952978	37953159	181	cUMR	NM_001270875	MEAF6	2402	15.22	Conserved	3.76	Differential	CpG islands desert
chr1	37979017	37981066	2049	cUMR	NM_001270875	MEAF6	0	15.84	Conserved	17.77	Conserved	CpG islands
chr1	38018764	38020113	1349	cUMR	NM_024700	SNIP1	0	22.8	Conserved	24.75	Conserved	CpG islands
chr1	38021980	38022779	799	cUMR	NM_003462	DNALI1	0	5.06	Differential	2.98	Differential	CpG islands
chr1	38060233	38062332	2099	cUMR	NM_013285	GNL2	0	12.95	Conserved	11.04	Conserved	CpG islands
chr1	38067859	38069408	1549	cUMR	NM_013285	GNL2	6274	7.37	Conserved	4.07	Differential	CpG islands desert
chr1	38088491	38089290	799	cUMR	NM_001038633	RSPO1	0	6.06	Differential	2.43	Differential	CpG islands desert
chr1	38095542	38096891	1349	cUMR	NM_001038633	RSPO1	0	6.02	Differential	2.76	Differential	CpG islands desert
chr1	38097542	38102191	4649	Canyon	NM_001038633	RSPO1	0	14.86	Conserved	6.2	Differential	CpG islands
chr1	38155124	38158923	3799	Canyon	NM_017850	C1orf109	0	18.57	Conserved	18.04	Conserved	CpG islands
chr1	38200625	38201474	849	cUMR	NM_001099439	EPHA10	0	8.15	Conserved	1.76	Differential	CpG islands
chr1	38217705	38220254	2549	cUMR	NM_001099439	EPHA10	0	18.6	Conserved	6.07	Differential	CpG islands
chr1	38229735	38233188	3453	cUMR	NM_173641	EPHA10	0	10.3	Conserved	5.35	Differential	CpG islands
chr1	38234889	38235993	1104	cUMR	NM_173641	EPHA10	4066	4.66	Differential	1.4	Differential	CpG islands desert
chr1	38258961	38261410	2449	cUMR	NM_001031740	MANEAL	0	10.6	Conserved	9.81	Conserved	CpG islands
chr1	38272785	38275138	2353	cUMR	NM_001142726	C1orf122	0	17.44	Conserved	20.24	Conserved	CpG islands
chr1	38323905	38326158	2253	cUMR	NM_005955	MTF1	0	17.23	Conserved	20.37	Conserved	CpG islands
chr1	38396216	38398715	2499	cUMR	NM_001297434	INPP5B	0	14.36	Conserved	11.97	Conserved	CpG islands
chr1	38411729	38413287	1558	cUMR	NM_005540	INPP5B	0	6.15	Differential	2.01	Differential	CpG islands desert
chr1	38454473	38456565	2092	cUMR	NM_006802	SF3A3	0	13.78	Conserved	14.38	Conserved	CpG islands
chr1	38460950	38462562	1612	cUMR	NM_001243878	FHL3	0	2.37	Differential	1.19	Differential	CpG islands
chr1	38465051	38466350	1299	cUMR	NM_001243878	FHL3	0	2.97	Differential	3.68	Differential	CpG islands desert
chr1	38469741	38471627	1886	cUMR	NM_001243878	FHL3	0	14.13	Conserved	7.95	Conserved	CpG islands
chr1	38477901	38479250	1349	cUMR	NM_016037	UTP11L	0	21.51	Conserved	17.93	Conserved	CpG islands
chr1	38494446	38496689	2243	cUMR	NM_016037	UTP11L	3950	4.83	Differential	3.44	Differential	CpG islands desert
chr1	38509869	38513863	3994	Canyon	NM_002699	POU3F1	0	15.55	Conserved	1.66	Differential	CpG islands
chr1	38579925	38580269	344	cUMR	NR_037432	MIR3659	24925	0.89	Differential	0.97	Differential	CpG islands desert
chr1	38599545	38600494	949	cUMR	NR_037432	MIR3659	44545	5.08	Differential	1.66	Differential	CpG islands desert
chr1	38604133	38604759	626	cUMR	NR_037432	MIR3659	49133	1.24	Differential	1.36	Differential	CpG islands desert
chr1	38605544	38605993	449	cUMR	NR_037432	MIR3659	50544	7.01	Conserved	2.74	Differential	CpG islands desert
chr1	38675739	38676138	399	cUMR	NR_038928	LINC01343	0	1.12	Differential	0.68	Differential	CpG islands desert
chr1	38712440	38713039	599	cUMR	NR_038928	LINC01343	32002	2.16	Differential	1	Differential	CpG islands desert
chr1	38757486	38758179	693	cUMR	NR_038928	LINC01343	77048	4.29	Differential	2.29	Differential	CpG islands desert
chr1	38941647	38942703	1056	cUMR	NR_038928	LINC01343	261209	6.54	Conserved	1.91	Differential	CpG islands
chr1	38973950	38974249	299	cUMR	NR_038928	LINC01343	293512	2.89	Differential	1.26	Differential	CpG islands desert
chr1	38977804	38978903	1099	cUMR	NR_038928	LINC01343	297366	2.66	Differential	1.79	Differential	CpG islands desert
chr1	38992757	38993406	649	cUMR	NM_001271851	RRAGC	310463	1.99	Differential	0.98	Differential	CpG islands desert
chr1	39025006	39025778	772	cUMR	NM_001271851	RRAGC	278091	3.38	Differential	1.32	Differential	CpG islands desert
chr1	39035318	39036067	749	cUMR	NM_001271851	RRAGC	267802	3.84	Differential	1.8	Differential	CpG islands desert
chr1	39043151	39044837	1686	cUMR	NM_001271851	RRAGC	259032	12.65	Conserved	1.59	Differential	CpG islands
chr1	39052721	39053020	299	cUMR	NM_001271851	RRAGC	250849	6.11	Differential	4.3	Differential	CpG islands desert
chr1	39073924	39074223	299	cUMR	NM_001271851	RRAGC	229646	5.4	Differential	0.93	Differential	CpG islands desert
chr1	39192984	39194733	1749	cUMR	NM_001271851	RRAGC	109136	5.34	Differential	2.89	Differential	CpG islands desert
chr1	39212681	39213180	499	cUMR	NM_001271851	RRAGC	90689	3.74	Differential	2.33	Differential	CpG islands desert
chr1	39248858	39249857	999	cUMR	NM_001271851	RRAGC	54012	5.38	Differential	3.48	Differential	CpG islands desert
chr1	39269150	39270549	1399	cUMR	NM_001271851	RRAGC	33320	17.17	Conserved	2.13	Differential	CpG islands
chr1	39281566	39282265	699	cUMR	NM_001271851	RRAGC	21604	6.65	Conserved	1.21	Differential	CpG islands desert
chr1	39283610	39284991	1381	cUMR	NM_001271851	RRAGC	18878	11.58	Conserved	7.08	Differential	CpG islands
chr1	39324267	39326775	2508	cUMR	NM_001271851	RRAGC	0	11.79	Conserved	13.2	Conserved	CpG islands
chr1	39337873	39340167	2294	cUMR	NM_030772	GJA9	0	17.47	Conserved	19.82	Conserved	CpG islands
chr1	39406744	39407843	1099	cUMR	NM_017821	RHBDL2	0	1.74	Differential	1.18	Differential	CpG islands desert
chr1	39455928	39458666	2738	cUMR	NM_001136275	AKIRIN1	0	20.35	Conserved	23.18	Conserved	CpG islands
chr1	39491322	39493023	1701	cUMR	NM_001184979	NDUFS5	0	15.22	Conserved	15.64	Conserved	CpG islands desert
chr1	39546385	39548034	1649	cUMR	NM_012090	MACF1	1805	10.77	Conserved	2.79	Differential	CpG islands
chr1	39564119	39564568	449	cUMR	NM_012090	MACF1	0	2.83	Differential	3.7	Differential	CpG islands desert
chr1	39567797	39568867	1070	cUMR	NM_012090	MACF1	0	11.15	Conserved	6.12	Differential	CpG islands desert
chr1	39570325	39573324	2999	cUMR	NM_012090	MACF1	0	12.76	Conserved	15.44	Conserved	CpG islands
chr1	39657194	39658593	1399	cUMR	NM_012090	MACF1	0	3.94	Differential	2.91	Differential	CpG islands desert
chr1	39669877	39671926	2049	cUMR	NM_012090	MACF1	0	2.58	Differential	2.21	Differential	CpG islands desert
chr1	39733798	39734659	861	cUMR	NM_012090	MACF1	0	1.8	Differential	0.96	Differential	CpG islands desert
chr1	39863886	39864835	949	cUMR	NM_012090	MACF1	0	2.57	Differential	1.99	Differential	CpG islands desert
chr1	39872953	39875787	2834	cUMR	NM_015038	KIAA0754	0	13.55	Conserved	13.88	Conserved	CpG islands
chr1	39956294	39958393	2099	cUMR	NM_181809	BMP8A	0	12.37	Conserved	6.77	Differential	CpG islands
chr1	39980105	39981554	1449	cUMR	NM_181809	BMP8A	0	13.11	Conserved	1.7	Differential	CpG islands
chr1	40004856	40005168	312	cUMR	NR_003929	PPIEL	0	4.96	Differential	2.38	Differential	CpG islands desert
chr1	40039596	40042795	3199	cUMR	NM_001135653	PABPC4	0	22.37	Conserved	22.79	Conserved	CpG islands
chr1	40071467	40072371	904	cUMR	NM_014571	HEYL	16732	7.25	Conserved	6.85	Differential	CpG islands desert
chr1	40075276	40075625	349	cUMR	NM_014571	HEYL	13478	4.18	Differential	1.8	Differential	CpG islands desert
chr1	40098401	40099015	614	cUMR	NM_014571	HEYL	0	2.51	Differential	0.54	Differential	CpG islands desert
chr1	40104932	40105764	832	cUMR	NM_014571	HEYL	0	9.27	Conserved	0.73	Differential	CpG islands
chr1	40119091	40119881	790	cUMR	NM_032526	NT5C1A	4912	8.21	Conserved	8.55	Conserved	CpG islands desert
chr1	40123717	40124050	333	cUMR	NM_032526	NT5C1A	743	7.27	Conserved	4.41	Differential	CpG islands desert
chr1	40136494	40138543	2049	cUMR	NM_032526	NT5C1A	0	14.72	Conserved	3.35	Differential	CpG islands
chr1	40149381	40149980	599	cUMR	NM_001282396	HPCAL4	0	5.35	Differential	1.69	Differential	CpG islands
chr1	40156554	40158558	2004	cUMR	NM_001282396	HPCAL4	0	14.01	Conserved	6.64	Differential	CpG islands
chr1	40166782	40167681	899	cUMR	NM_016257	HPCAL4	9401	4.02	Differential	2.47	Differential	CpG islands desert
chr1	40192988	40193487	499	cUMR	NM_006112	PPIE	11030	4.52	Differential	2.27	Differential	CpG islands desert
chr1	40204139	40205338	1199	cUMR	NM_006112	PPIE	0	15.14	Conserved	7.47	Conserved	CpG islands
chr1	40235982	40237181	1199	cUMR	NM_022120	OXCT2	0	3.24	Differential	1.53	Differential	CpG islands
chr1	40253388	40255387	1999	cUMR	NM_001720	BMP8B	0	11.67	Conserved	6.92	Differential	CpG islands
chr1	40264844	40265609	765	cUMR	NM_001720	BMP8B	10312	5.15	Differential	2.51	Differential	CpG islands desert
chr1	40282314	40283396	1082	cUMR	NM_017646	TRIT1	23310	4.55	Differential	4.62	Differential	CpG islands desert
chr1	40311113	40312236	1123	cUMR	NM_017646	TRIT1	0	5.44	Differential	1.25	Differential	CpG islands desert
chr1	40347655	40349588	1933	cUMR	NM_017646	TRIT1	0	14.77	Conserved	15.05	Conserved	CpG islands
chr1	40358047	40358993	946	cUMR	NM_001033081	MYCL	2103	3.37	Differential	2.09	Differential	CpG islands desert
chr1	40364605	40368454	3849	Canyon	NM_001033081	MYCL	0	11.4	Conserved	12.96	Conserved	CpG islands
chr1	40399821	40400670	849	cUMR	NM_001136493	MFSD2A	20114	3.14	Differential	1.21	Differential	CpG islands desert
chr1	40420478	40422177	1699	cUMR	NM_001136493	MFSD2A	0	16.71	Conserved	16.45	Conserved	CpG islands
chr1	40425971	40427020	1049	cUMR	NM_001136493	MFSD2A	0	2.5	Differential	1.75	Differential	CpG islands desert
chr1	40439286	40439625	339	cUMR	NM_001136493	MFSD2A	3647	5.99	Differential	7.39	Conserved	CpG islands desert
chr1	40504468	40507417	2949	cUMR	NM_001105530	CAP1	0	16.59	Conserved	20.35	Conserved	CpG islands
chr1	40525057	40525856	799	cUMR	NM_001105530	CAP1	0	1.71	Differential	1.57	Differential	CpG islands desert
chr1	40550534	40550733	199	cUMR	NM_000310	PPT1	0	7.85	Conserved	4	Differential	CpG islands desert
chr1	40562336	40563435	1099	cUMR	NM_000310	PPT1	0	21.88	Conserved	24.42	Conserved	CpG islands
chr1	40598404	40598953	549	cUMR	NM_012421	RLF	28088	2.95	Differential	1.07	Differential	CpG islands
chr1	40609565	40610274	709	cUMR	NM_012421	RLF	16767	12.13	Conserved	9.27	Conserved	CpG islands desert
chr1	40626533	40628903	2370	cUMR	NM_012421	RLF	0	23.46	Conserved	25.14	Conserved	CpG islands
chr1	40722212	40724661	2449	cUMR	NM_005857	ZMPSTE24	0	17.08	Conserved	17.55	Conserved	CpG islands
chr1	40780596	40783245	2649	cUMR	NM_001852	COL9A2	0	16.1	Conserved	3.55	Differential	CpG islands
chr1	40804342	40805251	909	cUMR	NM_001852	COL9A2	21404	7.57	Conserved	5.82	Differential	CpG islands desert
chr1	40810087	40810590	503	cUMR	NM_001852	COL9A2	27149	4.89	Differential	4.16	Differential	CpG islands desert
chr1	40837811	40840960	3149	cUMR	NM_022733	SMAP2	0	9.71	Conserved	11.54	Conserved	CpG islands
chr1	40870502	40870740	238	cUMR	NM_022733	SMAP2	0	7.25	Conserved	4.56	Differential	CpG islands desert
chr1	40914783	40916874	2091	cUMR	NM_023070	ZFP69B	0	12.73	Conserved	8.43	Conserved	CpG islands
chr1	40942543	40944150	1607	cUMR	NM_198494	ZFP69	0	17.21	Conserved	3.39	Differential	CpG islands
chr1	40973813	40975112	1299	cUMR	NM_022774	EXO5	0	19.3	Conserved	2.66	Differential	CpG islands
chr1	40996376	40998225	1849	cUMR	NM_152373	ZNF684	0	15.76	Conserved	15.67	Conserved	CpG islands
chr1	41057644	41058165	521	cUMR	NM_014747	RIMS3	28187	3.46	Differential	1.45	Differential	CpG islands desert
chr1	41077926	41078475	549	cUMR	NM_014747	RIMS3	7877	5.17	Differential	2.86	Differential	CpG islands desert
chr1	41119425	41120132	707	cUMR	NM_014747	RIMS3	0	2.46	Differential	1.8	Differential	CpG islands
chr1	41130626	41131975	1349	cUMR	NM_014747	RIMS3	0	14.09	Conserved	16.13	Conserved	CpG islands
chr1	41134250	41135263	1013	cUMR	NM_014747	RIMS3	2927	15.57	Conserved	14.03	Conserved	CpG islands desert
chr1	41156595	41158986	2391	cUMR	NM_001142587	NFYC	0	22.52	Conserved	19.59	Conserved	CpG islands
chr1	41174267	41176629	2362	cUMR	NM_001142587	NFYC	0	6.4	Conserved	3.55	Differential	CpG islands desert
chr1	41248116	41250265	2149	cUMR	NM_004700	KCNQ4	0	12.04	Conserved	7.94	Conserved	CpG islands
chr1	41267535	41268434	899	cUMR	NM_004700	KCNQ4	0	10.25	Conserved	3.82	Differential	CpG islands
chr1	41283838	41284937	1099	cUMR	NM_004700	KCNQ4	0	2.18	Differential	1.19	Differential	CpG islands
chr1	41315480	41316227	747	cUMR	NM_004700	KCNQ4	9357	10.93	Conserved	9.96	Conserved	CpG islands desert
chr1	41326300	41328632	2332	cUMR	NM_133467	CITED4	0	10.65	Conserved	6.8	Differential	CpG islands
chr1	41349716	41350270	554	cUMR	NM_133467	CITED4	21699	6.16	Differential	0.77	Differential	CpG islands
chr1	41414209	41414958	749	cUMR	NM_001905	CTPS1	30013	4.78	Differential	3.05	Differential	CpG islands desert
chr1	41417826	41418825	999	cUMR	NM_001905	CTPS1	26146	9.2	Conserved	8.13	Conserved	CpG islands desert
chr1	41444751	41446941	2190	cUMR	NM_001905	CTPS1	0	16.68	Conserved	16.28	Conserved	CpG islands
chr1	41469265	41469756	491	cUMR	NM_001905	CTPS1	0	3.93	Differential	1.99	Differential	CpG islands desert
chr1	41706532	41708481	1949	cUMR	NM_001172218	SCMH1	0	16.02	Conserved	5.27	Differential	CpG islands
chr1	41733800	41734160	360	cUMR	NM_001172218	SCMH1	25986	10.19	Conserved	12.41	Conserved	CpG islands desert
chr1	41748239	41748890	651	cUMR	NM_001172218	SCMH1	40425	5.2	Differential	2.01	Differential	CpG islands desert
chr1	41807696	41808045	349	cUMR	NM_001291281	FOXO6	19558	0.46	Differential	0.59	Differential	CpG islands desert
chr1	41823211	41824260	1049	cUMR	NM_001291281	FOXO6	3343	4.94	Differential	2.51	Differential	CpG islands desert
chr1	41825879	41828628	2749	cUMR	NM_001291281	FOXO6	0	11.42	Conserved	13.87	Conserved	CpG islands
chr1	41831357	41833306	1949	cUMR	NM_001291281	FOXO6	0	9.99	Conserved	5.41	Differential	CpG islands
chr1	41845764	41849413	3649	Canyon	NM_001291281	FOXO6	0	5.65	Differential	2.03	Differential	CpG islands
chr1	41852943	41853942	999	cUMR	NM_001291281	FOXO6	3681	4.24	Differential	4.48	Differential	CpG islands desert
chr1	41865003	41865152	149	cUMR	NM_001291281	FOXO6	15741	2.76	Differential	1.74	Differential	CpG islands desert
chr1	41869195	41870551	1356	cUMR	NM_001291281	FOXO6	19933	10.48	Conserved	6.31	Differential	CpG islands desert
chr1	41882695	41883126	431	cUMR	NM_001291281	FOXO6	33433	8.06	Conserved	5.75	Differential	CpG islands desert
chr1	41898079	41899078	999	cUMR	NM_001956	EDN2	45368	2.89	Differential	2.58	Differential	CpG islands desert
chr1	41940290	41940745	455	cUMR	NM_001956	EDN2	3701	0.98	Differential	0.78	Differential	CpG islands desert
chr1	41947947	41950746	2799	cUMR	NM_001956	EDN2	0	3.53	Differential	1.89	Differential	CpG islands desert
chr1	41951933	41953082	1149	cUMR	NM_001956	EDN2	1590	3.67	Differential	2.79	Differential	CpG islands desert
chr1	41961234	41962683	1449	cUMR	NM_001127714	HIVEP3	9353	13.89	Conserved	5.34	Differential	CpG islands
chr1	41964457	41964806	349	cUMR	NM_001127714	HIVEP3	7230	0.96	Differential	0.61	Differential	CpG islands desert
chr1	41967359	41967708	349	cUMR	NM_001127714	HIVEP3	4328	1.26	Differential	0.14	Differential	CpG islands desert
chr1	41980795	41982644	1849	cUMR	NM_001127714	HIVEP3	0	7.61	Conserved	7.76	Conserved	CpG islands
chr1	42039633	42040281	648	cUMR	NM_001127714	HIVEP3	0	8.2	Conserved	3.43	Differential	CpG islands desert
chr1	42083600	42084199	599	cUMR	NM_001127714	HIVEP3	0	1.33	Differential	0.55	Differential	CpG islands desert
chr1	42126697	42128730	2033	cUMR	NM_001127714	HIVEP3	0	14.91	Conserved	9.29	Conserved	CpG islands
chr1	42204645	42205094	449	cUMR	NM_001127714	HIVEP3	0	1.24	Differential	1.33	Differential	CpG islands desert
chr1	42248613	42249312	699	cUMR	NM_001127714	HIVEP3	0	3.65	Differential	0.79	Differential	CpG islands desert
chr1	42347877	42347963	86	cUMR	NM_001127714	HIVEP3	0	1.31	Differential	0.76	Differential	CpG islands desert
chr1	42356532	42357781	1249	cUMR	NM_001127714	HIVEP3	0	3.62	Differential	2.09	Differential	CpG islands desert
chr1	42383051	42386766	3715	Canyon	NM_001127714	HIVEP3	0	8.49	Conserved	2.66	Differential	CpG islands
chr1	42420213	42421662	1449	cUMR	NR_038261	HIVEP3	0	5.34	Differential	1.98	Differential	CpG islands desert
chr1	42469017	42469516	499	cUMR	NR_038261	HIVEP3	0	2.36	Differential	0.62	Differential	CpG islands desert
chr1	42500086	42502185	2099	cUMR	NR_038261	HIVEP3	0	16.18	Conserved	13.78	Conserved	CpG islands
chr1	42612430	42613243	813	cUMR	NM_007102	GUCA2B	5849	7	Conserved	5.23	Differential	CpG islands shores
chr1	42631318	42632017	699	cUMR	NM_033553	GUCA2A	924	7.92	Conserved	1	Differential	CpG islands desert
chr1	42798721	42801975	3254	cUMR	NM_001198851	FOXJ3	0	20.96	Conserved	23.97	Conserved	CpG islands
chr1	42845659	42847129	1470	cUMR	NM_173642	RIMKLA	0	21.22	Conserved	11.72	Conserved	CpG islands
chr1	42886308	42887307	999	cUMR	NM_173642	RIMKLA	0	1.78	Differential	1.49	Differential	CpG islands desert
chr1	42921183	42923032	1849	cUMR	NM_001146192	ZMYND12	0	15.77	Conserved	3.98	Differential	CpG islands
chr1	42927782	42929531	1749	cUMR	NM_001287511	PPCS	0	18.18	Conserved	12.45	Conserved	CpG islands
chr1	43123066	43125184	2118	cUMR	NM_006347	PPIH	0	19.27	Conserved	18.78	Conserved	CpG islands
chr1	43146493	43149992	3499	cUMR	NM_004559	YBX1	0	20	Conserved	22.82	Conserved	CpG islands
chr1	43230547	43233682	3135	cUMR	NM_001146289	LEPRE1	0	12.33	Conserved	15.3	Conserved	CpG islands
chr1	43250631	43251419	788	cUMR	NM_001242750	LOC100129924	2242	6.84	Conserved	1.52	Differential	CpG islands
chr1	43281678	43283618	1940	cUMR	NM_199342	CCDC23	0	8.68	Conserved	11.87	Conserved	CpG islands
chr1	43310745	43313094	2349	cUMR	NM_001242739	ZNF691	0	17.2	Conserved	13.89	Conserved	CpG islands
chr1	43388292	43391391	3099	cUMR	NM_006516	SLC2A1	0	11.68	Conserved	14.21	Conserved	CpG islands
chr1	43397360	43398259	899	cUMR	NM_006516	SLC2A1	0	3.22	Differential	2.59	Differential	CpG islands desert
chr1	43406599	43407848	1249	cUMR	NM_006516	SLC2A1	0	2	Differential	1.68	Differential	CpG islands desert
chr1	43408449	43409598	1149	cUMR	NM_006516	SLC2A1	0	1.97	Differential	1.5	Differential	CpG islands desert
chr1	43422228	43425477	3249	cUMR	NM_006516	SLC2A1	0	13.01	Conserved	14.13	Conserved	CpG islands
chr1	43428333	43429832	1499	cUMR	NR_033967	SLC2A1-AS1	0	5.5	Differential	2.36	Differential	CpG islands desert
chr1	43432424	43433273	849	cUMR	NR_033967	SLC2A1-AS1	0	3.02	Differential	1.26	Differential	CpG islands desert
chr1	43472931	43473580	649	cUMR	NR_033967	SLC2A1-AS1	23903	3.74	Differential	1.04	Differential	CpG islands
chr1	43524267	43524590	323	cUMR	NR_033967	SLC2A1-AS1	75239	2.71	Differential	0.81	Differential	CpG islands desert
chr1	43533584	43534533	949	cUMR	NM_001101376	FAM183A	79061	10.68	Conserved	1.09	Differential	CpG islands
chr1	43539213	43539612	399	cUMR	NM_001101376	FAM183A	73982	11.38	Conserved	6.39	Differential	CpG islands desert
chr1	43612809	43613958	1149	cUMR	NM_001101376	FAM183A	0	10.53	Conserved	2.66	Differential	CpG islands
chr1	43636695	43638744	2049	cUMR	NR_106791	MIR6733	0	15.17	Conserved	15.84	Conserved	CpG islands
chr1	43672256	43673155	899	cUMR	NM_001167965	WDR65	0	3.98	Differential	1.39	Differential	CpG islands desert
chr1	43692669	43693473	804	cUMR	NM_001195831	WDR65	0	9.62	Conserved	9.07	Conserved	CpG islands desert
chr1	43703458	43704157	699	cUMR	NM_001195831	WDR65	0	5.19	Differential	1.41	Differential	CpG islands desert
chr1	43735766	43736915	1149	cUMR	NM_144626	TMEM125	0	4.01	Differential	4.45	Differential	CpG islands shores
chr1	43739981	43740480	499	cUMR	NM_144626	TMEM125	309	3	Differential	2.88	Differential	CpG islands shores
chr1	43750351	43751641	1290	cUMR	NM_182517	C1orf210	0	2.27	Differential	1.99	Differential	CpG islands desert
chr1	43813856	43815705	1849	cUMR	NM_005373	MPL	0	2.02	Differential	1.95	Differential	CpG islands
chr1	43823702	43825753	2051	cUMR	NM_001255	CDC20	0	16.75	Conserved	17.56	Conserved	CpG islands
chr1	43831658	43834457	2799	cUMR	NM_001256399	ELOVL1	0	12.56	Conserved	11.44	Conserved	CpG islands
chr1	43853712	43856473	2761	cUMR	NM_001001653	MED8	0	14.97	Conserved	16.64	Conserved	CpG islands
chr1	43918485	43921034	2549	cUMR	NM_001190880	HYI	0	17.73	Conserved	5.35	Differential	CpG islands
chr1	43994481	43999480	4999	Canyon	NM_002840	PTPRF	0	11.66	Conserved	12.78	Conserved	CpG islands
chr1	44001712	44003561	1849	cUMR	NM_002840	PTPRF	0	2.36	Differential	1.35	Differential	CpG islands desert
chr1	44011300	44012193	893	cUMR	NM_002840	PTPRF	0	3.07	Differential	1.98	Differential	CpG islands desert
chr1	44015247	44016646	1399	cUMR	NM_002840	PTPRF	0	3.62	Differential	1.56	Differential	CpG islands desert
chr1	44023277	44024376	1099	cUMR	NM_002840	PTPRF	0	2.74	Differential	1.56	Differential	CpG islands desert
chr1	44031134	44031922	788	cUMR	NM_002840	PTPRF	0	4.51	Differential	1	Differential	CpG islands
chr1	44114708	44117757	3049	cUMR	NM_014663	KDM4A	0	14.75	Conserved	14.62	Conserved	CpG islands
chr1	44171796	44174080	2284	cUMR	NR_033827	KDM4A-AS1	0	19.26	Conserved	20.95	Conserved	CpG islands
chr1	44228741	44229639	898	cUMR	NM_001270459	ST3GAL3	0	4.61	Differential	5.96	Differential	CpG islands desert
chr1	44301829	44302528	699	cUMR	NM_001270459	ST3GAL3	0	1.62	Differential	1.53	Differential	CpG islands desert
chr1	44318702	44319558	856	cUMR	NM_001270459	ST3GAL3	0	1.56	Differential	0.98	Differential	CpG islands desert
chr1	44398868	44400717	1849	cUMR	NM_001136215	ARTN	0	10.83	Conserved	2.85	Differential	CpG islands
chr1	44401318	44402717	1399	cUMR	NM_001136215	ARTN	0	8.87	Conserved	2.99	Differential	CpG islands
chr1	44411569	44414021	2452	cUMR	NM_014652	IPO13	0	17.3	Conserved	21	Conserved	CpG islands
chr1	44435203	44436391	1188	cUMR	NM_001039589	DPH2	0	16.46	Conserved	17.46	Conserved	CpG islands
chr1	44439727	44441676	1949	cUMR	NM_001039457	ATP6V0B	0	19.99	Conserved	22.71	Conserved	CpG islands
chr1	44444091	44446790	2699	cUMR	NM_003780	B4GALT2	0	11.4	Conserved	12.75	Conserved	CpG islands
chr1	44456351	44458050	1699	cUMR	NM_152499	CCDC24	0	14.83	Conserved	15.51	Conserved	CpG islands
chr1	44471316	44471865	549	cUMR	NM_001261380	SLC6A9	0	9.8	Conserved	11.06	Conserved	CpG islands desert
chr1	44494853	44497452	2599	cUMR	NM_001024845	SLC6A9	0	17.58	Conserved	15.35	Conserved	CpG islands
chr1	44502121	44502770	649	cUMR	NM_001024845	SLC6A9	4958	3.25	Differential	4.05	Differential	CpG islands desert
chr1	44513332	44514631	1299	cUMR	NM_001024845	SLC6A9	16169	6.7	Conserved	6.44	Differential	CpG islands desert
chr1	44678191	44680090	1899	cUMR	NM_001034023	DMAP1	0	14.49	Conserved	15.22	Conserved	CpG islands
chr1	44703725	44704147	422	cUMR	NM_024066	ERI3	0	2.44	Differential	0.88	Differential	CpG islands desert
chr1	44820194	44821343	1149	cUMR	NM_024066	ERI3	0	18.09	Conserved	19.29	Conserved	CpG islands
chr1	44870602	44875279	4677	Canyon	NM_018150	RNF220	0	13.49	Conserved	5.46	Differential	CpG islands
chr1	44882834	44884633	1799	cUMR	NM_018150	RNF220	0	9.17	Conserved	1.36	Differential	CpG islands
chr1	44889376	44890175	799	cUMR	NM_018150	RNF220	0	3.68	Differential	4.39	Differential	CpG islands desert
chr1	44938174	44938973	799	cUMR	NM_018150	RNF220	0	5.13	Differential	2.49	Differential	CpG islands desert
chr1	44966267	44967666	1399	cUMR	NM_018150	RNF220	0	0.96	Differential	0.65	Differential	CpG islands desert
chr1	44997782	44998431	649	cUMR	NM_018150	RNF220	0	2.04	Differential	1.11	Differential	CpG islands desert
chr1	45008539	45009323	784	cUMR	NM_018150	RNF220	0	2.58	Differential	1.43	Differential	CpG islands desert
chr1	45060668	45061317	649	cUMR	NM_018150	RNF220	0	6.18	Differential	1.96	Differential	CpG islands desert
chr1	45082490	45083284	794	cUMR	NM_018150	RNF220	0	1.02	Differential	0.97	Differential	CpG islands
chr1	45097035	45098584	1549	cUMR	NM_018150	RNF220	0	15.06	Conserved	18.53	Conserved	CpG islands
chr1	45139292	45140891	1599	cUMR	NM_001300746	TMEM53	0	22.45	Conserved	12.57	Conserved	CpG islands
chr1	45173507	45174136	629	cUMR	NM_001145636	C1orf228	0	4.75	Differential	2.22	Differential	CpG islands desert
chr1	45178527	45179426	899	cUMR	NM_001145636	C1orf228	0	3.36	Differential	1.69	Differential	CpG islands desert
chr1	45180520	45181324	804	cUMR	NM_001145636	C1orf228	0	8.95	Conserved	8.47	Conserved	CpG islands desert
chr1	45186857	45188006	1149	cUMR	NM_001145636	C1orf228	0	3.83	Differential	2.38	Differential	CpG islands desert
chr1	45195864	45197314	1450	cUMR	NM_001145636	C1orf228	4602	10.87	Conserved	10.64	Conserved	CpG islands desert
chr1	45204406	45206183	1777	cUMR	NM_001297655	KIF2C	0	17.9	Conserved	15.42	Conserved	CpG islands
chr1	45240407	45242606	2199	cUMR	NM_001012	RPS8	0	13.67	Conserved	14.35	Conserved	CpG islands
chr1	45249389	45250638	1249	cUMR	NM_153274	BEST4	0	10.75	Conserved	2.12	Differential	CpG islands
chr1	45251332	45252424	1092	cUMR	NM_153274	BEST4	0	7.69	Conserved	1.05	Differential	CpG islands
chr1	45259402	45259651	249	cUMR	NM_153274	BEST4	5977	4.72	Differential	2.4	Differential	CpG islands desert
chr1	45265145	45266844	1699	cUMR	NM_004073	PLK3	0	14.07	Conserved	14.47	Conserved	CpG islands
chr1	45272553	45274570	2017	cUMR	NM_001013632	TCTEX1D4	0	4.13	Differential	1.72	Differential	CpG islands shores
chr1	45275812	45276111	299	cUMR	NM_001136537	BTBD19	0	1.22	Differential	1.1	Differential	CpG islands desert
chr1	45279004	45280153	1149	cUMR	NM_001136537	BTBD19	0	3.36	Differential	1.44	Differential	CpG islands
chr1	45284602	45286372	1770	cUMR	NM_001166292	PTCH2	0	10.51	Conserved	2.52	Differential	CpG islands desert
chr1	45301514	45301913	399	cUMR	NM_001166292	PTCH2	0	9.36	Conserved	5.99	Differential	CpG islands desert
chr1	45308208	45309357	1149	cUMR	NM_001166292	PTCH2	0	12.03	Conserved	2.07	Differential	CpG islands
chr1	45451023	45452822	1799	cUMR	NM_001261418	EIF2B3	0	11.75	Conserved	10.77	Conserved	CpG islands
chr1	45475808	45478852	3044	cUMR	NM_024602	HECTD3	0	16.2	Conserved	19.01	Conserved	CpG islands
chr1	45484307	45484706	399	cUMR	NM_020883	ZSWIM5	0	3.7	Differential	2.19	Differential	CpG islands desert
chr1	45670420	45672884	2464	cUMR	NM_020883	ZSWIM5	0	22.74	Conserved	22.17	Conserved	CpG islands
chr1	45768445	45770644	2199	cUMR	NR_024270	LINC01144	0	12.86	Conserved	11.74	Conserved	CpG islands
chr1	45791778	45793227	1449	cUMR	NM_032756	HPDL	0	10.18	Conserved	1.14	Differential	CpG islands
chr1	45804726	45807175	2449	cUMR	NM_001048174	MUTYH	0	14.95	Conserved	14.74	Conserved	CpG islands
chr1	45825483	45825832	349	cUMR	NM_007170	TESK2	0	5.49	Differential	1.73	Differential	CpG islands desert
chr1	45955251	45957620	2369	cUMR	NM_007170	TESK2	0	14.64	Conserved	10.57	Conserved	CpG islands
chr1	45964604	45967353	2749	cUMR	NR_033296	CCDC163P	0	12.99	Conserved	8.17	Conserved	CpG islands
chr1	45986160	45988459	2299	cUMR	NM_002574	PRDX1	0	11.03	Conserved	5.82	Differential	CpG islands
chr1	46015848	46018125	2277	cUMR	NM_001202413	AKR1A1	0	10.45	Conserved	10.55	Conserved	CpG islands
chr1	46035771	46036270	499	cUMR	NM_001202413	AKR1A1	49	8.9	Conserved	5.83	Differential	CpG islands desert
chr1	46048692	46052491	3799	Canyon	NM_001195193	NASP	0	16.71	Conserved	17.8	Conserved	CpG islands
chr1	46149907	46154756	4849	Canyon	NM_016486	TMEM69	0	21.32	Conserved	23.59	Conserved	CpG islands
chr1	46215531	46216877	1346	cUMR	NM_001145349	IPP	0	15.51	Conserved	16.65	Conserved	CpG islands
chr1	46268624	46270773	2149	cUMR	NM_015112	MAST2	0	6.49	Conserved	8.4	Conserved	CpG islands
chr1	46329109	46330632	1523	cUMR	NM_015112	MAST2	0	1.69	Differential	1.46	Differential	CpG islands desert
chr1	46502608	46503090	482	cUMR	NM_015112	MAST2	813	8.75	Conserved	2.91	Differential	CpG islands desert
chr1	46595209	46601558	6349	Canyon	NM_003629	PIK3R3	0	15.51	Conserved	13.31	Conserved	CpG islands
chr1	46631976	46633153	1177	cUMR	NM_005727	TSPAN1	7596	8.75	Conserved	1.46	Differential	CpG islands
chr1	46637508	46637934	426	cUMR	NM_005727	TSPAN1	2815	3.08	Differential	1.6	Differential	CpG islands desert
chr1	46644857	46646406	1549	cUMR	NM_005727	TSPAN1	0	5.79	Differential	6.01	Differential	CpG islands desert
chr1	46648695	46649494	799	cUMR	NM_005727	TSPAN1	0	1.57	Differential	0.92	Differential	CpG islands desert
chr1	46663394	46664693	1299	cUMR	NM_017739	POMGNT1	0	12.45	Conserved	13.85	Conserved	CpG islands desert
chr1	46668323	46670222	1899	cUMR	NM_001013615	LURAP1	0	6.32	Conserved	2.06	Differential	CpG islands
chr1	46689005	46689604	599	cUMR	NM_001013615	LURAP1	2078	7.32	Conserved	4.71	Differential	CpG islands desert
chr1	46712122	46714055	1933	cUMR	NM_001142548	RAD54L	0	20.23	Conserved	18.14	Conserved	CpG islands desert
chr1	46766431	46771184	4753	Canyon	NM_006369	LRRC41	0	14.22	Conserved	3.88	Differential	CpG islands
chr1	46804954	46807302	2348	cUMR	NM_199044	NSUN4	0	11.12	Conserved	12.43	Conserved	CpG islands
chr1	46813798	46814155	357	cUMR	NM_199044	NSUN4	0	5.25	Differential	2.43	Differential	CpG islands desert
chr1	46859456	46860905	1449	cUMR	NM_001441	FAAH	0	7.54	Conserved	3.96	Differential	CpG islands
chr1	46867349	46868345	996	cUMR	NM_001441	FAAH	0	1.68	Differential	1.3	Differential	CpG islands desert
chr1	46871874	46872373	499	cUMR	NM_001441	FAAH	0	6.25	Differential	2.81	Differential	CpG islands desert
chr1	46872424	46872573	149	cUMR	NM_001441	FAAH	0	2.58	Differential	1.28	Differential	CpG islands desert
chr1	46907792	46908841	1049	cUMR	NR_045483	FAAHP1	0	11.95	Conserved	2.92	Differential	CpG islands desert
chr1	46912194	46912843	649	cUMR	NR_121680	LINC01398	0	10.76	Conserved	8.72	Conserved	CpG islands shores
chr1	46913413	46914607	1194	cUMR	NR_121680	LINC01398	0	5.04	Differential	1.86	Differential	CpG islands
chr1	46931910	46932909	999	cUMR	NR_121680	LINC01398	16535	12.29	Conserved	1.51	Differential	CpG islands
chr1	46943102	46943568	466	cUMR	NR_121680	LINC01398	27727	9.81	Conserved	8.67	Conserved	CpG islands desert
chr1	46950944	46951843	899	cUMR	NM_147192	DMBX1	20825	9.09	Conserved	2.07	Differential	CpG islands
chr1	46953602	46959051	5449	Canyon	NM_147192	DMBX1	13617	11.41	Conserved	5.29	Differential	CpG islands
chr1	46982419	46983118	699	cUMR	NM_147192	DMBX1	2534	3.26	Differential	1.34	Differential	CpG islands desert
chr1	46987616	46988715	1099	cUMR	NM_147192	DMBX1	7731	3.17	Differential	1.37	Differential	CpG islands desert
chr1	46993869	46994168	299	cUMR	NR_038403	MKNK1-AS1	10200	8.08	Conserved	3.74	Differential	CpG islands desert
chr1	46998014	46999413	1399	cUMR	NR_038403	MKNK1-AS1	4955	20.6	Conserved	3.76	Differential	CpG islands
chr1	47009357	47010256	899	cUMR	NR_038403	MKNK1-AS1	0	6.79	Conserved	0.82	Differential	CpG islands
chr1	47069482	47070296	814	cUMR	NM_001135553	MKNK1	0	21.9	Conserved	5.62	Differential	CpG islands
chr1	47079338	47079776	438	cUMR	NM_145279	MOB3C	0	2.98	Differential	1.21	Differential	CpG islands shores
chr1	47081524	47082973	1449	cUMR	NM_201403	MOB3C	0	10.33	Conserved	5.45	Differential	CpG islands
chr1	47132520	47134419	1899	cUMR	NM_001042546	ATPAF1	0	13.43	Conserved	16.59	Conserved	CpG islands
chr1	47183409	47185858	2449	cUMR	NM_014774	EFCAB14	0	13.01	Conserved	14.91	Conserved	CpG islands
chr1	47190655	47191654	999	cUMR	NM_014774	EFCAB14	5920	8.84	Conserved	8.21	Conserved	CpG islands desert
chr1	47222418	47223568	1150	cUMR	NM_014774	EFCAB14	37683	4.62	Differential	1.72	Differential	CpG islands desert
chr1	47412821	47414690	1869	cUMR	NM_000778	CYP4A11	5666	2.22	Differential	1.1	Differential	CpG islands desert
chr1	47456753	47457102	349	cUMR	NM_178033	CYP4X1	32138	5.68	Differential	1.78	Differential	CpG islands desert
chr1	47488897	47490460	1563	cUMR	NM_178033	CYP4X1	0	4.05	Differential	3.97	Differential	CpG islands
chr1	47496010	47497353	1343	cUMR	NM_178033	CYP4X1	0	3.12	Differential	2.34	Differential	CpG islands desert
chr1	47640803	47641502	699	cUMR	NR_047498	LINC00853	3420	10.21	Conserved	11.25	Conserved	CpG islands desert
chr1	47644401	47646450	2049	cUMR	NR_047498	LINC00853	0	10.59	Conserved	8.39	Conserved	CpG islands desert
chr1	47655573	47656272	699	cUMR	NM_005764	PDZK1IP1	0	2.04	Differential	1.63	Differential	CpG islands desert
chr1	47658370	47659022	652	cUMR	NM_005764	PDZK1IP1	2600	10.95	Conserved	11.16	Conserved	CpG islands desert
chr1	47689756	47692410	2654	cUMR	NM_001287347	TAL1	0	12.14	Conserved	3.02	Differential	CpG islands
chr1	47694920	47698519	3599	Canyon	NM_001287347	TAL1	0	10.43	Conserved	2.09	Differential	CpG islands
chr1	47700937	47701336	399	cUMR	NM_001290403	TAL1	2931	2.84	Differential	1.39	Differential	CpG islands desert
chr1	47778528	47780587	2059	cUMR	NM_001048166	STIL	0	18.07	Conserved	19.12	Conserved	CpG islands
chr1	47798439	47800789	2350	cUMR	NR_046395	CMPK1	0	17.34	Conserved	17.87	Conserved	CpG islands
chr1	47853832	47854852	1020	cUMR	NM_001136140	CMPK1	9322	6.27	Differential	3.93	Differential	CpG islands desert
chr1	47881817	47883257	1440	cUMR	NM_012186	FOXE3	0	11.04	Conserved	1.89	Differential	CpG islands
chr1	47889343	47890242	899	cUMR	NM_012186	FOXE3	5620	8.61	Conserved	9.64	Conserved	CpG islands desert
chr1	47897776	47905470	7694	Canyon	NR_026878	FOXD2-AS1	0	7.99	Conserved	5.27	Differential	CpG islands
chr1	47908604	47912353	3749	Canyon	NM_004474	FOXD2	2242	2.49	Differential	1.44	Differential	CpG islands
chr1	47915333	47916096	763	cUMR	NM_004474	FOXD2	8971	2.23	Differential	2.94	Differential	CpG islands
chr1	47925075	47926092	1017	cUMR	NM_004474	FOXD2	18713	3.86	Differential	4.13	Differential	CpG islands desert
chr1	47943486	47944235	749	cUMR	NM_004474	FOXD2	37124	1.97	Differential	1.36	Differential	CpG islands desert
chr1	47973495	47975001	1506	cUMR	NM_004474	FOXD2	67133	17.03	Conserved	4.82	Differential	CpG islands
chr1	47998599	47999748	1149	cUMR	NM_004474	FOXD2	92237	6.08	Differential	0.92	Differential	CpG islands
chr1	48024450	48024945	495	cUMR	NM_004474	FOXD2	118088	0.86	Differential	0.52	Differential	CpG islands desert
chr1	48035001	48035784	783	cUMR	NM_004474	FOXD2	128639	3.38	Differential	1.51	Differential	CpG islands desert
chr1	48043589	48044888	1299	cUMR	NM_004474	FOXD2	137227	2.89	Differential	2.24	Differential	CpG islands desert
chr1	48058430	48059354	924	cUMR	NM_004474	FOXD2	152068	4.18	Differential	1.54	Differential	CpG islands
chr1	48173623	48176972	3349	cUMR	NM_001194986	TRABD2B	49228	8.14	Conserved	9.06	Conserved	CpG islands
chr1	48190103	48192602	2499	cUMR	NM_001194986	TRABD2B	33598	9.34	Conserved	3.34	Differential	CpG islands
chr1	48204302	48204801	499	cUMR	NM_001194986	TRABD2B	21399	8.65	Conserved	3.18	Differential	CpG islands desert
chr1	48449477	48450226	749	cUMR	NM_001194986	TRABD2B	0	1.18	Differential	1.37	Differential	CpG islands
chr1	48452200	48452897	697	cUMR	NM_001194986	TRABD2B	0	2.01	Differential	1.47	Differential	CpG islands desert
chr1	48461787	48463686	1899	cUMR	NM_001194986	TRABD2B	0	13.28	Conserved	12.75	Conserved	CpG islands
chr1	48517988	48518487	499	cUMR	NR_026749	SKINTL	48900	4.21	Differential	4.08	Differential	CpG islands desert
chr1	48558258	48560201	1943	cUMR	NR_026749	SKINTL	7186	5.39	Differential	2.83	Differential	CpG islands desert
chr1	48564644	48565232	588	cUMR	NR_026749	SKINTL	2155	1.67	Differential	2.11	Differential	CpG islands desert
chr1	48574878	48575485	607	cUMR	NR_026749	SKINTL	0	7.65	Conserved	7.06	Differential	CpG islands desert
chr1	48667186	48668335	1149	cUMR	NR_026749	SKINTL	19087	6.01	Differential	4.87	Differential	CpG islands desert
chr1	48935431	48938712	3281	cUMR	NM_001286238	SPATA6	0	8.94	Conserved	10.38	Conserved	CpG islands
chr1	48963832	48964577	745	cUMR	NM_001286238	SPATA6	25953	8.61	Conserved	3.51	Differential	CpG islands desert
chr1	49093274	49093623	349	cUMR	NM_032785	AGBL4	0	2.49	Differential	2.54	Differential	CpG islands desert
chr1	49142954	49143753	799	cUMR	NM_032785	AGBL4	0	6.38	Conserved	2.87	Differential	CpG islands desert
chr1	49158978	49160127	1149	cUMR	NM_032785	AGBL4	0	5	Differential	1.05	Differential	CpG islands desert
chr1	49162877	49162983	106	cUMR	NM_032785	AGBL4	0	11.88	Conserved	8.44	Conserved	CpG islands desert
chr1	49241255	49243615	2360	cUMR	NM_024603	BEND5	0	13.57	Conserved	3.4	Differential	CpG islands
chr1	49344144	49344743	599	cUMR	NM_032785	AGBL4	0	3.82	Differential	2.18	Differential	CpG islands desert
chr1	50488969	50490518	1549	cUMR	NM_032785	AGBL4	0	9.97	Conserved	1.73	Differential	CpG islands
chr1	50513416	50514446	1030	cUMR	NM_001144777	ELAVL4	0	6.73	Conserved	1.37	Differential	CpG islands
chr1	50574470	50577019	2549	cUMR	NM_001144777	ELAVL4	0	6.8	Conserved	3.12	Differential	CpG islands desert
chr1	50717035	50718434	1399	cUMR	NM_001144777	ELAVL4	47579	9.8	Conserved	3.91	Differential	CpG islands desert
chr1	50741145	50741893	748	cUMR	NM_001144777	ELAVL4	71689	3.28	Differential	2.56	Differential	CpG islands desert
chr1	50744580	50745979	1399	cUMR	NM_001144777	ELAVL4	75124	6.7	Conserved	2.22	Differential	CpG islands desert
chr1	50774566	50774743	177	cUMR	NM_001144777	ELAVL4	105110	4.82	Differential	4.48	Differential	CpG islands desert
chr1	50798510	50799676	1166	cUMR	NM_032110	DMRTA2	83547	15.17	Conserved	1.71	Differential	CpG islands
chr1	50813910	50815109	1199	cUMR	NM_032110	DMRTA2	68114	6.36	Conserved	4.82	Differential	CpG islands desert
chr1	50833759	50834758	999	cUMR	NM_032110	DMRTA2	48465	12.71	Conserved	2.22	Differential	CpG islands desert
chr1	50880759	50894221	13462	Canyon	NM_032110	DMRTA2	0	7.14	Conserved	2.41	Differential	CpG islands
chr1	50895744	50896953	1209	cUMR	NM_032110	DMRTA2	6626	4.31	Differential	2.83	Differential	CpG islands shores
chr1	51339089	51339561	472	cUMR	NM_007051	FAF1	0	5.21	Differential	0.97	Differential	CpG islands desert
chr1	51424346	51426745	2399	cUMR	NM_007051	FAF1	0	18.51	Conserved	20.95	Conserved	CpG islands
chr1	51432949	51437948	4999	Canyon	NM_001262	CDKN2C	0	19.07	Conserved	15.78	Conserved	CpG islands
chr1	51442109	51444758	2649	cUMR	NM_078626	CDKN2C	1801	15.85	Conserved	10.03	Conserved	CpG islands
chr1	51700488	51704164	3676	Canyon	NM_014372	RNF11	0	14.32	Conserved	16.35	Conserved	CpG islands
chr1	51762137	51763236	1099	cUMR	NM_001297666	TTC39A	0	6.29	Conserved	5.68	Differential	CpG islands desert
chr1	51794701	51797450	2749	cUMR	NR_123731	TTC39A-AS1	0	8.78	Conserved	9.76	Conserved	CpG islands
chr1	51810053	51811052	999	cUMR	NM_001144832	TTC39A	0	12.07	Conserved	4.01	Differential	CpG islands
chr1	51982358	51985259	2901	cUMR	NM_001981	EPS15	0	19.38	Conserved	7.72	Conserved	CpG islands
chr1	52000535	52001023	488	cUMR	NM_001981	EPS15	15541	4.94	Differential	6.15	Differential	CpG islands desert
chr1	52082245	52083794	1549	cUMR	NM_024586	OSBPL9	0	15.48	Conserved	9.9	Conserved	CpG islands desert
chr1	52194377	52196776	2399	cUMR	NM_148904	OSBPL9	0	8.84	Conserved	2.22	Differential	CpG islands
chr1	52342787	52345286	2499	cUMR	NM_001242361	NRD1	0	20.95	Conserved	18.87	Conserved	CpG islands
chr1	52361956	52363181	1225	cUMR	NM_002867	RAB3B	10447	7.23	Conserved	4.22	Differential	CpG islands desert
chr1	52455390	52457093	1703	cUMR	NM_002867	RAB3B	0	11.4	Conserved	3.08	Differential	CpG islands
chr1	52472207	52472556	349	cUMR	NM_015913	TXNDC12	13248	5.87	Differential	2.23	Differential	CpG islands desert
chr1	52498036	52499691	1655	cUMR	NM_138417	KTI12	0	17.99	Conserved	14.86	Conserved	CpG islands
chr1	52519367	52523330	3963	Canyon	NM_015913	TXNDC12	0	22.48	Conserved	26.28	Conserved	CpG islands
chr1	52606866	52609065	2199	cUMR	NM_004799	ZFYVE9	0	23.35	Conserved	27.72	Conserved	CpG islands
chr1	52830370	52832669	2299	cUMR	NM_032449	CC2D1B	0	12.13	Conserved	13.99	Conserved	CpG islands
chr1	52833670	52834950	1280	cUMR	NM_032449	CC2D1B	1794	13.59	Conserved	3.39	Differential	CpG islands
chr1	52868527	52871467	2940	cUMR	NM_001190818	ORC1	0	19.01	Conserved	20.56	Conserved	CpG islands
chr1	53017128	53019827	2699	cUMR	NM_001009881	ZCCHC11	0	19.54	Conserved	5.18	Differential	CpG islands
chr1	53067615	53068764	1149	cUMR	NM_015696	GPX7	0	14.89	Conserved	0.81	Differential	CpG islands
chr1	53098413	53099426	1013	cUMR	NM_001042693	FAM159A	0	10.82	Conserved	1.42	Differential	CpG islands
chr1	53128209	53129058	849	cUMR	NM_001042693	FAM159A	5473	3.06	Differential	0.86	Differential	CpG islands desert
chr1	53152007	53152206	199	cUMR	NM_023077	COA7	0	8.62	Conserved	2.43	Differential	CpG islands desert
chr1	53163328	53164577	1249	cUMR	NM_023077	COA7	0	17.17	Conserved	13.7	Conserved	CpG islands
chr1	53166647	53166946	299	cUMR	NM_023077	COA7	2610	5.5	Differential	1.33	Differential	CpG islands desert
chr1	53168147	53169332	1185	cUMR	NM_023077	COA7	4110	14.29	Conserved	1.76	Differential	CpG islands desert
chr1	53191372	53193066	1694	cUMR	NM_024646	ZYG11B	0	13.32	Conserved	15.11	Conserved	CpG islands
chr1	53307683	53309482	1799	cUMR	NM_001004339	ZYG11A	0	8.84	Conserved	3.37	Differential	CpG islands
chr1	53386526	53387990	1464	cUMR	NM_001198961	ECHDC2	0	7.86	Conserved	1.95	Differential	CpG islands
chr1	53392451	53393950	1499	cUMR	NM_001007098	SCP2	0	14.73	Conserved	9.61	Conserved	CpG islands
chr1	53479856	53481605	1749	cUMR	NM_001007099	SCP2	0	7.67	Conserved	6.45	Differential	CpG islands desert
chr1	53527163	53529112	1949	cUMR	NM_001199080	PODN	0	10.34	Conserved	1.99	Differential	CpG islands
chr1	53573209	53573558	349	cUMR	NM_001287595	SLC1A7	0	1.48	Differential	0.7	Differential	CpG islands desert
chr1	53575969	53576318	349	cUMR	NM_001287595	SLC1A7	0	3.85	Differential	1.91	Differential	CpG islands desert
chr1	53581464	53581913	449	cUMR	NM_001287595	SLC1A7	0	1.26	Differential	1.44	Differential	CpG islands desert
chr1	53587196	53587745	549	cUMR	NM_001287595	SLC1A7	0	3.64	Differential	3.26	Differential	CpG islands desert
chr1	53611501	53612300	799	cUMR	NM_001287595	SLC1A7	3198	1.73	Differential	1.13	Differential	CpG islands desert
chr1	53647697	53648246	549	cUMR	NM_000098	CPT2	13855	7.43	Conserved	7.39	Conserved	CpG islands desert
chr1	53651202	53651872	670	cUMR	NM_000098	CPT2	10229	2.99	Differential	2.35	Differential	CpG islands desert
chr1	53661848	53663406	1558	cUMR	NM_000098	CPT2	0	22.01	Conserved	19.9	Conserved	CpG islands
chr1	53685345	53686944	1599	cUMR	NM_017887	C1orf123	0	17.57	Conserved	19.05	Conserved	CpG islands
chr1	53703164	53704913	1749	cUMR	NM_002370	MAGOH	0	10.55	Conserved	9.31	Conserved	CpG islands
chr1	53743971	53744204	233	cUMR	NM_001018054	LRP8	0	6.15	Differential	2.33	Differential	CpG islands shores
chr1	53791136	53794185	3049	cUMR	NM_001018054	LRP8	0	18.92	Conserved	22.11	Conserved	CpG islands
chr1	53859023	53859372	349	cUMR	NR_002314	SLC25A3P1	44671	11.85	Conserved	13.66	Conserved	CpG islands desert
chr1	53882745	53883694	949	cUMR	NR_002314	SLC25A3P1	20349	2.73	Differential	2.55	Differential	CpG islands desert
chr1	53935841	53936193	352	cUMR	NM_033067	DMRTB1	2684	2.29	Differential	1.83	Differential	CpG islands desert
chr1	53950964	53951791	827	cUMR	NM_033067	DMRTB1	17807	10.45	Conserved	5.97	Differential	CpG islands desert
chr1	53974829	53975278	449	cUMR	NM_147193	GLIS1	0	4.72	Differential	1.63	Differential	CpG islands desert
chr1	53990523	53991022	499	cUMR	NM_147193	GLIS1	0	1.5	Differential	0.74	Differential	CpG islands desert
chr1	54147414	54148609	1195	cUMR	NM_147193	GLIS1	0	4.83	Differential	4.86	Differential	CpG islands desert
chr1	54150633	54151732	1099	cUMR	NM_147193	GLIS1	0	2.78	Differential	1.68	Differential	CpG islands desert
chr1	54203252	54205701	2449	cUMR	NM_147193	GLIS1	3376	13.46	Conserved	3.05	Differential	CpG islands
chr1	54302681	54304980	2299	cUMR	NM_001168551	NDC1	0	19.18	Conserved	17.12	Conserved	CpG islands
chr1	54354370	54356269	1899	cUMR	NM_018982	YIPF1	0	10.83	Conserved	12.66	Conserved	CpG islands
chr1	54410473	54412872	2399	cUMR	NM_001256409	LRRC42	0	16.85	Conserved	20.18	Conserved	CpG islands
chr1	54447943	54448783	840	cUMR	NM_001256409	LRRC42	14103	3.25	Differential	2.93	Differential	CpG islands desert
chr1	54517265	54520422	3157	cUMR	NR_039942	MIR4781	0	16.76	Conserved	19.3	Conserved	CpG islands
chr1	54586685	54588134	1449	cUMR	NM_201546	CDCP2	16534	6.59	Conserved	3.61	Differential	CpG islands
chr1	54619565	54619928	363	cUMR	NM_201546	CDCP2	887	2.5	Differential	1.45	Differential	CpG islands desert
chr1	54664794	54666471	1677	cUMR	NM_016491	MRPL37	0	19.18	Conserved	17.22	Conserved	CpG islands
chr1	54738583	54739532	949	cUMR	NM_001009955	SSBP3	0	1.08	Differential	0.85	Differential	CpG islands desert
chr1	54752580	54753629	1049	cUMR	NM_001009955	SSBP3	0	3.77	Differential	2.69	Differential	CpG islands desert
chr1	54870507	54873908	3401	cUMR	NM_001009955	SSBP3	0	17.31	Conserved	19.37	Conserved	CpG islands
chr1	54940295	54941796	1501	cUMR	NM_001009955	SSBP3	68228	8.1	Conserved	2.34	Differential	CpG islands
chr1	54952112	54956638	4526	Canyon	NM_147161	ACOT11	57169	10.4	Conserved	11.49	Conserved	CpG islands
chr1	54964807	54966056	1249	cUMR	NM_147161	ACOT11	47751	12.92	Conserved	4.54	Differential	CpG islands
chr1	55007304	55009003	1699	cUMR	NM_147161	ACOT11	4804	11.34	Conserved	6.27	Differential	CpG islands
chr1	55029837	55030536	699	cUMR	NM_147161	ACOT11	0	1.77	Differential	1.11	Differential	CpG islands desert
chr1	55181174	55182323	1149	cUMR	NM_001291333	TTC4	0	13.74	Conserved	16.35	Conserved	CpG islands
chr1	55229010	55231359	2349	cUMR	NM_152268	PARS2	0	16.95	Conserved	13.98	Conserved	CpG islands
chr1	55246753	55247452	699	cUMR	NM_001114108	TTC22	0	1.48	Differential	0.89	Differential	CpG islands
chr1	55266117	55267612	1495	cUMR	NM_001114108	TTC22	0	12.24	Conserved	2.89	Differential	CpG islands
chr1	55276142	55276486	344	cUMR	NM_001110533	C1orf177	0	8.64	Conserved	3.06	Differential	CpG islands desert
chr1	55351520	55353769	2249	cUMR	NM_014762	DHCR24	0	11.21	Conserved	13.37	Conserved	CpG islands
chr1	55410884	55411283	399	cUMR	NM_182532	TMEM61	35182	5.63	Differential	4.93	Differential	CpG islands desert
chr1	55416060	55416959	899	cUMR	NM_182532	TMEM61	29506	5.07	Differential	3.12	Differential	CpG islands desert
chr1	55438803	55439152	349	cUMR	NM_182532	TMEM61	7313	6.27	Differential	5.58	Differential	CpG islands desert
chr1	55445807	55446906	1099	cUMR	NM_182532	TMEM61	0	11.14	Conserved	2.22	Differential	CpG islands
chr1	55461991	55463058	1067	cUMR	NM_057176	BSND	1559	11.46	Conserved	1.69	Differential	CpG islands
chr1	55487682	55488111	429	cUMR	NM_057176	BSND	13218	5.9	Differential	6.33	Differential	CpG islands desert
chr1	55504948	55506848	1900	cUMR	NM_174936	PCSK9	0	12.41	Conserved	4.6	Differential	CpG islands
chr1	55678165	55681964	3799	Canyon	NR_038320	LOC100507634	0	11.66	Conserved	13.77	Conserved	CpG islands
chr1	55683304	55683566	262	cUMR	NR_038320	LOC100507634	177	2.85	Differential	1.45	Differential	CpG islands shores
chr1	55743200	55743732	532	cUMR	NR_039618	MIR4422	51805	8.41	Conserved	1.56	Differential	CpG islands desert
chr1	56842338	56842587	249	cUMR	NM_003713	PPAP2B	117832	1.95	Differential	1.99	Differential	CpG islands desert
chr1	56942815	56943770	955	cUMR	NM_003713	PPAP2B	16649	11.93	Conserved	3.89	Differential	CpG islands
chr1	56982357	56983056	699	cUMR	NM_003713	PPAP2B	0	1.53	Differential	1.16	Differential	CpG islands desert
chr1	57043036	57045835	2799	cUMR	NM_003713	PPAP2B	0	18.01	Conserved	21.25	Conserved	CpG islands
chr1	57109251	57112672	3421	cUMR	NM_006252	PRKAA2	0	16.84	Conserved	2.13	Differential	CpG islands
chr1	57254377	57254626	249	cUMR	NM_001004303	C1orf168	0	2.34	Differential	2.56	Differential	CpG islands desert
chr1	57286244	57287231	987	cUMR	NM_001004303	C1orf168	876	7.81	Conserved	7.08	Differential	CpG islands desert
chr1	57297374	57298173	799	cUMR	NM_001004303	C1orf168	12006	9.97	Conserved	8.48	Conserved	CpG islands desert
chr1	57886477	57890726	4249	Canyon	NM_021080	DAB1	0	10.7	Conserved	1.66	Differential	CpG islands
chr1	57930413	57930851	438	cUMR	NM_021080	DAB1	0	1.72	Differential	2.17	Differential	CpG islands desert
chr1	58088712	58089011	299	cUMR	NM_021080	DAB1	0	2.55	Differential	0.71	Differential	CpG islands desert
[truncated: 44,386 more rows]
