# Supplementary material for: Homeobox oncogene activation by pan-cancer DNA hypermethylation
Source: Genome Biol. 2018 Aug 10;19:108. doi: 10.1186/s13059-018-1492-3 (PMC6085761; doi:10.1186/s13059-018-1492-3)
Supplement: Supplementary file 5 — Table S4. GO functional annotation of pan-cancer hypermethylated, hypomethylated, and conserved Canyon/cUMRs genes. (XLS 698 kb) [file 13059_2018_1492_MOESM5_ESM.xls]

## Sheet: Overview
Supplementary Table 4. GO Functinal Annotation of Pan-cancer Hypermethylated, Hypomethylated and conserved Canyon/cUMRs genes
Table	Description
Gene list	Four gene sets that the associated genes overlapped within flanking 1kb of pan-cancer hypermethylated or hypomethylated Canyon/cUMRs, respectively
GO_Hypermethylated_Canyons	GO funcational annotation term of Pan-cancer Hypermethylated Canyons genes using DAVID
GO_Hypermethylated_cUMRs	GO funcational annotation term of Pan-cancer Hypermethylated cUMRs genes using DAVID
GO_Hypermethylated_Canyons	GO funcational annotation term of Pan-cancer Hypomethylated Canyons genes using DAVID
GO_Hypermethylated_cUMRs	GO funcational annotation term of Pan-cancer Hypomethylated cUMRs genes using DAVID
GO_Conserved_Canyons	GO funcational annotation term of Conserved Canyons genes using DAVID. The top 1000 conseved Canyons genes were selected to perform the GO Functional annotation order by their entropy in Supplementary file 2
GO_Conserved_cUMRs	GO funcational annotation term of Converd cUMRs genes using DAVID. The top 1000 conseved cUMRs genes were selected to perform the GO Functional annotation order by their entropy in Supplementary file 2

## Sheet: Gene list
Pan-cancer Hypermethylated Canyons genes	Pan-cancer Hypermethlated cUMR genes	Pan-cancer Hypomethylatd Canyon genes	Pan-cancer Hypomethylated cUMRs genes	Conserved cUMRs genes	Conserved cUMRs genes
SLC16A12	DACT2	TTC34	PRKCB	MXI1	PIAS3
RFX4	HFE2	SFN	DNAH10	POU2F1	IFNAR1
DUOXA2	FAM19A1	OR4C15	C9orf171	ISCU	PDCD2
C17orf102	ASB18	JRKL-AS1	XKR5	SERBP1	CDADC1
SHISA6	PRKCB	TUBA1C	LTBP1	ANP32A	HERC4
TMEM132E	C11orf87	TMEM132C	USH2A	IPMK	DKFZP434I0714
BCL2L11	MAP6	TMEM132D	SLC26A5	CAPRIN1	LOC154761
NR5A2	LCNL1	PSMA6	FAM151B	JUND	TMEM50A
SYT6	PTCHD4	RBFOX1	IYD	ACTR1A	PPP1R21
NELL1	NCKAP5	LINC00917	KAZN	CPEB2	MIR3180-1
PRDM16	DNAH10	ITGB4	FAM86A	SMG7-AS1	DNAJC3
VSX1	FAM150A	MYBPC2	UBOX5	XPO1	ANAPC15
VAX1	BEND4	C1D	KCP	BRD2	BCKDHB
BRINP3	ZNF662	TRMT44	TPTE	SCAF11	MIR4470
LHFPL3	GPR153	ACOX3	TPTE2	TSEN34	ASB13
DZIP1	FAM43B	RBM47	TBPL2	MSL2	UFM1
SP8	TMEM132E	HCN1	PLEKHG5	ATXN2	WASL
TCF21	FOXD4	EDN1	C1QTNF1	TRA2B	SSH2
KCTD8	LTK	C6orf132	DNAH12	ATXN1	PLEKHB2
CSMD3	C2orf82	ZNF479	LHFPL4	RCOR3	SCAMP3
CADPS	TACC2	FAM135B	CXCL17	GSK3B	RAB6A
ASIC2	GMPPA	NOS1	TEX14	STT3B	STAG3L1
CYP26C1	IGSF1		OASL	PRPF40A	THAP4
VSX2	DLL3		NME1	MLEC	MON1B
EBF1	SERTM1		CCDC57	CHD7	TIMM23
VGLL2	ASCL4		SRRM4	NR4A2	CPEB3
VSTM2A	CACNB2		ADCY5	SGMS1	SMIM13
C1QL2	DGKZ		PHACTR3	CDK13	PCNXL4
CBLN2	GAS7		MOBP	KDM6B	PHF3
EPHA5	TEPP		FLT4	ZNF367	TMEM57
DMRT2	PRDM16		ADAMTS9	HIST1H1E	MRPL51
ANKS1B	USP4		NBL1	EXTL2	FAM134A
TBX5	ZFP64		SLC6A18	LINC00938	ATAD2
PAX3	ADAMTS18		TMEM255B	HNRNPK	STXBP3
NCAM1	KCP		LYPD5	TXNDC12	POLR3E
NLGN4X	GPR150		FAM19A4	USP1	CRNKL1
ZACN	CXCL12		BAGE5	E2F3	VPS26B
RSPO2	AMER2		BAGE2	SLC30A1	RMND5A
PTF1A	FOXD4L3		BAGE3	H3F3A	KBTBD2
LHX3	CCDC178		GLDN	YY1	AHSA1
DLX1	STAC2		BAGE4	CRYZL1	LCORL
NKX6-2	SYT10		CUX1	CASP9	KHDRBS1
FGF14	SS18L1		CMTM8	2017-09-15	NUDCD3
OLIG3	GABRG2		SEZ6	UBTF	DDX20
RUNX1T1	COL25A1		DCX	IRF2BP2	ACYP2
ST8SIA4	PTGER3		PDZD2	JADE1	DAAM1
TCERG1L	NHLRC1		PLA2G4D	LOC100289230	LINC01481
HOXC12	AGRN		PAK7	TXNDC9	PLAA
GSC	NAT16		DOK5	GABPB1-AS1	FAM35DP
RALYL	VWC2		S100A7A	MRPL40	CTCF
MKX	C3orf62		ILDR1	DDX5	DDX24
KCNG3	LHFPL4		HNF4A	FAM120AOS	CCAR2
OTX2	ZNF568		OR2L13	TMTC2	E2F7
TFAP2D	C19orf35		RAB37	HMGB1	DEPDC1B
EYA4	C12orf42		CNTN4	FLJ37453	MCL1
SALL3	PAQR9		GRIK1	CREBZF	WDR75
BDNF	KCNT2		RASGEF1C	SP3	TMEM242
RGS20	ANKRD45		TCERG1L	P4HA1	KRAS
HOXC6	CLEC4G		RTP5	ARRDC3	EED
FOXA2	NKPD1		TIGIT	CDK17	CHSY1
HOXA1	RINL		C8orf31	CITED2	SMARCC1
PITX2	GHSR		XKR6	YWHAZ	ALDH6A1
CCDC140	PAQR6		C20orf197	HIST1H2BC	HIP1R
NAGS	MMD2		DNAH17	HIVEP1	RAB11A
NXPH1	PDPN		DIP2B	HNRNPU	MIR3939
HOXA9	CPM		DZIP1L	FGD6	HEXIM2
DOK6	WDR86		CNBD1	HNRNPDL	LETM1
LRFN5	FAM189B		SLC35F3	CFL1	C7orf25
BHLHE22	TERT		C4orf33	FAM72B	UBE2R2
TBX15	QRFPR		WDR88	HNRNPA0	SHARPIN
ISL2	CPXM2		ANAPC16	ARGLU1	MIR4469
GFRA1	BOLL		TPH2	CASZ1	C16orf95
KIFC2	C15orf48		NPAS3	PTP4A1	MED13
GSX1	SRRM4		APBB2	SRSF2	ZSWIM8
NKX2-3	CLDN23		C1QC	RHBDD3	C6orf120
TSPEAR	TRIM54		FBXO16	ZFAND5	HIAT1
HSPB6	ADCY5		KCNQ2	DENND4C	SAP130
ESAM	SLC8A3		CAMK2B	EIF4G2	LIMD1-AS1
NRXN1	GNAL		OTOA	ZFP91	ZNF646
DLX4	RIMS4		STKLD1	MYB	JHDM1D-AS1
GRIN3A	SYNE1		CPNE9	NFE2L2	ZFYVE9
GSX2	ARHGEF25		DNAJB13	STXBP5-AS1	STX4
PTPRT	FLT4		MYOCD	LOC646719	SELK
PTPRN2	FILIP1L		ZNF679	HBP1	TAF5L
TBX1	SCARF2		DEFB119	MIRLET7I	ACP2
COL12A1	CLDN10		GJB4	TMEM69	IGF2R
BHLHE23	GDF7		ADAM33	CAMK2D	ATXN2L
SLC32A1	NPM2		PXT1	SUCO	UBE2J1
CDKN2A	SLC6A15		PRSS33	FAM76B	PPP1R12B
TWIST2	SPDYA		COL22A1	MAN2A1	MRPS7
CYP26A1	TXNRD1		SCUBE3	SIN3A	ZNF2
OSR2	EBF1		PLD5	FABP5P3	USF1
LRRC3B	SELV		CCDC63	TRIM8	SF3B4
SORCS1	UBE2H		MEI1	ASF1A	PPM1G
GALNT13	LYPD5		RDH12	PHF10	CCDC40
XKR4	FAM19A4		EGFLAM	MPC2	PASK
CSMD2	ZSWIM2		AGBL1	FBXL19	IP6K2
LHX4	TDRD10		ZNF585B	PHF12	ATRAID
ADRA1A	BCL6B		KCNIP4	SMEK1	EXOC2
IRX2	BMP8A		SCGB1C1	PABPC1	DDIAS
FGF5	PLXNA4		LRTOMT	EGLN1	CAND1
ZIC5	ZNF233		GALNTL5	PHIP	PDE7A
WNT3A	FFAR4		SPACA7	PIK3R1	BLOC1S5
PCDH10	MICU3		FANK1	IRF2	INTS2
PCDH8	KANK4		MRPL30	CASKIN2	C5orf28
C1orf94	GRASP		NSMCE1	FLJ31306	SUPT16H
IGSF21	C17orf64		KIF6	COX20	CHERP
RSPO3	ANKS1B		TSNARE1	ZBED5-AS1	FBXL17
INA	CCDC67		ARHGAP36	DNAH2	ARSB
GATA2	KRT27		FREM1	ING2	MPZL1
PTP4A3	SYT15		PEBP4	GNAQ	UBR4
PRAC1	ITPA		KLK11	NADK2	GLTSCR1
DMRTA2	LEMD2		TEKT4	ING1	ZNF678
OTP	CMTM1		AXDND1	RAD23B	REPS1
CACNG8	SLCO4C1		NLRP12	ELOVL6	DIAPH3
GRWD1	LRRTM1		TMC4	DOCK4	GATAD2B
SOX7	DNAAF3		GSG1L	SOS1	DEDD2
SCRT1	LAYN		CAPSL	HECTD1	DYNC1I2
TMEM121	DAW1		GABPB2	FBXW11	RBM33
ZFHX4	RTN4RL1		LOXHD1	PPP3R1	CUL5
RABL6	TSPAN33		KLK8	TMEM60	COL6A4P1
LIN28A	KY		PNPLA5	RPL7	ABCE1
FAT4	TMEM26		ATP8B3	PPP1R10	CDKAL1
WT1	LCE3A		MITD1	FBXO11	SGSM2
DSC3	SOX30		RDH13	TXNDC16	OTUD6B-AS1
IRX1	MOGAT3		RAD51B	LARP1	GMPS
IRX3	OTOP1		BMPER	ZMIZ1	SPATA5L1
IRX6	DOK5		SGSM1	LOC101927811	MND1
NEUROG2	H2AFJ		TMEM132D	ERBB2IP	LSM5
FOXL2	SLC13A5		GRIN3A	KMT2A	C9orf116
PRRX1	LMX1A		UNC5A	FLJ20021	CENPT
EBF2	MT1M		PTPRT	USP38	RDH11
HOXC8	FGF14		DPP6	CNOT6L	FAM208B
SOX17	SOWAHA		TSPAN18	SNHG10	ATG7
ICAM4	GRIK2		DGUOK	SLC25A28	RIOK1
ROBO3	SYT9		B3GAT2	LMO4	TSEN15
LHX5	CR1L		MACROD2	CLTC	RASA1
PKNOX2	ZAR1		MUCL1	DYRK1A	SLC35D1
HAND2	MT1E		OLFM2	CEP170	ZDHHC6
ALX4	GRIK1		MED12L	AKIRIN2	C11orf30
GABRB2	CNTN4		ANKRD30A	SMARCA5-AS1	SCAND1
HPSE2	TDRP		SORCS1	INTS6	NDUFA2
HAPLN2	CLEC14A		CSMD2	ILF3-AS1	RBM27
PRDM13	C14orf39		NALCN	FBXO33	GTF3C4
PRDM12	UGT3A2		CSMD1	SMAD6	RAB3GAP2
KCNN2	ZFP41		KRT84	CEPT1	LOC101927124
BARX1	DPY19L2		TNFSF11	RANBP9	OTULIN
DMRT3	MPV17L		DTNA	MIR4442	RB1CC1
HOXD12	AQPEP		IGSF21	ZBTB2	CNNM3
HOXD11	ARL10		TNS4	PLAG1	ULK4
TLX3	RNF175		PTPN5	IFT140	SYF2
NEUROG3	ZNF660		MYO18B	LOC100131564	CLPX
CHAT	EPHA10		NTNG2	LOC102724596	SEC61A1
VAT1L	TMEM145		KIRREL3	PPM1D	MCRS1
DPP10	SLC38A11		MAML2	SPRED1	XXYLT1
TSHZ3	FAM163A		IQCG	LIN54	CLOCK
ISLR2	SLC35F3		WDR24	LBR	MTRF1
SLC12A5	ANKRD29		QRICH2	CCNG2	FBXO8
CBX8	TMEM171		SEMA6B	LOC440600	ZNF425
SLC17A6	COL23A1		C10orf11	UBE2D3	TRIM24
PRDM8	EIF4E3		LONP2	FKBP3	EI24
LHX9	NPAS3		L3MBTL2	SMARCA2	KIAA0226
CELF4	KCNH6		CRISPLD2	SLC25A32	TUBD1
CA10	TRIM59		TCF7L1	HNRNPD	NUDT6
FMN2	RELN		TEX11	LOC101927502	LSM2
BARHL1	NFATC1		RNF170	CCNK	MAP3K4
BARHL2	IL4I1		WDR59	GUCD1	SAC3D1
PRMT8	SPAG6		PTGES3L-AARSD1	ATL2	EFCAB7
KCNQ5	CD8B		ZBTB46	PSME4	PAK2
HOXD8	KCNAB1		CWH43	KCMF1	GBA2
SNTG1	CAMK2B		ASRGL1	ANKRD10	CDV3
HOXA10	USP2		MAP3K19	MIR1281	SLC7A6OS
HMX1	CD8A		FBXO17	SOX4	C6orf1
AJAP1	ALDH1A2		MORN1	UBE2K	ELK4
RBFOX1	NMRK2		MUC16	STK24	UXS1
ADARB2	PTK2		TEFM	PICALM	PDSS1
FBXL8	C10orf67		LRRK1	PHF23	RANBP3
RNF220	PODN		ATP13A3	KRIT1	LINS
FEZF2	SLC24A4		NOX5	RNF139	DGCR6L
WRAP73	CPNE7		BZRAP1	IMPAD1	NDUFC1
FEV	CPNE8		PDYN	FKBP14	NCKAP1
MYO3A	GJD4		MBOAT7	BET1L	TM9SF4
SHC3	SVEP1		SPATS2	CSNK1A1	SERP1
PAX5	APCDD1L		DNAI2	ROCK2	TPMT
NRN1	LRRC34		MYH11	BPTF	GDI2
IRX4	BEST4		SNRNP35	NFKB1	GNPTAB
TMEFF2	MAMDC2		GH1	LOC100132356	NDUFAF5
TLX2	COL6A5		WBSCR17	SHB	TDRD3
CFAP61	FBXO39		CHST8	LARGE	CAMTA1
ZNF521	CILP2		FKBPL	CUX1	KATNAL1
SATB2	FBLN7		PKNOX2	RBM39	UCK2
EXOC7	KIF19		PAPPA2	CALM2	TMEM68
SLC8A2	ADAM33		GABRB3	BTG1	BAZ1A
HECW1	ZNF75A		FASTKD5	FUS	PRPSAP1
SV2C	RBM24		GALNT9	PPP1R9B	GEMIN7
SORCS3	TMEM130		LGR6	TMEM65	MYNN
SLITRK3	PYDC1		GRIN1	SAFB2	LINC00167
TRIL	COL24A1		CDH22	ARF1	LYST
ZEB2	COL22A1		PPA1	OARD1	USP36
TOX	NKAIN4		DAB1	GAPDH	ITPK1
HOXC4	CD40		HCN1	LOC101928739	AP2A1
BRINP1	SUN3		ZNF14	MRGBP	DDX18
OTX1	GLIPR1L1		VAT1L	RGMB	VPS4B
VENTX	TMEM196		DPP10	HDAC2	APOF
DKK2	MEIOB		KLHL1	INO80D	TRAPPC10
OLFM1	SNX32		KCNT1	HEXIM1	NFXL1
PHPT1	GPC2		NCEH1	ATAD2B	TNPO1
DUOX2	RSPH9		RGAG1	C1orf43	RAPGEF6
PAX7	KHDRBS2		LRFN2	STAG1	RAB3IP
GAD1	SLC10A4		SLC12A5	SLC25A40	UQCRC2
RAX	PLD5		DSCAML1	TSC22D2	ANKRD36B
VAX2	TCTEX1D1		SLC24A3	TPR	OSBP
FOXD3	LRRN4		EPHA8	CA11	DPH3
FOXB1	ZNF781		TRPC7	CCNE2	ATG16L1
ZFPM2	NKX6-3		IFT46	TFAP4	CDC7
SIM2	ZNF385B		SPIRE1	TRIO	KDM8
ZIC2	CNIH3		MC3R	LOC102577426	IREB2
TCHH	PROCA1		KCNQ5	CNOT8	HSF2
SOX21	TMEM155		PARD3	ZFX-AS1	SFR1
RORB	TMEM178A		CNGB3	SCAF4	SLTM
HOXC9	C1orf87		ARL15	FBXO5	SEC24D
HOXA7	CPT1C		SNTG2	IDH1-AS1	CAMSAP2
SHOX2	ZNF285		AJAP1	ANKRD17	ADK
TBR1	EFCAB13		RBFOX1	PAPD5	AEBP2
LBX1	ANKRD13B		STYK1	KIF26B	ZNF416
IGF2BP1	SPATA32		BRF2	SERTAD2	PRKCI
NOVA1	CCL28		HHAT	ARHGAP5-AS1	AFF1
DPYSL4	KCNIP4		LEPREL1	TCP1	DNAJC21
HOXB13	BVES		RPRD1A	CRY1	ZNF397
POU4F1	EVC2		SMG8	RAD21-AS1	2017-03-06
POU3F3	SLC5A8		CRTAC1	TOB1	LZIC
PAX9	GFRA4		FRMD4A	RFX3	C2orf69
PAX1	SYNM		CDHR2	CDC14A	C21orf91
NTRK2	OSBPL5		DNAJB12	LINC00936	ISCA1
NKX6-1	RASGEF1A		CDC42BPG	USP22	PRDM2
NEUROD2	DDIT4L		USP18	CLCN3	BIRC6
NEFL	TRPV3		F11R	MAGI3	H2AFZ
HS3ST3B1	ZNF501		NME8	HSPE1	HMGCR
HS3ST4	DRC1		ATP8A2	AKTIP	EIF5
TBX2	ADAM32		SFMBT1	LOC285074	PSMA2
SOX1	VSTM4		ANAPC5	PAPD7	YTHDF2
SIX1	PROKR2		CYB5R4	MIR17HG	TCTA
MEOX2	CCDC13		DBR1	MIR3153	GTF2A1
OLIG2	LRRC71		SAR1B	HNRNPA2B1	ARL2BP
EDIL3	ANKRD35		MRPL48	MAN1A2	THOC3
NR2F1	ZNF582		LACTB2	CDC42EP3	LOC100630918
SYT1	TMC4		HMP19	RFWD2	FANCC
POU3F2	SLFN13		TNNI3K	NCOA2	VPS33B
LHX1	MGAT5B		MRPS17	FLJ13224	C18orf8
TLX1	CMTM2		FAM135B	KPNA4	C2CD2L
HMX2	GLT1D1		NUDT13	METTL4	ACAD8
MAFB	NEXN		FAM65B	ELF2	ATP5J
GABBR2	MATK		ADARB1	TAF11	RLF
EOMES	MLC1		COL5A3	PHC2	RAP1GDS1
TP73	ADAMTS16		DENND2A	TM9SF3	AK6
SIX3	ADAMTS15		CCZ1	TNPO1	DNAJC25
HIST1H1B	ADAMTS13		ERC2	HNRNPR	SF3B1
NPBWR1	OLIG1		CHD5	2017-09-02	COPS8
GFI1	DYDC1		PRR5	HIST2H2BE	MIR548H3
GATA6	NRXN2		RIMBP2	ANP32E	KALRN
FOXC2	HIST1H2BD		CUX2	C6orf62	RNF103
FOXG1	KLF14		PRUNE2	AMD1	C2CD3
DLX6	TSLP		CAMTA1	PARD3-AS1	NDUFAF4P1
DLX5	SHF		ZFR2	PSMB1	DCUN1D4
DCC	NLRP6		RAP1GAP2	SAP30	TSTD2
BMI1	DLX4		MYT1L	SIAH2	ANKRD49
ATOH1	SMTN		MYO16	GLI1	ADNP2
FGF19	CYGB		SORCS3	MEX3C	ALMS1
MSC	SYN2		KIAA0907	SLAIN2	DCAF11
SIM1	PPP1R18		P2RY14	MED13L	BBS9
ONECUT2	ZFP82		SGSM2	NAP1L4	TMEM258
HAND1	CCBE1		SV2B	GPBP1	TMTC3
LHX2	COL26A1		KIAA0319	HNRNPL	RPL21
SLIT2	MYOZ3		ST18	HMG20A	PGM2L1
LRAT	PTPRU		RALGPS1	PJA2	CAPRIN2
BUB3	PTPRR		GRIK4	NEDD4L	RDH14
POU4F2	ACOT12		AIPL1	STK35	C22orf24
NCAM2	COLEC12		SMUG1	QSER1	TEX261
ONECUT1	MIB2		LEPREL2	SBDSP1	ORMDL1
FOXA1	UNC5D		CNTNAP2	PHF21A	UBE2B
FOXD2	DPCR1		PSORS1C2	MSL1	EIF3M
FOXE1	GPR62		PSORS1C1	TLK1	RPS19
ELAVL2	DIDO1		ASTN2	PDS5B	AGO3
NKX2-5	ZNF280B		PARK2	RAP2A	NOL7
CBLN1	TMC2		NRG1	RBPJ	STK17A
RUNX3	COL12A1		TSPAN16	FNBP4	SNIP1
ASCL1	COL11A1		TLL2	CUL1	CERS5
KLF4	SDCBP2		PADI4	CCNI	KLC4
SLC6A5	GATA5		KLK9	CALM1	PRADC1
SYNGR3	YBEY		FAIM2	JADE2	MOV10
SOX14	COL6A2		TPSD1	PTCH1	LOC100133315
SLC9A3	WNT16		MACF1	TLCD1	DNAJC1
PYY	KRT3		PRSS3	PPM1B	GOLGB1
EMX2	HRASLS5		BRCA1	KANSL1-AS1	DDX41
EMX1	CLIC6		KLF8	DYRK2	ETF1
PAX2	HTRA3		NRM	RALY-AS1	PAXBP1-AS1
PHOX2B	ZNF518B		FAM107A	MEF2A	SOS2
FOXH1	TRIM9		RAB31	SETD5	PSME2
GALR2	HSPA12B		UPK2	TUBB	ZSCAN30
BARX2	RPL39L		CORIN	NUFIP2	HMCES
HIST1H3G	RBP7		SCGB1D2	IFRD1	CLIP1
HIST1H2BI	C8orf34		PRKG1	DMTF1	BDP1
HIST1H2AL	ADAMTSL1		PRKAB1	GART	OSGEPL1
NKX2-1	SCGB3A1		NUMA1	TXNRD1	PCID2
NR2E1	RCSD1		BPNT1	WDR26	DENND4A
ICAM5	ZNF300		CACNG2	STIM2	NFYB
TFAP2C	ZNF486		HS3ST4	SMEK2	TTC21B
TFAP2B	EMILIN3		MEF2BNB-MEF2B	CBX3P2	MIR4434
TFAP2A	OBSCN		LCP2	SLC11A1	LINC00959
TAL1	CDH23		GABBR2	UBE2H	APEX1
T	CDH7		TECTA	DCAF5	PPT1
SOX2	TSPYL5		GRPR	GOLPH3	ARL2
SLC18A3	POM121L2		DCC	REST	NUDT3
SFRP1	RASL10B		USP10	ROCK1	PKN2
SALL1	B3GNT9		ISG15	ARID1A	MTRR
PROX1	ADAM19		ADAMTS4	MIR4466	LOC100506804
PRKCG	ERN2		KCNJ9	TSC22D1	FAM206A
HHEX	PPP1R14A		CDH6	USPL1	SARNP
POU4F3	EPSTI1		TCL1B	PCMTD1	LANCL2
POU3F1	ZNF502		C14orf2	NCL	UBE3A
PCSK2	TIGD7		PIGB	UBP1	FAM214A
NTRK3	NKX2-4		POLR2D	LOC101929225	FAM104A
NPTX2	FGF8		NRXN3	ZCCHC2	TMEM253
NKX2-2	WNT3A		MED1	TBXAS1	WIZ
NEUROD1	SCRT2		DCLK1	SETD7	EIF2B5
MYOD1	CCDC65		DGKI	TRMT1	TNIP1
MSX1	CDHR1		DNAH9	ZNF250	PANK1
LMX1B	TNFSF11		NPHS1	SNHG5	CCNA2
LAMB1	ARHGEF4		IL1R2	MSI2	SUMO2
ITPKA	DTNA		PEX14	FRYL	PSMA3
ISL1	PPP1R16A		KCNQ3	RPL41	LRRC37A3
INSM1	TOX2		ONECUT1	CNBP	SMAD5-AS1
GATA4	MEDAG		DYNC1I1	HDGF	KIF20A
GATA3	JAM3		RAB3D	NAB1	PCIF1
FLI1	ZBTB45		SLC9A3	PAIP1	PGRMC2
EVX1	PTPN5		CDH12	ARF6	DTL
EGR4	HPDL		BRSK2	GALNT7	THG1L
COL4A2	INA		PROZ	MTDH	LIN7B
COL4A1	MGARP		KMO	APP	TBC1D22A
CDH11	TTBK1		ITGA8	LOC101927559	TMEM87B
CCND2	FNDC1		NIPSNAP1	KLF13	EIF4A3
CALCA	ST6GAL2		PLA2G6	RBM14	BAG1
AIM1	TUBB6		NME5	RPL12	YWHAE
PAX6	MCHR2		TAF2	WAC-AS1	MAP1LC3B
HSF4	ACRBP		SLIT1	CSNK1G2	PWWP2A
GBX2	JPH4		CCL1	ARID5B	TTC5
FLNC	MEGF10		SCP2	SNORD101	DHX34
FOXF2	PHYHIPL		PEX19	ZSWIM6	POLR1B
FOXF1	CARD11		PTPRN	CCDC25	TOPBP1
EN2	C2orf40		PTPRJ	KMT2E-AS1	UBE2N
EN1	WNK4		PCSK2	KIF22	NUBP1
CTNND2	TMEM101		OPCML	MBNL1-AS1	TRAPPC8
CRMP1	DYDC2		NTRK3	KIAA1468	RRM2B
HELT	HVCN1		NPAS1	WBP4	CPSF6
NKX1-1	CMSS1		CEACAM6	DUSP16	MRPL17
GABRA2	TMEM246		MUC5B	RQCD1	SPAST
MTA3	SGIP1		LCN1	HIPK3	CWF19L2
KCNK9	USP44		KPNA5	ZDHHC14	RTKN2
PRAC2	PLEKHN1		KCNN4	AGO2	MIR3180-1
IGSF9B	KCNK16		KCNMA1	ZFC3H1	TMEM106B
DRGX	L3MBTL1		HPD	RERE	EPM2A
PGR	PCDHGA8		GALK2	TBC1D5	ZNF12
CDX2	CCDC8		FMOD	TARBP2	SSX2IP
LINGO2	MIXL1		CCR7	CEBPD	PPFIA1
SKOR1	KLF16		CDH4	ZNF706	UBQLN4
STK3	CACNG8		C5AR1	MIR760	FOXJ3
LHX8	PCDHA11		AARS	HIVEP2	PIGT
CD70	PCDHA10		GTF2B	MAP4K4	LYAR
NPR3	PCDHA9		DSCAM	ALDOA	ARRDC1-AS1
COMMD3-BMI1	AGTR1		DYNC2H1	HNRNPLL	SNORA14B
SLFN12L	PCDHA6		CRMP1	IER5L	WWOX
NFIB	ESPN		CNGB1	SNX5	COQ10B
NKX3-2	KCNK17		ACKR2	RAB10	BEND3
PCSK1	CCDC3		CHN2	VAMP4	LSM10
TBX20	PCDHA1		IGF1R	USP34	EIF4ENIF1
NRG3	PUS3		SRRM3	KLHDC10	LOC100272217
HNF1B	NECAB3		PERM1	PVRL1	RIC8B
PROB1	ST6GALNAC5		THPO	SS18	FIP1L1
FEZF1	SPRY4		XKR9	LNPEP	AGFG2
NKX1-2	ADAMTS10		TMEM179	LONRF1	GAN
VSTM2B	ADAMTS12		NQO1	APOLD1	MTF2
SP9	AMN		GRM4	MAP4K3	VPS8
SHISA9	RNF32		PHEX	YTHDC1	TAF10
SHISA7	COL21A1		KCNK9	VPS35	ADCK3
ACOXL	OSBP2		CHRNA2	MIR3661	MICU1
FGF13	WNT3		RNF212B	RNF19A	ADPGK
NKX2-6	TET1		MPP2	HIPK1-AS1	NSUN2
PRDM6	CPEB1		NBPF20	NR3C2	EIF2B2
TMEM132C	MATN4		COL5A1	C1orf109	THAP9-AS1
GRIN2A	LIMD2		IGSF9B	UBE2M	RGS5
GAD2	ITIH5		GOLGA6L22	FAM192A	HSP90AA1
ESRRG	SLC35G2		CTCFL	AXL	HERC6
GABRA1	SOST		AARSD1	PUM1	HRSP12
ADCYAP1	ULBP1		LPIN1	ASUN	PGBD2
GRIA4	TRABD		ABCG2	NR1D2	C20orf27
URAD	ZKSCAN7		DDX19B	SYNCRIP	DONSON
HMX3	KIAA0226L		CDH13	SPRY1	ZSWIM6
CNPY1	CWH43		TRPM1	ATP1B3	CLDND1
NTF3	PIF1		PIK3R5	PAN3-AS1	YWHAQ
SFTA3	ZNF606		RYR3	IVNS1ABP	ARL5A
RIMS2	ANKRD53		CACNA1B	DDX17	DHX35
ACTA1	FBXO17		PROX2	GLUD1	GPAA1
BSX	SYNDIG1		TTC34	ARHGEF12	NT5C3A
FAM19A5	TAF7L		CBR3	PIM1	FAM175B
RASSF10	SYNPO2L		PPP2R2C	FLJ31356	TRAM1
TBX18	TNIP3		CACNA1E	ACBD5	AP3M1
C9orf172	ZNF671		PPP5D1	KLF10	YTHDF1
UNCX	RIN3		ZNF664-FAM101A	NASP	BBIP1
EVX2	BAALC		KCNA2	FLJ42351	MRPL46
FOXL2NB	EPHX3		NOS1	TOB2	GOSR2
PROSER3	IQCA1		MINOS1-NBL1	LUC7L2	ARMC6
RYR2	ACBD4		CFAP46	SKP1	ATP6V1F
SFMBT2	ISOC2		ARHGAP23	SYDE2	STK39
DBX1	NDNF		SEMA6D	OTUD4	ARVCF
SOGA3	PRDM14		ASCC1	LINC01089	XPC
SLC35D3	HOXD1		IQCJ-SCHIP1	PANK2	PIGK
SHISA2	WNT2B		IQCJ	IKZF2	SREBF2
EBF3	ATP10A		PRSS55	KLLN	MTCH1
LIN28B	PSTPIP2		PDZD7	ITGB1	PTPRK
SP5	ZSCAN18		PDE1C	BROX	SRSF11
GPR139	CACNA1A		MTRNR2L1	COPZ2	HCN3
GDF6	PCDH20		CES5A	KIF9-AS1	DEK
PTGER4	SLC13A3		C1orf127	RAP1B	TTC8
GRIN2D	NEUROD6		CADM2	EXOSC8	UBE2Z
GRIK3	HHIP		HTR2A	PPP1R12A	MCOLN1
ADRB1	MAL		PDZRN4	YES1	RAB14
ADRA2A	ICAM4		ARHGAP40	EFCAB11	INTS4
HOXD13	PDE4DIP		C7orf72	TANC1	TMCC1-AS1
HOXA13	NECAB1		ITGAM	SMAD2	SZRD1
GDNF	NPFFR1		C16orf82	PLXNA2	CRB1
TWIST1	SMOC2		RARA	WDR77	DUSP3
SOX9	SMOC1		PDE6B	ALCAM	ATP6V1D
SHH	CHP2		TOPAZ1	ID2-AS1	PSMD9
CYP1B1	KCNK12		NWD2	DLEU2	EDEM3
	GBGT1		SDK2	EIF4A2	PEX16
	SLC22A3		ALOX15B	CLK1	NDFIP1
	PGM5		TMEM132C	PPP2R5E	ZNF131
	HLX		SGCA	SRSF4	ZRANB2
	GJA3		GRIN2A	MYBL1	CHD1L
	DMRT1		RBM20	TLE3	MPHOSPH9
	PROK2		SYNPR	U2AF2	MAP3K3
	ALX4		ANK2	MARK2	RSRC1
	GABBR1		ITGB2	RCOR1	RTCA-AS1
	UCP1		GRM8	TBC1D10B	STX6
	SLC5A7		TENM2	TMEM129	TCTN3
	ADAM12		FPGT-TNNI3K	CASP3	MLF2
	PRDM13		NAV2	RRAS	IPO8
	NGB		URAD	VEZF1	ZDHHC5
	CDH22		JAKMIP3	NR6A1	RPS19BP1
	OVOL2		C2orf70	CTDSP2	USP6NL
	CLDN6		MYO1H	SLC38A2	CNOT10
	CCDC181		POTEF	DUSP6	SAP30L-AS1
	ADCY1		C2orf80	YPEL2	NKTR
	SEZ6L		PDE4C	VAV2	ZC3H6
	COL14A1		KIAA1217	OSER1	CHTF8
	CACNA1I		LOC653486	CHIC2	ATRN
	DAB1		ASIC2	MIR22HG	PDS5A
	HCN1		ARSA	UBE2I	PPP1R11
	HIST1H2AJ		RBFOX3	LINC00324	DNAJB12
	HIST1H2BB		TENM3	CCDC148	UROS
	FGF12		GRXCR1	ESYT2	SPPL2A
	NEUROG3		OC90	FCHSD2	BAHD1
	MST1		FAM155A	CTNNB1	STARD7-AS1
	RET		LAMA2	GRK5	SEC24B-AS1
	SPTBN4		NTM	TSC22D1-AS1	RAB5B
	PCDHB16		SLC6A3	ARHGAP12	BUB1B
	KIAA1614		RYR1	ABHD17C	ZNF624
	SLC7A14		TMPRSS7	HNRNPH3	HIF1A-AS1
	CPNE5		INS-IGF2	ANKRD28	C16orf58
	ZDBF2		MUC17	ZC3H15	KHSRP
	DPP10		NBPF10	RFX2	LOC100288842
	ZNF492		DEFB116	SBDS	TRMT112
	BEGAIN		KCNIP1	RTN4	ATG2B
	ZFP28		NME1-NME2	RPS25	USP14
	SYT13		EXOC6	EIF3A	PSMA7
	ZNF471		FRRS1	COL4A3BP	PDIK1L
	ARHGAP20		CLPSL1	CSRNP1	COQ4
	GPR158		ARHGAP28	CREB1	FAM122A
	AHRR		CFAP58	CHD4	OMA1
	PNMAL2		NTRK1	MNT	ARPC5
	PPM1H		IGF2	TAB2	C16orf87
	KCNS2		RPS6KA2	ATG3	BZW2
	DSCAML1		OR5D16	EGR1	CHMP3
	C3orf14		OR4A16	FAM53B	ACTR10
	GJD2		OR4A5	BRD3	RPE
	TTYH1		OR4C12	ACSL3	UBN2
	NRIP3		OR4X1	GOPC	WDPCP
	ADCY2		OR2T4	FKBP7	RALB
	BCL2L10		OR2M3	HSP90AB1	SNRK
	RAB25		ITGA11	CD63	PREPL
	COL8A1		FIGLA	CCDC6	ZNF281
	CNNM1		C10orf90	MIR4521	SENP8
	ASIC3		LCN9	H2AFV	IL1RAP
	SLC17A7		TMEM211	VEGFA	N6AMT1
	PRDM8		RPL35A	STX3	MAPK14
	STOX2		RPL24	CREB3L2	KIN
	SHD		NPY	DCAF16	GSG2
	CELF4		DBH	HDAC4	AKIRIN1
	DPYSL5		EPX	ARF4	LMBRD2
	HTR7		RHAG	PEX13	RSG1
	CPXM1		PAH	PPP1CB	MYSM1
	L1TD1		SGCG	MAP3K1	RNF2
	CRCT1			SLC44A1	ZBTB21
	HMGCLL1			PROSER1	TSC2
	GPR27			MIR4734	NBPF8
	SNTG2			UBL3	MED17
	RIPPLY3			RFX7	TULP3
	PCDHB13			CKS1B	PTPN1
	PCDHB12			BARD1	2017-03-07
	PCDHGB5			CXXC4	IP6K1
	PCDHGB3			FAM91A1	NUCB2
	PCDHGB2			GLYR1	DIS3
	PCDHGB1			SLC19A2	MIA
	PCDHGA7			WNK1	ANKRD16
	PCDHGA6			RND3	YME1L1
	PCDHGA5			ARHGAP11B	TTC28-AS1
	PCDHGA4			TMEM238	AK9
	PCDHGA3			LINC00235	KBTBD3
	PCDHGA2			TRIM33	SUGT1
	PCDHGA1			ABI1	LINC00909
	PCDHA8			SNTB1	AGPAT5
	PCDHA7			ARL6IP5	MYL6B
	PCDHA5			ZNF276	MBD1
	PCDHA4			LOC101929066	ZNF260
	PCDHA3			MIR3134	TMEM184C
	PCDHA2			VPS13A-AS1	USP47
	RBFOX1			RNF11	NTN3
	RCC2			PCM1	NLN
	SLC30A10			MIR4674	NCSTN
	TRIM36			PHF13	IPO4
	CYTL1			TERF2IP	OGFOD2
	TMEM176A			PUM2	C12orf73
	TMEM63B			TRAF3IP2-AS1	CD2BP2
	SOX18			MYC	HMGN3-AS1
	STK32B			CENPBD1P1	PTCD1
	RNLS			FGF9	PTK2
	SLC47A1			WDR74	IST1
	PNMAL1			KDM6A	TOP1
	KLHDC8A			EHD1	RASGEF1B
	RNF220			HMGB2	PIK3C3
	ZNF334			RGL2	LTV1
	CRTAC1			HSPH1	SERF2
	NODAL			RWDD1	ZBTB14
	FRMD4A			TP53	RUNX2
	LIMS2			LETM2	ZNF692
	ELOVL2			TMEM131	ADAT2
	BCOR			PPTC7	TARSL2
	GIPC2			JARID2-AS1	POP4
	BHMT2			CCDC92	FGD5-AS1
	BTG4			GOLIM4	ISOC1
	MYO3A			SMIM14	IKBKB
	SIX2			PTPN12	MIR6853
	NOX4			PNRC1	TTC32
	GYPC			ZADH2	SS18L1
	PAX5			CSK	ARMC8
	CCR10			KIF13A	POLR1A
	PEX5L			KANSL1L	ASB3
	GPR83			TMEM8A	LIPT1
	ATP8A2			KHDRBS3	SUCLG1
	SYT17			ZNF580	NAMPT
	NTM			NUCKS1	KIAA1958
	PRRX2			ASH1L-AS1	ASAH2B
	SHANK1			CDK4	C12orf60
	TRIM17			ZMYND11	PTPN9
	CNR1			NAB2	SAYSD1
	KLF13			GNAS	RCN2
	THAP4			FAM102A	PIAS4
	FAM135B			IL6ST	SRRD
	VILL			PDZD8	NT5DC1
	G0S2			SH3GL1	C1QBP
	GPX7			HNRNPA1	THAP1
	CPAMD8			ANKRD50	YBX1
	ARRDC2			GNB1	SUV39H2
	DNM3			CDKN1B	TBK1
	PPP1R16B			MIDN	MAX
	MOXD1			MIR1181	BRIP1
	MAGI1			UVRAG	PABPC4
	TSKU			NOA1	FAM63B
	EGFL6			NDUFV2-AS1	PDPR
	CNRIP1			GAREM	SMC6
	TRIM58			INO80B	RAF1
	PAMR1			AAK1	C8orf37
	CHRDL2			TEAD2	BCL2L13
	SPEF1			HNRNPUL2-BSCL2	STAU2
	FAM19A5			NRARP	SPTSSA
	TBC1D30			PLAGL2	RAB23
	IQSEC3			CDKN2C	FBXO3-AS1
	KIAA1024			RBM26-AS1	TMEM126B
	PACS2			CD164	TMEM218
	ZFR2			SFPQ	PIP4K2B
	RFTN1			KIAA0922	RNF138
	ZC3H3			RAB26	PKNOX1
	ZZEF1			ITPRIP	MORN5
	N4BP3			MYH9	SF1
	DDN			INTS9	FAM86JP
	SLC8A2			UTP20	ALG11
	NMNAT2			SPSB1	SERTAD1
	RIMS1			NRIP1	PAFAH2
	MAST1			KLF3-AS1	ATP6V0B
	SBNO2			CNKSR3	CDK19
	ARSG			PAXBP1	ZNF672
	NLGN1			LCOR	MIR5703
	KBTBD11			TOMM70A	PFDN4
	SRGAP3			LRBA	MINOS1
	SV2A			ILDR2	GLCE
	SNAP91			ARHGAP11A	VPRBP
	ELMO1			JMY	ANKRA2
	DNAJC6			DDIT3	TIPRL
	SPOCK2			DUSP14	PARP8
	PHYHIP			TMEM165	ME2
	FAM65B			CORO1C	HIRIP3
	FAM115A			UGCG	CDC42SE2
	ZNF536			SRF	MRM1
	ECE2			PDCD10	FDX1
	NPHS2			PRRG2	STYX
	ZNF354C			LRRC1	CTDNEP1
	HEYL			SEPHS1	C1GALT1
	ZNF232			TBCC	SMC3
	ZNF229			LOC344967	TRIM26
	KCNV1			FOS	TMEM179B
	GAPDHS			ZBTB5	BIVM-ERCC5
	FRRS1L			DUSP10	GPS2
	OLFM1			MYO10	ZNF460
	RBPJL			FNBP1L	ZNF146
	MOK			SEC16A	NELFA
	KCNK2			KCNIP2-AS1	FCHO2
	INSRR			VGLL4	SCAI
	CNTNAP2			PCGF2	AKAP13
	TRPS1			RPS6KA2	LINC01138
	MACROD1			ZBTB18	RABIF
	TMEM176B			TEAD4	TAB1
	REM1			LAPTM4A	DNAJC11
	TAC1			PTPN4	UHRF1BP1L
	NRG1			MAP3K11	HOMEZ
	ST6GALNAC6			COPS5	MKLN1-AS
	STRN4			BMPR2	STRBP
	DMGDH			TRAF4	LOC100507283
	TRHDE			BCL11A	RTTN
	GREM1			MEGF9	ZNF451
	SLC16A8			HIST2H3A	SIDT2
	TBX21			SAMD11	PHLPP2
	ST8SIA5			SATB1	GRPEL1
	ZDHHC1			FBXL15	CANX
	DDX25			PAWR	CHURC1
	ZNF215			GGPS1	INO80
	ACAN			ATP1B1	PCNA
	ATP6V0A2			BFSP1	TMEM123
	SPON2			PLCB3	UHMK1
	RGS17			HP1BP3	ATE1-AS1
	FSCN2			DIDO1	DEPDC4
	NTSR2			TBL1XR1	APPBP2
	EPB41L3			PFKFB3	EPB41L4A-AS1
	MAGI2			MYLIP	LMBRD1
	LAMP5			PDGFC	PRPF38B
	DKK1			ZBTB25	XRN2
	ALDH1L1			FOXO1	ABCF1
	FOXE3			SPAG9	PSMC3IP
	FOXD4L1			MTMR4	CCDC61
	FBXL21			TAF1D	VARS
	NID2			USP25	NCOA7
	DLEC1			KLHDC2	TBC1D2
	TRPA1			TUBA1B	STK40
	SNCA			NUDCD2	CHEK1
	NXPH2			PARD6B	CHKB-AS1
	IRAK3			SP1	CCDC14
	WIF1			SHF	YTHDF3-AS1
	ZNF90			MSMO1	ATP6V0A2
	TRH			LOC101929633	GNA12
	FSTL1			NCOR2	CGGBP1
	STMN2			BBX	LSG1
	LECT1			KIAA0100	MTR
	ZPBP			HNRNPH1	C2orf42
	MMP23B			SNHG3	TFB1M
	ALX1			STK11	THRAP3
	SLC2A3			RAB11FIP3	EPC2
	RASGRF2			C3orf58	RBM45
	RAB31			PAICS	MED20
	GJB6			ANKHD1	C14orf119
	C1QL1			PCBP1	NDUFS7
	PPP1R13L			PTBP1	HACE1
	CPLX1			FBXL20	TPP2
	CPLX2			ITM2B	CYLD
	41525			VASP	TMEM50B
	CHL1			LOC100288846	DIP2A
	CELF2			EEF2	CCNL2
	PVR			SPRED2	PRCC
	THY1			CIC	CEP350
	PRKG2			MPRIP	DTWD1
	PLCD1			USP3	TIPARP-AS1
	ENPP2			PCAT6	UTP18
	NPY5R			PGAP1	DRG1
	NKX6-1			MLLT4-AS1	TNFRSF21
	NEUROG1			RREB1	CDAN1
	SPON1			ALKBH5	SEC11A
	IKZF1			LOC101927497	HTT-AS
	HS3ST2			AXIN2	PSIP1
	HS3ST3A1			ZBTB7A	ADAM10
	HS3ST3B1			HSPA8	SERTAD4-AS1
	CACNA2D2			UFL1	RPS27L
	NPY4R			KAT6B	SHCBP1
	NAP1L4			USP12-AS1	ZSWIM5
	MT3			POLR2L	CUL2
	MT1G			RPRD2	PCGF5
	CD200			RNF145	C12orf66
	GOLGA3			ANKRD11	FNTB
	SPEG			ZNRF1	C6orf89
	RAMP3			MAML3	AKAP3
	CLDN11			NAA50	PCBP2
	NHLH2			DACT1	SOCS6
	LYL1			HADHA	CNOT4
	LAMA1			ANP32B	FGFBP3
	TLX1			SMC4	PLCB3
	APBA2			WDFY3-AS2	TCHP
	HCN4			FIBP	NFX1
	KCNE3			RICTOR	LOC100131626
	NAALAD2			NFIB	TMBIM6
	SALL2			RAB24	TRAPPC12
	MOS			MBD4	PLEKHA8P1
	HBZ			ETV4	LRP8
	GSC2			RCC2	TMX1
	GPR12			TM2D2	ELAC2
	GLI2			DACT3	TCERG1
	FOXL1			LOC100507217	B3GALT6
	FGR			SSBP2	ZBTB20
	NR2F6			DUSP8	OTUD1
	S1PR3			CCNY	KIF5B
	CDX4			ATXN7	MAPK6
	ATP5G2			TJP1	CEBPZ
	PHOX2A			IFFO2	C11orf58
	ACTC1			PCF11	SCRN2
	SIM2			BCL2L1	FAM227A
	PITX3			PPP1R2	YAE1D1
	PDE1C			NOL4L	CDK8
	MMP9			THRA	KAT2B
	KCNJ8			OAZ1	ASCC3
	KCNC1			PRKD2	MRPS12
	GDF10			TMED7-TICAM2	SESTD1
	DOCK2			TNRC18	ADD1
	PDIA4			UBAP2	LAMTOR3
	CXCL14			ABT1	RAVER2
	NPFFR2			CDKN1A	FNDC3A
	IGDCC3			TEAD1	RNF111
	NAPSA			PHLPP1	DPY19L1
	ECEL1			JUNB	BLOC1S3
	NTN1			GSPT1	DDX1
	CYP7B1			CCP110	SEC22C
	KL			RRNAD1	RASAL2-AS1
	GCM2			WHAMM	MAPK8IP3
	DLGAP1			RNF44	PMEL
	DLGAP2			AGTPBP1	ZNF721
	KCNAB3			PATZ1	TIGD6
	DGKI			TRIB1	RSRP1
	MTMR7			GSK3A	WDR92
	DPF1			MLXIP	GTPBP1
	NPHS1			LINC-PINT	LOC101927814
	TCF15			SLC12A2	RSAD1
	SPOCK1			FHOD1	PLCD1
	MMP2			CDCA2	SEC24A
	KIF5C			MIR3912	MRPS15
	ARHGAP35			MLLT11	CLUHP3
	GNG4			ETS2	RBM48
	GPC5			FAM96A	CCDC138
	ESRRB			CREBBP	TRIM52
	ERG			ACTN1	GMIP
	DTX1			LOC51145	SNX13
	CTNNA2			CIPC	TSTD3
	CRABP1			ECT2	HSPA5
	ASCL1			RERE	GOLGA5
	GNA14			MTUS1	UBE2Q1
	H6PD			ZHX1	FAM86A
	CHST2			MAP3K5	POLR2C
	FADS2			ZBTB7B	TRAPPC13
	BEST1			SPRY2	SH3GLB1
	SLC7A4			MC1R	SMURF2
	PYY			ZFAS1	FUT8-AS1
	SERPINB9			ANO8	ATP5E
	FLT3			PPP2R5A	HACL1
	FGF11			GIT1	SSU72
	EMX1			TMPO-AS1	DAK
	COCH			LOC100507634	BZW1
	CH25H			EPB41L1	LOC101060091
	TNFRSF10C			LDB1	NOL8
	DLK1			CDC42EP4	RNF181
	TRADD			GCLC	PIH1D2
	PCDHGB4			PTMS	CIRBP-AS1
	PPFIA3			NUDT4	CCT8
	ITGA8			VAPA	LINC01003
	CNTNAP1			MRPL36	RNF7
	GALR3			SAMD5	MIR5091
	IRS4			GSE1	TOPORS
	UTF1			CDK5	LOC100289511
	HIST1H3C			ZBTB34	NIFK-AS1
	HIST1H2BE			HMGN1	MPP5
	HIST1H2BM			TNKS2-AS1	DBF4B
	ZNF132			CEMIP	AFF4
	WNT2			SLC39A10	ENY2
	VIPR2			TMEM263	TRMT1L
	UCN			AAMP	HSPA14
	CLEC3B			CYTH3	TFAM
	CLDN5			LRCH4	FICD
	THBS4			SAMD10	CDK7
	TAL1			PLXNB1	C1orf174
	STAT5A			FBXL14	U2AF1L4
	SPIB			NMRK1	ZNF337
	SNCB			ABHD17B	RSBN1
	SLC18A2			MYCBP2	TMEM55B
	SLC6A1			SLC29A2	C16orf93
	SLC5A2			HSP90AA1	NR1H2
	ST8SIA1			HEY1	CIDECP
	SFRP5			OVOL2	PTGES2
	SFRP4			GINM1	CEP83-AS1
	SFRP2			CHD3	SPPL3
	CXCL6			SPHK1	IMPA1
	SCTR			SLC35F5	LOC644656
	CLEC11A			ICOSLG	RNF34
	RBP1			FOXO3	NFATC2IP
	RASGRF1			YWHAG	ARPC4
	RARRES2			RNASEK	BAP1
	PTPRN			PRKCE	EIF4EBP2
	PTPRM			ERLIN1	TMEM170A
	PSD			UGP2	LOC654841
	PKN1			CDC42BPB	ABHD12
	PRKCG			WEE1	SNW1
	PER1			TMEM256-PLSCR3	MYO1D
	PDE4B			CREBRF	DENND5B-AS1
	PCSK2			SEMA4C	XAB2
	PAK3			FH	BRWD1-IT2
	OPCML			PIK3R3	KIF21A
	NTSR1			RRBP1	UFD1L
	GPNMB			ATP11A	AP1AR
	NID1			MIR1538	GDAP2
	IRF4			PLK2	THOC7
	LY6H			SMAD7	EYA3
	LSAMP			H1F0	CIT
	LEPR			ATAD3A	TMX4
	KCNS1			NEK7	ZNF852
	KCNMA1			LGR4	PANK3
	KCNJ3			YY1AP1	MIR933
	KCNA6			NR1D1	GPR107
	KCNA5			LPHN1	RBBP5
	KCNA3			FARP1	TIAL1
	ITGA9			ARFGEF2	ZNF136
	ITGA5			RNU86	C19orf68
	IRF8			PRDX6	RAB1A
	HLF			PRMT1	ARL5B
	HCK			POLR2H	ZBTB32
	GYS1			TMEM51	EHBP1
	GRP			SPTBN1	SNRNP40
	GRIK5			ST13	CUL3
	GNA11			ADAMTS6	PRICKLE4
	GLP1R			PRKAR1A	CTIF
	GJA4			RNF19B	SPR
	FLT1			ABL1	TRAPPC3
	FGF4			ASXL1	TARBP1
	FGF2			MALAT1	H2AFX
	FES			ENAH	TEX40
	FBN2			LOC100288911	GORASP1
	FBLN2			NFIB	TCEB3
	ELANE			XPO7	EFTUD1
	DES			PDE4DIP	ADAR
	CRYM			KDM4B	NEK4
	CRHR2			GPCPD1	ABCF2
	CRHBP			MEF2D	FARS2
	CKM			MYCL	EMC3
	CDO1			FBXO30	UCHL5
	CDH4			ATF3	ZNF791
	CD72			CASZ1	DNAJC13
	CD38			SMAD3	AZIN1
	CD34			ZNRF2P2	KATNBL1
	CD1D			C16orf72	BCAS3
	CBR1			LARP4B	REV1
	BTN1A1			NIPSNAP3A	KIAA1429
	BNC1			SNORD31	TPM3
	BAI1			LDLR	TIMM8B
	ATP6V1B1			ANG	L3HYPDH
	ASIP			SGK1	PNPT1
	SHROOM2			SH3BP4	NCOA3
	AKR1B1			CNNM2	ITGAV
	IL12RB2			RNF168	FAM86HP
	HSF4			AATF	TCTE3
	HCRTR2			MTFP1	GTF2E1
	HAS1			LRCH1	HIST1H4B
	MLNR			GRHL1	GTDC1
	GALR1			FRAT2	C19orf48
	FOXF1			ETV5	GATAD1
	EREG			ZFP36L1	SDHB
	MEGF8			C17orf58	ARID3B
	CELSR3			PPP1CC	PPP1R8
	DSCAM			LMNB1	RRP8
	DIO3			TNRC6A	PSMC1
	DGKQ			DDIT4	AVEN
	DGKG			PTPRF	CEP192
	CTNND2			ERF	USO1
	OCA2			C15orf39	VTI1B
	TRIM67			SLC25A10	QTRTD1
	C11orf85			PER2	STIP1
	CNGA3			RTN4RL2	CGRRF1
	ALDH1A3			ZNRF2	BLM
	FAM132B			KLF12	ZNF554
	SRRM3			METRNL	EDEM2
	HMCN2			RUNX1	CETN4P
	FAM71F2			CSNK1E	ZFAND3
	LACTBL1			BAZ1B	ANKFY1
	PDE1B			LOC100652758	FTCDNL1
	CCNI2			TMSB10	BMP2K
	ABCC8			DLG1-AS1	CAP2
	LOC100996693			DLG4	LIN9
	CAPS2			POP5	CCDC115
	TMEM179			FBXL5	RPS14
	MXRA8			MIR6791	CBFB
	YAE1D1			ATF4	FNIP1
	LBX2			CDR2	GMEB1
	PTGDR			ZNF639	SRSF9
	TNFRSF8			FLJ37453	DNAJC5
	CIDEA			LZTS2	LOC100507506
	SLC2A2			ACAP3	KDELR1
	ACTN2			ABTB2	TRNAU1AP
	EPHA6			PKM	PEF1
	NBPF20			TGFBR3	TANGO2
	L1CAM			NAPA	VPS26A
	NBPF9			MIEF2	MCM3
	ZNF730			VCPIP1	URGCP
	MGAT4D			APRT	CAAP1
	FAM26F			RAI14	PRKDC
	NOL3			GAB2	SPSB3
	SLC1A6			NBN	C16orf71
	FAR2			FURIN	PPAP2B
	ZNF423			ZFAND6	IKBIP
	AKR1E2			BAZ2A	ARHGEF7
	KCNE1			GATSL3	PHOSPHO2-KLHL23
	ACTN3			HNRNPF	LRRFIP2
	TMEM200A			PGP	NET1
	SAMD3			BSG	TMEM5
	CDH13			LOC113230	IGFLR1
	CHRNB4			MIR3190	LIN37
	ZBTB7B			FBXO7	DARS-AS1
	CRHR1			PAFAH1B1	SLC25A4
	ALOX5			CTTNBP2NL	ZNF593
	KHDC1			ACTN4	RAI1
	PIK3R5			GNB2	TRIM37
	RYR3			ATN1	PTBP2
	CACNA1B			KCNMB4	CKAP2
	POMGNT1			DMPK	ALYREF
	C3orf55			TRERF1	HARBI1
	SLC22A31			SLC38A1	NDFIP2-AS1
	CA9			ATP1A1	MBTPS1
	LOC554223			SKIL	ITGB1BP1
	SHISA8			ARHGAP21	PRRC1
	DNAH8			FAM72C	RPGRIP1L
	SLC35F4			MAN1A1	PTPN2
	CACNA1E			WSB2	FAM86EP
	PPP5D1			IGF1R	TUBE1
	ANK3			HRC	AHCYL2
	GABRA4			METTL21A	C1orf159
	NOS1			ACACA	MIR6790
	TMEM235			RRM2	CCDC142
	MBD1			MIR7845	TRRAP
	CKLF-CMTM1			FOSB	CHRAC1
	ALDH7A1			FUBP1	GRINA
	BMP3			SUZ12P1	ZNF202
	CFAP46			REL	KPNA2
	ADCYAP1R1			ITGA2	LOC728323
	PHACTR3			SAMD11	RNF4
	SEMA6D			LOC100505921	UBE2W
	STON1-GTF2A1L			CCDC78	WDTC1
	LOC646862			LAPTM4B	NOTCH2NL
	WI2-2373I1.2			APMAP	INSR
	C19orf81			ARPC2	GATB
	DHRS4L2			MAGI1	GEMIN8P4
	TCF24			KLHL21	PPA1
	MEF2C			AGPAT1	TKT
	SEC14L6			CMIP	PTDSS1
	C8orf88			TCF7L2	SAV1
	MCIDAS			RABGGTB	GCDH
	PTH1R			PVRL3-AS1	OPA3
	CASR			MTHFR	RALGPS2
	CBS			SMC2-AS1	TRIM27
	ALPL			CGN	ZNF507
	PRRT4			CMC2	FAM49B
	CCK			ZC3H4	GEMIN2
	CD14			SMARCD3	ERI2
	SLC6A2			CLSTN1	RNF13
	NIPAL4			SLC16A1-AS1	NCEH1
	ZNF829			SMG1	CCNT2
	C12orf56			GNG12	GNG5
	FREM3			C1orf213	KCTD10
	CHRNA3			RNF167	P4HB
	TBX20			JMJD1C	FDX1L
	PDE4D			FOXP4	SLC41A3
	GABRA5			ADD3-AS1	PEX5
	PDZRN4			CXADR	LSM14B
	FAM159B			DDX6	ARIH2OS
	ANKRD33B			LAMA5	EZH2
	BHLHA9			RIPK2	PROSC
	CCDC175			ACHE	C9orf40
	ITPRIPL1			SSSCA1-AS1	MED6
	ZSCAN12			NFIA	NDUFV2
	PPP2R5C			NFIC	ABHD17A
	AOX1			ADCK4	ERC1
	ANPEP			PMEPA1	WDR12
	ANKRD34C
	NACAD
	PROM1
	CTXN2
	RFX8
	ARHGEF33
	ZNF880
	TTC28
	C18orf42
	SHISA7
	UBE2QL1
	C5orf52
	GRID2IP
	PPP1R3G
	C17orf104
	NWD2
	ZNF814
	RIIAD1
	ELAVL4
	ARL5C
	ETS1
	GREB1L
	DCHS2
	ANK1
	C9orf47
	ALOX15B
	ALOX15
	SYN3
	FOXI3
	NOTO
	HRH2
	SYNPR
	AEBP1
	CHST8
	METTL24
	GALNT9
	PLIN2
	TMEM240
	PARP15
	ACP5
	EBF4
	GSG1L
	SYNDIG1L
	CNPY1
	CCDC64B
	PCP4L1
	41343
	LINGO3
	KBTBD13
	ADM5
	MROH6
	CYP11A1
	EIF4E1B
	SH3RF3
	C9orf129
	KIAA1217
	FAM162B
	FOXD4L6
	TLX1NB
	CLEC2L
	TSPAN11
	SHISA3
	ONECUT3
	MFSD2B
	PEAR1
	ASPG
	KDM6B
	UNC13A
	DLGAP3
	GLB1L3
	TMEM200C
	LAMA2
	TF
	SLC6A3
	RYR1
	FAM159A
	INSC
	LGALS7B
	SYCP2L
	FOXL2NB
	RSPO4
	MESP2
	NBPF10
	ZDHHC19
	TBC1D28
	EFEMP1
	TRIM71
	GPR149
	NBPF8
	LPPR5
	POMC
	GALNTL6
	ZNF704
	AARD
	ACTL10
	FAM132A
	RLTPR
	LDLRAD2
	CCDC184
	LURAP1
	SPRN
	ZSCAN23
	ANKRD20A2
	ANKRD20A3
	ARSI
	XKR7
	C1QL3
	SLC6A17
	SERP2
	ZNF311
	CLVS2
	LRRC38
	SHE
	RIPPLY2
	FBXO47
	EID3
	TRIM72
	C1QL4
	NTRK1
	C2CD4B
	ITGB4
	PLCXD3
	PKP1
	ANKRD34B
	ITGA11
	MAP1LC3C
	ZYG11A
	DBX2
	PAPL
	TMEM220
	FIGLA
	HBM
	FAM109B
	IL17REL
	ZNF470
	PTGIS
	PTGER1
	ABCB1
	OXTR
	OXT
	NPY2R
	MAOB
	ITGA4
	HTR6
	HTR4
	HTR1B
	GRM3
	GRIN2B
	GABRB1
	EPO
	DRD5
	DRD4
	DRD1
	CYP27A1
	CYP2A13
	CYP2A6
	CHRNB1
	CACNB1
	AVPR1B
	AVPR1A
	ATP4A
	ADRA2C
	ADRA1D
	CR1
	MPZ
	F10
	CFTR
	AVP
	SLC5A5
	NOTCH3
	LTBP2
	LOR
	COL5A2
	NDP
	LHCGR
	KCNA1
	KAL1
	JAK3
	ICAM1
	GUCY2D
	FBN1
	F13A1
	COMP
	ADRB3
	ACVRL1
##Pan-cancer hyper/hypo genes represent the associated genes or their flanking 2kb regions overlapping with at least one pan-cancer hyper/hypo conyon or cUMR
## Conserved Canyon/cUMR genes represent the associated genes or their flanking 2kb regions overlapping with the top 1000 consever canyons or cUMRs order by their entropy in Supplementary file 2

## Sheet: GO_Hypermethylated_Canyons
Category	Term	Count	%	PValue	Genes	List Total	Pop Hits	Pop Total	Fold Enrichment	Bonferroni	Benjamini	FDR
UP_KEYWORDS	Homeobox	108	24.8848	1.06176e-111	HMX2, CDX2, HMX1, HOXD12, HOXD13, HOXD11, HOXC6, BSX, HOXC8, HOXC9, NKX6-2, HOXC4, PITX2, PHOX2B, SATB2, LBX1, EMX1, NKX2-6, BARHL1, BARHL2, EMX2, SIX3, VAX2, VAX1, PROX1, HHEX, HOXD8, MSX1, SIX1, HMX3, UNCX, TSHZ3, HOXA13, ONECUT1, ONECUT2, HOXB13, VENTX, OTP, HOXA1, NKX1-1, NKX1-2, LHX1, LHX2, HOXA7, LHX3, NKX3-2, HOXA10, LHX4, HOXA9, NKX2-1, LHX5, LHX8, LHX9, NKX2-5, NKX2-2, DBX1, NKX2-3, GSX2…	434	262	20581	19.5479	2.68626e-109	2.68626e-109	1.38192e-108
INTERPRO	IPR001356:Homeodomain	107	24.6544	1.96006e-108	HMX2, CDX2, HMX1, HOXD12, HOXD13, HOXD11, HOXC6, BSX, HOXC8, HOXC9, NKX6-2, HOXC4, PITX2, PHOX2B, SATB2, LBX1, EMX1, NKX2-6, BARHL1, BARHL2, EMX2, SIX3, VAX2, VAX1, HHEX, HOXD8, MSX1, SIX1, HMX3, UNCX, TSHZ3, HOXA13, ONECUT1, ONECUT2, HOXB13, VENTX, OTP, HOXA1, NKX1-1, NKX1-2, LHX1, LHX2, HOXA7, LHX3, NKX3-2, HOXA10, LHX4, HOXA9, NKX2-1, LHX5, LHX8, LHX9, NKX2-5, DBX1, NKX2-2, NKX2-3, GSX2, GSX1,…	420	256	18559	18.4692	1.10939e-105	5.54697e-106	2.87174e-105
UP_SEQ_FEATURE	DNA-binding region:Homeobox	94	21.659	1.23183e-105	HMX2, CDX2, HMX1, EVX1, EVX2, HOXD12, PRRX1, PAX6, HOXD13, PAX3, HOXD11, HOXC6, BSX, BARX1, HOXC8, HOXC9, BARX2, HOXC4, NKX6-2, PAX7, POU4F3, POU4F2, POU4F1, ALX4, PITX2, PHOX2B, SATB2, LBX1, RAX, GSC, EMX1, OTX1, BARHL1, BARHL2, EMX2, OTX2, SIX3, VAX2, VAX1, HHEX, HOXC12, HOXD8, MSX1, SIX1, HMX3, UNCX, HOXA13, ONECUT1, ONECUT2, HOXB13, VENTX, OTP, HOXA1, NKX1-1, NKX1-2, LHX1, LHX2, HOXA7, LHX3, …	425	191	20063	23.2328	1.46096e-102	1.46096e-102	1.98856e-102
UP_KEYWORDS	DNA-binding	218	50.2304	1.01479e-102	CDX2, HOXD12, HOXD13, RORB, HOXD11, BSX, PGR, FLI1, NKX6-2, FOXF1, HIST1H2BI, FOXF2, TWIST2, PITX2, TWIST1, PHOX2B, EMX1, NKX2-6, BARHL1, BARHL2, EMX2, EOMES, PROX1, TBR1, PRDM8, MSX1, FOXG1, UNCX, HOXA13, HOXB13, VENTX, OTP, FOXH1, TCF21, T, TAL1, NKX1-1, NKX1-2, LHX1, LHX2, LHX3, LHX4, HOXA10, LHX5, NKX2-1, LHX8, NKX2-5, LHX9, NKX2-2, NKX2-3, ESRRG, ZNF521, EN1, EN2, NKX6-1, SHOX2, DLX1, ZFHX4,…	434	2050	20581	5.04289	2.56742e-100	1.28371e-100	1.32078e-99
INTERPRO	IPR009057:Homeodomain-like	113	26.0369	3.5785e-102	HMX2, CDX2, HMX1, HOXD12, HOXD13, HOXD11, HOXC6, BSX, HOXC8, HOXC9, NKX6-2, HOXC4, PITX2, PHOX2B, SATB2, LBX1, EMX1, NKX2-6, BARHL1, MTA3, BARHL2, EMX2, SIX3, VAX2, VAX1, PROX1, HHEX, HOXD8, MSX1, SIX1, HMX3, UNCX, TSHZ3, HOXA13, ONECUT1, ONECUT2, HOXB13, VENTX, OTP, HOXA1, NKX1-1, NKX1-2, LHX1, LHX2, HOXA7, LHX3, NKX3-2, HOXA10, LHX4, HOXA9, NKX2-1, LHX5, LHX8, LHX9, NKX2-5, NKX2-2, DBX1, NKX2-3…	420	336	18559	14.8609	2.02543e-99	6.75143e-100	5.24297e-99
SMART	SM00389:HOX	107	24.6544	3.456e-93	HMX2, CDX2, HMX1, HOXD12, HOXD13, HOXD11, HOXC6, BSX, HOXC8, HOXC9, NKX6-2, HOXC4, PITX2, PHOX2B, SATB2, LBX1, EMX1, NKX2-6, BARHL1, BARHL2, EMX2, SIX3, VAX2, VAX1, HHEX, HOXD8, MSX1, SIX1, HMX3, UNCX, TSHZ3, HOXA13, ONECUT1, ONECUT2, HOXB13, VENTX, OTP, HOXA1, NKX1-1, NKX1-2, LHX1, LHX2, HOXA7, LHX3, NKX3-2, HOXA10, LHX4, HOXA9, NKX2-1, LHX5, LHX8, LHX9, NKX2-5, DBX1, NKX2-2, NKX2-3, GSX2, GSX1,…	341	250	10057	12.6229	4.8384e-91	4.8384e-91	4.07774e-90
GOTERM_MF_DIRECT	GO:0043565~sequence-specific DNA binding	122	28.1106	7.80416e-90	HMX2, CDX2, HOXD12, RORB, NR2E1, HOXD11, PGR, HOXC6, BSX, ATOH1, HOXC8, HOXC9, FLI1, FOXF1, HOXC4, GATA4, FOXF2, PITX2, SATB2, LBX1, EMX1, NKX2-6, BARHL1, MTA3, EMX2, EOMES, HHEX, MSX1, HOXD8, SIX1, FOXG1, TFAP2B, TFAP2A, UNCX, HOXA13, SOX2, HOXB13, VENTX, SOX7, WT1, OTP, FOXH1, HOXA1, NKX1-1, NKX1-2, LHX1, LHX2, HOXA7, LHX3, HOXA10, LHX4, HOXA9, LHX5, LHX8, LHX9, NKX2-5, NKX2-2, DBX1, NKX2-3, GS…	389	518	16881	10.2207	3.41042e-87	3.41042e-87	1.10254e-86
UP_KEYWORDS	Developmental protein	144	33.1797	1.08749e-83	MYOD1, HMX2, CDX2, HMX1, WNT3A, GDF6, DZIP1, HOXD12, HOXD13, RORB, EDIL3, NR2E1, SHH, HOXD11, ZIC2, HOXC6, ATOH1, HOXC8, HOXC9, NKX6-2, HOXC4, OLIG2, ROBO3, TWIST2, PITX2, ISLR2, TWIST1, INA, PHOX2B, SATB2, LBX1, EMX1, NKX2-6, EMX2, EOMES, SIX3, VAX2, VAX1, PROX1, HHEX, ASCL1, MSX1, HOXD8, SIX1, FOXG1, RYR2, HMX3, UNCX, TSHZ3, HOXA13, SOX2, HOXB13, VENTX, OTP, T, TAL1, HOXA1, NKX1-2, LHX1, HOXA7,…	434	949	20581	7.1957	2.75135e-81	9.17115e-82	1.4154e-80
UP_KEYWORDS	Transcription regulation	186	42.8571	1.05018e-63	MYOD1, HMX2, CDX2, HMX1, HOXD12, HOXD13, RORB, CBX8, NR2E1, ZIC2, HOXD11, BSX, HOXC6, PGR, GATA2, ATOH1, HOXC8, FLI1, CDKN2A, HOXC9, OLIG3, GATA6, GATA3, HOXC4, FOXF1, GATA4, FOXF2, OLIG2, SCRT1, TWIST2, TWIST1, PHOX2B, SATB2, LBX1, NKX2-6, BARHL1, BARHL2, COMMD3-BMI1, EOMES, SIX3, VAX2, VAX1, PROX1, TBR1, PRDM8, HHEX, ASCL1, SKOR1, MSX1, HOXD8, PRDM6, SIX1, FOXG1, TFAP2B, TFAP2A, VGLL2, TFAP2D, …	434	2332	20581	3.78235	2.65696e-61	6.6424e-62	1.36685e-60
INTERPRO	IPR020479:Homeodomain, metazoa	53	12.212	8.22338e-62	HMX2, HMX1, CDX2, EVX1, EVX2, HOXD12, HOXD11, BSX, HOXC6, BARX1, HOXC8, BARX2, HOXC9, NKX6-2, HOXC4, PITX2, EMX1, NKX2-6, BARHL1, EMX2, BARHL2, VAX2, HHEX, HOXC12, HOXD8, MSX1, HMX3, HOXA1, NKX1-1, NKX1-2, HOXA7, GBX2, HOXA10, NKX3-2, NKX2-1, HOXA9, TLX3, TLX2, NKX2-5, TLX1, DBX1, NKX2-2, NKX2-3, GSX2, GSX1, EN1, EN2, NKX6-1, DLX1, MEOX2, DLX6, DLX5, DLX4	420	92	18559	25.4562	4.65443e-59	1.16361e-59	1.20483e-58
UP_KEYWORDS	Transcription	186	42.8571	9.17774e-62	MYOD1, HMX2, CDX2, HMX1, HOXD12, HOXD13, RORB, CBX8, NR2E1, ZIC2, HOXD11, BSX, HOXC6, PGR, GATA2, ATOH1, HOXC8, FLI1, CDKN2A, HOXC9, OLIG3, GATA6, GATA3, HOXC4, FOXF1, GATA4, FOXF2, OLIG2, SCRT1, TWIST2, TWIST1, PHOX2B, SATB2, LBX1, NKX2-6, BARHL1, BARHL2, COMMD3-BMI1, EOMES, SIX3, VAX2, VAX1, PROX1, TBR1, PRDM8, HHEX, ASCL1, SKOR1, MSX1, HOXD8, PRDM6, SIX1, FOXG1, TFAP2B, TFAP2A, VGLL2, TFAP2D, …	434	2398	20581	3.67824	2.32197e-59	4.64393e-60	1.19451e-58
GOTERM_BP_DIRECT	GO:0045944~positive regulation of transcription from RNA polymerase II promoter	122	28.1106	5.80092e-54	MYOD1, WNT3A, HOXD13, GDNF, NR2E1, SHH, PGR, BSX, GATA2, ATOH1, CDKN2A, FLI1, GATA6, GATA3, FOXF1, GATA4, FOXF2, GALR2, PITX2, TWIST1, PHOX2B, SATB2, BARHL1, BARHL2, SIX3, EOMES, TBR1, PROX1, HHEX, ASCL1, HOXD8, MSX1, SIX1, TFAP2B, TFAP2A, VGLL2, TFAP2D, TFAP2C, SOX1, ONECUT1, ONECUT2, SOX2, SOX9, WT1, ADCYAP1, FOXH1, TAL1, TCF21, LHX2, HOXA7, LHX3, HOXA10, NKX2-1, NKX2-5, NKX2-2, NKX2-3, BHLHE23…	405	981	16792	5.1563	1.32551e-50	1.32551e-50	1.01288e-50
UP_KEYWORDS	Nucleus	253	58.2949	3.17153e-48	CDX2, NELL1, DZIP1, HOXD12, HOXD13, RORB, HOXD11, BSX, PGR, FLI1, FOXF1, NKX6-2, HIST1H2BI, FOXF2, TWIST2, PITX2, TWIST1, PHOX2B, EMX1, NKX2-6, BARHL1, EMX2, BARHL2, COMMD3-BMI1, EOMES, PROX1, TBR1, PRDM8, MSX1, PRDM6, FOXG1, VGLL2, UNCX, HOXA13, HOXB13, IGF2BP1, VENTX, OTP, FOXH1, TAL1, TCF21, T, NKX1-1, NKX1-2, LHX1, LHX2, LHX3, LHX4, HOXA10, LHX5, NKX2-1, LHX8, NKX2-5, LHX9, NKX2-2, NKX2-3, ES…	434	5244	20581	2.28789	8.02396e-46	1.33733e-46	4.12785e-45
GOTERM_BP_DIRECT	GO:0006366~transcription from RNA polymerase II promoter	81	18.6636	2.1801e-42	MYOD1, CDX2, TBX20, PAX6, HOXD13, PAX5, PAX3, PAX2, PAX1, FEV, GATA2, BARX1, ATOH1, OSR2, FLI1, BARX2, PAX9, GATA6, GATA3, FOXF1, GATA4, FOXF2, POU4F3, POU4F2, POU4F1, ALX4, PITX2, PHOX2B, RAX, OTX1, BARHL1, PTF1A, OTX2, BARHL2, SIX3, MSC, HOXD8, MSX1, SIX1, TFAP2B, TFAP2A, FOXC2, TFAP2C, SOX1, ONECUT1, SOX2, ONECUT2, SOX9, WT1, FOXH1, TCF21, HAND1, HAND2, LHX1, HOXA7, GBX2, NKX3-2, HOXA10, POU3F…	405	513	16792	6.54659	4.98153e-39	2.49076e-39	3.80659e-39
GOTERM_MF_DIRECT	GO:0003700~transcription factor activity, sequence-specific DNA binding	104	23.9631	1.23384e-41	CDX2, HOXD13, RORB, NR2E1, ZIC2, BSX, PGR, HOXC6, GATA2, HOXC8, ATOH1, FLI1, GATA6, NKX6-2, HOXC4, GATA3, GATA4, FOXF2, SCRT1, PITX2, LBX1, NKX2-6, MTA3, SIX3, EOMES, VAX2, TBR1, PROX1, ASCL1, HOXD8, SIX1, TFAP2B, TFAP2A, TFAP2C, SOX1, SOX2, SOX7, SOX9, WT1, FOXH1, TAL1, T, LHX1, NKX2-1, NKX2-5, RUNX3, NKX2-2, FOXA1, ESRRG, NKX6-1, SALL3, DLX6, SALL1, DLX4, KLF4, HNF1B, SOX21, FOXA2, EVX1, TBX20,…	389	961	16881	4.69633	5.39187e-39	2.69593e-39	1.74311e-38
GOTERM_MF_DIRECT	GO:0001077~transcriptional activator activity, RNA polymerase II core promoter proximal region sequence-specific binding	57	13.1336	7.01067e-41	TBX20, PAX6, HOXD13, PAX5, NR2E1, BSX, PGR, GATA2, ATOH1, FLI1, GATA3, POU4F3, POU4F2, POU4F1, PITX2, PHOX2B, RAX, OTX1, BARHL1, OTX2, BARHL2, PTF1A, SIX1, TFAP2B, TFAP2A, FOXC2, TFAP2C, SOX1, ONECUT1, ONECUT2, SOX2, SOX9, WT1, TCF21, HAND2, HOXA7, HOXA10, POU3F2, NKX2-5, TLX1, FOXL2, RFX4, MAFB, GSX1, FOXA1, NEUROG3, ISL1, TP73, MEOX2, EBF3, DLX5, EBF2, EBF1, NEUROD1, NR5A2, KLF4, NFIB	389	236	16881	10.4812	3.06366e-38	1.02122e-38	9.90435e-38
GOTERM_BP_DIRECT	GO:0000122~negative regulation of transcription from RNA polymerase II promoter	90	20.7373	6.02045e-39	BMI1, HNF1B, CDX2, HMX1, HELT, TBX20, PRRX1, PAX6, PAX5, ZEB2, CBX8, NR2E1, SHH, GATA2, HOXC8, OSR2, BARX2, OLIG3, GATA6, GATA3, FOXF1, NKX6-2, POU4F2, POU4F1, OLIG2, SOX17, HSF4, SCRT1, NR2F1, PITX2, TWIST1, SATB2, GSC, TBX15, HIST1H1B, SOX14, COMMD3-BMI1, EOMES, VAX2, VAX1, MSC, PROX1, HHEX, ASCL1, SKOR1, HOXD8, MSX1, SIX1, TFAP2B, TFAP2A, FOXC2, ZFPM2, TFAP2C, TBX18, TSHZ3, SOX2, PRDM16, WT1, …	405	720	16792	5.18272	1.37567e-35	4.58558e-36	1.05121e-35
UP_KEYWORDS	Activator	75	17.2811	7.01841e-33	MYOD1, HNF1B, SOX21, CDX2, FOXA2, RORB, NR2E1, PAX1, ZIC2, BSX, GATA2, ATOH1, FLI1, GATA6, GATA3, FOXF1, GATA4, FOXF2, POU4F2, SOX17, HSF4, ALX4, NR2F1, TWIST1, PHOX2B, NKX2-6, EOMES, EYA4, ASCL1, SIX1, CELF4, TFAP2B, TFAP2A, FOXC2, TFAP2D, ZFPM2, TFAP2C, SOX1, ONECUT1, SOX2, ONECUT2, SOX7, PRDM16, FOXH1, T, HAND1, LHX2, LHX3, NKX2-1, POU3F2, TLX2, NKX2-2, RUNX3, FOXD3, RFX4, LMX1B, MAFB, GSX1, F…	434	661	20581	5.38067	1.77566e-30	2.53665e-31	9.13469e-30
UP_SEQ_FEATURE	compositionally biased region:Poly-Ala	59	13.5945	1.74103e-31	NRG3, CDX2, EVX2, HOXD13, HOXD11, ZIC2, BARX1, GATA6, TCERG1L, GRIN2D, PAX7, GATA4, FOXF2, OLIG2, PHOX2B, PTGER4, SOGA3, EMX2, SIX3, EOMES, NRXN1, TBR1, ASCL1, MSX1, HOXD8, PRDM6, FOXC2, HMX3, IRX4, IRX3, SOX1, HOXA13, ONECUT2, SOX2, OTP, PRDM13, PRDM12, HAND1, HAND2, LHX2, HOXA7, GBX2, NKX3-2, POU3F3, NKX2-1, POU3F1, FOXD3, NKX2-3, FOXL2, GSX2, GSX1, EN1, TBX1, NKX6-1, SALL3, SALL1, KCNN2, FOXE1…	425	404	20063	6.8941	2.06487e-28	1.03243e-28	2.81057e-28
GOTERM_CC_DIRECT	GO:0005634~nucleus	239	55.0691	2.24119e-31	CDX2, DZIP1, HOXD12, HOXD13, RORB, HOXD11, BSX, PGR, FLI1, FOXF1, NKX6-2, HIST1H2BI, FOXF2, TWIST2, PITX2, TWIST1, EMX1, NKX2-6, BARHL1, EMX2, BARHL2, COMMD3-BMI1, EOMES, PROX1, TBR1, PRDM8, MSX1, PRDM6, FOXG1, VGLL2, UNCX, RALYL, HOXA13, HOXB13, IGF2BP1, VENTX, OTP, FOXH1, TCF21, T, TAL1, NKX1-1, NKX1-2, LHX1, LHX2, LHX3, LHX4, HOXA10, LHX5, NKX2-1, NKX2-5, LHX9, NKX2-3, ESRRG, ZNF521, EN1, EN2,…	421	5415	18224	1.91056	5.24439e-29	5.24439e-29	2.88121e-28
GOTERM_MF_DIRECT	GO:0000978~RNA polymerase II core promoter proximal region sequence-specific DNA binding	56	12.9032	6.08737e-30	MYOD1, HELT, FOXA2, TBX20, PAX6, HOXD13, PAX5, PGR, BSX, ATOH1, FLI1, NKX6-2, POU4F3, POU4F2, PITX2, PHOX2B, TBX15, RAX, OTX1, OTX2, ASCL1, HHEX, SKOR1, SIX1, TFAP2A, SOX1, ONECUT2, T, HAND1, HOXA7, NKX3-2, HOXA10, POU3F2, NKX2-5, TLX1, INSM1, FOXL2, RFX4, MAFB, TBX2, GSX1, EN1, NEUROG3, ISL1, TP73, NKX6-1, FEZF1, FEZF2, MEOX2, SALL1, DLX5, EBF2, DLX4, NEUROD1, NR5A2, NFIB	389	355	16881	6.84555	2.66018e-27	6.65045e-28	8.59996e-27
GOTERM_BP_DIRECT	GO:0006355~regulation of transcription, DNA-templated	110	25.3456	7.1423e-27	HMX2, CDX2, HOXD12, HOXD13, RORB, HOXD11, ATOH1, HOXC9, NKX6-2, HOXC4, GATA4, SCRT1, PITX2, SATB2, EMX1, NKX2-6, BARHL1, EMX2, PRDM8, SKOR1, MSX1, SIX1, TFAP2B, HMX3, UNCX, HOXA13, SOX1, ONECUT1, SOX2, HOXB13, VENTX, LIN28A, LIN28B, WT1, OTP, HOXA1, NKX1-1, NKX1-2, LHX1, LHX2, LHX3, HOXA10, LHX4, HOXA9, LHX8, RUNX3, NKX2-3, BHLHE23, GSX2, RFX4, ESRRG, ZNF521, NEUROG3, SFMBT2, SHOX2, SALL3, ZFHX4,…	405	1504	16792	3.03244	1.63202e-23	4.08004e-24	1.24709e-23
GOTERM_BP_DIRECT	GO:0006351~transcription, DNA-templated	123	28.341	1.93252e-24	HMX2, HMX1, HOXD12, RORB, CBX8, NR2E1, HOXD11, ZIC2, PGR, HOXC6, BSX, GATA2, HOXC8, CDKN2A, HOXC9, OLIG3, HOXC4, OLIG2, SCRT1, TWIST2, TWIST1, SATB2, LBX1, NKX2-6, COMMD3-BMI1, EOMES, VAX2, VAX1, TBR1, PROX1, PRDM8, HHEX, ASCL1, SKOR1, PRDM6, FOXG1, VGLL2, TFAP2D, HMX3, UNCX, TSHZ3, HOXA13, HOXB13, SOX7, OTP, T, TAL1, HOXA1, LHX2, LHX3, LHX4, HOXA9, NKX2-1, LHX5, LHX8, NKX2-2, NKX2-3, BHLHE23, GS…	405	1955	16792	2.60859	4.4158e-21	8.8316e-22	3.37429e-21
GOTERM_MF_DIRECT	GO:0003677~DNA binding	106	24.424	1.51252e-22	HMX1, CDX2, HOXD12, HOXD13, ZIC2, PGR, HOXC6, CDKN2A, FLI1, OLIG3, GATA6, GATA3, FOXF1, HIST1H2BI, GATA4, FOXF2, OLIG2, SCRT1, TWIST2, PITX2, SATB2, EMX1, MTA3, SIX3, EOMES, TBR1, PROX1, PRDM8, ASCL1, HHEX, SIX1, FOXG1, TFAP2B, TFAP2C, UNCX, TSHZ3, HOXA13, SOX1, ONECUT1, SOX2, LIN28A, LIN28B, FOXH1, T, LHX2, LHX3, LHX4, NKX2-1, LHX8, LHX9, NKX2-5, RUNX3, BHLHE23, RFX4, GSX2, FOXA1, ESRRG, ZNF521,…	389	1674	16881	2.74789	6.60973e-20	1.32195e-20	2.13682e-19
GOTERM_CC_DIRECT	GO:0005667~transcription factor complex	36	8.29493	1.41812e-21	MYOD1, HNF1B, HELT, SOX2, HOXD12, HOXB13, FOXH1, BSX, TAL1, GATA2, BARX2, HAND2, GATA6, GATA3, FOXF1, LHX3, FOXF2, HOXA10, HOXA9, NKX2-1, POU3F2, POU3F1, SOX17, ALX4, NKX2-5, PITX2, SATB2, LBX1, GSC, TBX2, MAFB, PTF1A, TP73, SKOR1, SIX1, TFAP2D	421	193	18224	8.07434	3.3184e-19	1.6592e-19	1.82309e-18
GOTERM_MF_DIRECT	GO:0000977~RNA polymerase II regulatory region sequence-specific DNA binding	37	8.52535	1.57349e-21	MYOD1, HNF1B, HMX1, TBX20, TAL1, GATA2, BARX1, BARX2, OSR2, PAX9, HAND2, GATA6, GATA3, FOXF1, GATA4, FOXF2, NKX2-1, ALX4, RUNX3, FOXD3, PHOX2B, LMX1B, BARHL1, TBX5, BARHL2, EOMES, ESRRG, DMRT2, PKNOX2, DLX1, MSX1, HOXD8, SP5, NEUROD2, TFAP2D, TFAP2C, HMX3	389	208	16881	7.71946	6.87617e-19	1.14603e-19	2.22296e-18
UP_SEQ_FEATURE	compositionally biased region:Poly-Gly	41	9.447	3.51023e-21	SOX1, EVX2, ONECUT2, SOX2, SHH, HOXD11, ZIC2, PRDM13, HOXC6, TAL1, NKX1-2, GRIN2D, FOXF2, HOXA10, NKX3-2, POU3F3, POU4F2, NKX2-1, POU3F2, POU3F1, OLIG2, RUNX3, NR2F1, NKX2-3, PHOX2B, FOXL2, LBX1, GSX1, EOMES, SIX3, EN1, MSC, NKX6-1, SHOX2, KCTD8, PRDM8, SLITRK3, PRDM6, SALL1, KCNN2, NEUROD2	425	292	20063	6.62839	4.16313e-18	1.38771e-18	5.66658e-18
GOTERM_BP_DIRECT	GO:0045893~positive regulation of transcription, DNA-templated	56	12.9032	6.50034e-21	HNF1B, CDX2, FOXA2, WNT3A, GDF6, PAX6, RORB, PAX3, PAX2, SHH, ZIC2, OSR2, CDKN2A, GATA6, GATA3, FOXF1, GATA4, FOXF2, SOX17, OTX2, EOMES, PROX1, SIX1, TFAP2B, FOXC2, TFAP2A, SOX2, SOX7, PRDM16, SOX9, WT1, FOXH1, TAL1, HAND2, LHX1, LHX2, LHX3, POU3F3, NKX2-1, LHX5, POU3F1, NKX2-5, RUNX3, FOXL2, TBX5, ESRRG, TBX1, TP73, FEZF1, SFRP1, SALL1, DLX5, FOXE1, NEUROD1, NR5A2, KLF4	405	515	16792	4.50846	1.48533e-17	2.47555e-18	1.135e-17
UP_KEYWORDS	Neurogenesis	36	8.29493	4.9862e-19	HMX2, PAX5, FGF13, PAX3, ADCYAP1, FEV, ZIC2, OTP, ATOH1, LHX1, POU3F3, ROBO3, SIM1, SIM2, ISLR2, INSM1, INA, LBX1, BHLHE22, PTF1A, NEUROG2, NEUROG3, IGSF9B, SLIT2, EPHA5, PRDM8, FEZF1, NTRK3, FEZF2, ASCL1, ZIC5, NTRK2, NEUROD2, NEUROD1, HMX3, UNCX	434	250	20581	6.82872	1.26151e-16	1.57688e-17	6.4897e-16
GOTERM_MF_DIRECT	GO:0001228~transcriptional activator activity, RNA polymerase II transcription regulatory region sequence-specific binding	25	5.76037	9.62352e-19	MYOD1, MAFB, BARHL1, TBX5, BARHL2, ESRRG, HOXD13, FEZF2, GATA2, BARX1, MSX1, HOXD8, BARX2, OSR2, PAX9, GATA6, GATA3, FOXF1, GATA4, FOXF2, NEUROD2, POU4F3, SOX17, ALX4, NKX2-5	389	95	16881	11.42	4.20548e-16	6.00783e-17	1.35957e-15
GOTERM_MF_DIRECT	GO:0001078~transcriptional repressor activity, RNA polymerase II core promoter proximal region sequence-specific binding	26	5.99078	3.60215e-18	TSHZ3, HELT, NR2E1, TCF21, HAND1, NKX6-2, GATA3, NKX3-2, POU4F2, GFI1, PITX2, INSM1, TBX15, TBX2, EN1, NEUROG3, PROX1, NKX6-1, HHEX, ASCL1, SKOR1, SALL1, DLX4, TFAP2A, ZFPM2, TFAP2C	389	111	16881	10.1648	1.57414e-15	1.96767e-16	5.08895e-15
GOTERM_MF_DIRECT	GO:0000981~RNA polymerase II transcription factor activity, sequence-specific DNA binding	29	6.68203	2.36239e-16	SOX21, FOXA2, PAX6, SOX9, FEV, FOXH1, TAL1, FLI1, GATA6, POU4F2, POU4F1, FOXB1, FOXD2, SIM1, RUNX3, SIM2, TWIST1, FOXL2, BHLHE22, SOX14, FOXA1, SIX3, TP73, FOXG1, FOXE1, TFAP2B, TFAP2A, TFAP2D, NFIB	389	171	16881	7.35954	9.70335e-14	1.07692e-14	3.10862e-13
INTERPRO	IPR000047:Helix-turn-helix motif	18	4.14747	2.40177e-16	CDX2, LBX1, EMX2, VAX2, VAX1, NKX6-1, OTP, SHOX2, BARX1, HOXC8, DLX1, MSX1, BARX2, DLX6, NKX6-2, DLX5, DLX4, DBX1	420	49	18559	16.2324	1.25677e-13	2.5091e-14	3.21965e-13
GOTERM_BP_DIRECT	GO:0001764~neuron migration	23	5.29954	5.40691e-15	DCC, PHOX2B, SATB2, SOX1, BARHL1, TBX20, BARHL2, PAX6, FGF13, VAX1, NKX6-1, DRGX, FEZF1, NTRK3, ASCL1, GATA2, ATOH1, GATA3, NTRK2, NKX2-1, TLX3, PITX2, TWIST1	405	105	16792	9.08209	1.24306e-11	1.7758e-12	9.50351e-12
GOTERM_BP_DIRECT	GO:0007399~nervous system development	35	8.06452	1.50129e-14	FGF19, FGF5, FGF14, NELL1, FGF13, ZEB2, PAX3, NRN1, NR2E1, GDNF, PCSK2, BARX1, BDNF, BARX2, LHX1, CRMP1, GBX2, SIM1, OLFM1, SIM2, RBFOX1, NTF3, SOX14, MAFB, DPYSL4, NEUROG3, IGSF9B, SHOX2, CBLN1, DLX6, DLX5, ST8SIA4, ZIC5, NEUROD2, GFRA1	405	287	16792	5.05631	3.42476e-11	4.28091e-12	2.6168e-11
GOTERM_BP_DIRECT	GO:0045892~negative regulation of transcription, DNA-templated	46	10.5991	1.99506e-14	TSHZ3, HMX1, TBX20, SOX7, RORB, PRDM16, PAX2, SOX9, WT1, ZIC2, CALCA, CDKN2A, HAND1, PAX9, GATA6, LHX1, GATA3, FOXF2, HOXA7, POU3F3, NKX2-1, GFI1, LHX9, NKX2-5, TWIST2, TWIST1, FOXL2, TBX2, SOX14, MTA3, RUNX1T1, SIX3, PROX1, FEZF1, FEZF2, ASCL1, HHEX, SFRP1, PRDM6, SALL1, FOXG1, TFAP2B, FOXE1, TFAP2A, ZFPM2, KLF4	405	499	16792	3.82212	4.56635e-11	5.07372e-12	3.48943e-11
UP_SEQ_FEATURE	domain:Helix-loop-helix motif	22	5.06912	3.46566e-14	MYOD1, BHLHE23, HELT, BHLHE22, PTF1A, NEUROG2, NEUROG3, MSC, TAL1, TCF21, ASCL1, ATOH1, OLIG3, HAND1, HAND2, NEUROD2, NEUROD1, OLIG2, SIM1, TWIST2, SIM2, TWIST1	425	115	20063	9.03092	4.10818e-11	1.02705e-11	5.59219e-11
GOTERM_BP_DIRECT	GO:0042472~inner ear morphogenesis	17	3.91705	4.41138e-14	HMX2, MAFB, WNT3A, OTX1, PRRX1, TBX1, PAX2, GATA2, ATOH1, DLX6, DLX5, GATA3, SIX1, GBX2, POU4F3, TFAP2A, HMX3	405	52	16792	13.5548	1.00713e-10	1.00713e-11	7.69607e-11
GOTERM_BP_DIRECT	GO:0048665~neuron fate specification	11	2.53456	5.34537e-14	NTRK3, ASCL1, GSX2, FOXA1, SIX1, DMRTA2, POU4F1, ISL1, TLX3, NKX2-2, FEV	405	14	16792	32.5771	1.22023e-10	1.1093e-11	9.32476e-11
GOTERM_MF_DIRECT	GO:0003682~chromatin binding	39	8.98618	5.72861e-14	TSHZ3, MYOD1, PAX6, HOXD13, SOX9, PRDM13, TAL1, GATA2, BARX2, FLI1, GATA6, GATA3, LHX2, GATA4, POU4F2, POU4F1, NKX2-5, NKX2-2, SATB2, RFX4, SOX14, PTF1A, MTA3, EOMES, ISL1, VSX1, TP73, NKX6-1, FEZF2, ASCL1, HHEX, DLX1, SKOR1, EBF2, SIX1, TFAP2B, NEUROD1, TFAP2A, NR5A2	389	391	16881	4.32849	2.50346e-11	2.50344e-12	8.09353e-11
GOTERM_MF_DIRECT	GO:0044212~transcription regulatory region DNA binding	29	6.68203	8.34676e-14	FOXA2, SOX2, SOX7, PAX2, WT1, FOXH1, TAL1, HAND1, HAND2, GATA6, GATA3, GATA4, NKX2-1, SOX17, GFI1, NKX2-5, FOXA1, PROX1, VSX1, TP73, SALL3, HHEX, SALL1, DLX5, SIX1, FOXC2, TFAP2A, NR5A2, KLF4	389	213	16881	5.90836	3.64846e-11	3.31679e-12	1.1795e-10
INTERPRO	IPR011598:Myc-type, basic helix-loop-helix (bHLH) domain	22	5.06912	1.4586e-13	MYOD1, BHLHE23, HELT, BHLHE22, PTF1A, NEUROG2, NEUROG3, MSC, TAL1, TCF21, ASCL1, ATOH1, OLIG3, HAND1, HAND2, NEUROD2, NEUROD1, OLIG2, SIM1, TWIST2, SIM2, TWIST1	420	116	18559	8.3805	8.257e-11	1.37617e-11	2.1374e-10
GOTERM_BP_DIRECT	GO:0060021~palate development	19	4.37788	1.74936e-13	SATB2, TBX2, WNT3A, PRRX1, VAX1, PRDM16, MSC, SHH, TCF21, MSX1, OSR2, MEOX2, HAND2, DLX6, DLX5, FOXF2, TFAP2A, ALX4, TWIST1	405	76	16792	10.3654	3.99809e-10	3.33175e-11	3.05511e-10
UP_SEQ_FEATURE	compositionally biased region:Poly-His	16	3.68664	3.22357e-13	ONECUT1, GSX2, MAFB, ONECUT2, ZIC2, PRDM13, HOXA1, OLIG3, MEOX2, HAND1, GATA6, FOXF2, POU4F2, POU3F3, POU4F1, POU3F1	425	55	20063	13.733	3.82377e-10	7.64754e-11	5.20461e-10
GOTERM_BP_DIRECT	GO:0009952~anterior/posterior pattern specification	19	4.37788	4.54186e-13	HNF1B, OTX1, EMX2, HOXD13, TBX1, HOXC6, HHEX, BARX1, HOXC8, MSX1, HOXC9, CYP26C1, LHX1, HOXC4, HOXA7, HOXA10, NEUROD1, HOXA9, ALX4	405	80	16792	9.84716	1.03783e-09	7.9833e-11	7.93043e-10
GOTERM_MF_DIRECT	GO:0003705~transcription factor activity, RNA polymerase II distal enhancer sequence-specific binding	17	3.91705	1.3389e-12	MYOD1, HNF1B, SOX7, SOX9, PROX1, T, GATA6, FOXF1, FOXF2, FOXC2, NKX2-1, VGLL2, POU4F1, SOX17, OLIG2, NR5A2, NKX2-5	389	66	16881	11.1777	5.85112e-10	4.87593e-11	1.89158e-09
UP_KEYWORDS	Repressor	44	10.1382	1.62673e-12	BMI1, IRX3, TSHZ3, HMX1, HELT, PAX6, ZEB2, CBX8, PRDM16, NR2E1, ZIC2, NKX3-2, NKX2-1, HSF4, SCRT1, TWIST2, NR2F1, TWIST1, FOXD3, INSM1, SATB2, BHLHE22, MAFB, SOX14, FOXA1, COMMD3-BMI1, RUNX1T1, SIX3, ZNF521, PROX1, MSC, SFMBT2, NKX6-1, FEZF1, FEZF2, HHEX, SKOR1, ZFHX4, MSX1, PRDM6, SALL1, SIX1, ZFPM2, TBX18	434	592	20581	3.52458	4.11555e-10	4.57283e-11	2.11721e-09
GOTERM_BP_DIRECT	GO:0045666~positive regulation of neuron differentiation	18	4.14747	3.55752e-12	PHOX2B, IRX3, GDF6, FOXA1, NEUROG3, LIN28A, NKX6-1, FEZF1, GATA2, ASCL1, FEZF2, BRINP1, ATOH1, NEUROD2, NEUROD1, BRINP3, NKX2-5, NKX2-2	405	78	16792	9.56809	8.12886e-09	5.80633e-10	6.21159e-09
UP_SEQ_FEATURE	DNA-binding region:Basic motif	23	5.29954	5.00669e-12	MYOD1, BHLHE23, HELT, BHLHE22, MAFB, PTF1A, NEUROG2, NEUROG3, MSC, TAL1, TCF21, ASCL1, ATOH1, OLIG3, HAND1, HAND2, NEUROD2, NEUROD1, OLIG2, SIM1, TWIST2, SIM2, TWIST1	425	163	20063	6.66112	5.9379e-09	9.8965e-10	8.08229e-09
UP_KEYWORDS	Differentiation	46	10.5991	5.96556e-12	MYOD1, SYT1, HMX2, DZIP1, NELL1, PAX6, PAX5, RIMS2, PRDM16, PAX2, FEV, ZIC2, OTP, TAL1, ATOH1, HAND2, LHX1, ROBO3, SIM1, TWIST2, SIM2, TWIST1, INA, INSM1, FOXL2, LBX1, DMRT3, PTF1A, EOMES, NEUROG2, ZNF521, NEUROG3, SLIT2, NTRK3, FEZF1, FEZF2, ASCL1, HHEX, SFRP1, ZIC5, NTRK2, NEUROD2, NEUROD1, ZFPM2, HMX3, UNCX	434	667	20581	3.27046	1.50929e-09	1.50929e-10	7.76438e-09
GOTERM_BP_DIRECT	GO:0007411~axon guidance	23	5.29954	3.53226e-11	DCC, WNT3A, OTX2, PAX6, NRXN1, VAX1, SHH, SLIT2, DRGX, FEZF1, NCAM1, EPHA5, FEZF2, BDNF, ATOH1, CRMP1, DLX5, GATA3, LHX2, GBX2, POU4F2, NKX2-1, ROBO3	405	159	16792	5.99761	8.07122e-08	5.38081e-09	6.16754e-08
GOTERM_BP_DIRECT	GO:0045665~negative regulation of neuron differentiation	15	3.45622	4.03103e-11	IRX3, PHOX2B, LBX1, SOX2, PAX6, SIX3, ISL1, NR2E1, TP73, FEZF2, ASCL1, ISL2, OLIG2, TLX3, NKX2-2	405	56	16792	11.1058	9.21091e-08	5.75682e-09	7.03842e-08
GOTERM_MF_DIRECT	GO:0071837~HMG box domain binding	10	2.30415	6.61104e-11	HHEX, HOXC4, DLX5, GATA3, PRRX1, PAX6, POU3F3, PAX3, OLIG2, ALX4	389	18	16881	24.1088	2.88903e-08	2.22233e-09	9.33978e-08
GOTERM_BP_DIRECT	GO:0021527~spinal cord association neuron differentiation	9	2.07373	1.21406e-10	TAL1, ASCL1, GSX2, LHX1, WNT3A, PAX7, LHX3, GSX1, LHX5	405	13	16792	28.7043	2.77414e-07	1.63185e-08	2.11983e-07
SMART	SM00353:HLH	22	5.06912	1.4371e-10	MYOD1, BHLHE23, HELT, BHLHE22, PTF1A, NEUROG2, NEUROG3, MSC, TAL1, TCF21, ASCL1, ATOH1, OLIG3, HAND1, HAND2, NEUROD2, NEUROD1, OLIG2, SIM1, TWIST2, SIM2, TWIST1	341	113	10057	5.74194	2.01195e-08	1.00597e-08	1.69564e-07
UP_KEYWORDS	Disease mutation	101	23.2719	3.25573e-10	SYT1, FGF14, GDF6, SLC9A3, HOXD13, GDNF, SHH, ZIC2, GATA2, BDNF, KCNK9, CDKN2A, GATA6, FOXF1, GATA3, GATA4, COL12A1, ROBO3, TWIST2, CHAT, TWIST1, PITX2, PHOX2B, SATB2, NKX2-6, GRIN2A, SIX3, VAX1, TMEM132E, PRDM8, LRAT, MSX1, SIX1, FOXG1, TFAP2B, RYR2, TFAP2A, CYP1B1, HOXA13, NAGS, SOX2, HOXB13, SOX9, WT1, T, LHX3, LHX4, NKX2-1, NKX2-5, GAD1, GABRA1, MAFB, NEUROG3, FEZF1, DLX5, NTRK2, FGF5, DUOX2,…	434	2550	20581	1.87827	8.23699e-08	7.48817e-09	4.23744e-07
UP_SEQ_FEATURE	DNA-binding region:T-box	9	2.07373	4.13503e-10	T, TBX15, TBX2, TBX5, TBX20, EOMES, TBX1, TBX18, TBR1	425	16	20063	26.554	4.90415e-07	7.00593e-08	6.67522e-07
KEGG_PATHWAY	hsa04950:Maturity onset diabetes of the young	10	2.30415	4.32074e-10	HHEX, HNF1B, FOXA2, ONECUT1, PAX6, NEUROD1, NEUROG3, NR5A2, NKX2-2, NKX6-1	128	26	6910	20.7632	6.04904e-08	6.04904e-08	5.09805e-07
UP_KEYWORDS	Synapse	30	6.91244	6.15078e-10	SYT1, GABRB2, GRIK3, SYT6, GABBR2, GRIN3A, NRN1, RIMS2, GAD2, SHISA9, GRIN2D, SV2C, OLFM1, ANKS1B, GABRA2, GABRA1, CACNG8, PTPRN2, GRIN2A, PRKCG, PCDH8, NRXN1, GRIA4, IGSF9B, SYNGR3, KCTD8, CADPS, CBLN1, SLC17A6, NLGN4X	434	357	20581	3.98501	1.55615e-07	1.29679e-08	8.00545e-07
GOTERM_BP_DIRECT	GO:0006357~regulation of transcription from RNA polymerase II promoter	36	8.29493	6.21138e-10	TSHZ3, MYOD1, SOX21, FOXA2, SOX7, PAX3, WT1, FEV, HOXC6, TAL1, BARX1, FLI1, POU4F2, POU4F1, HSF4, FOXB1, FOXD2, NKX2-5, SIM1, DBX1, RUNX3, SIM2, PITX2, SATB2, BHLHE22, MAFB, BARHL1, BARHL2, TBX1, ISL1, NKX6-1, PKNOX2, FOXG1, FOXE1, NEUROD2, TFAP2C	405	441	16792	3.38463	1.4193e-06	7.885e-08	1.08454e-06
INTERPRO	IPR003654:OAR domain	9	2.07373	6.93838e-10	SHOX2, RAX, PAX7, PRRX1, VSX2, ALX4, PITX2, OTP, DRGX	420	16	18559	24.8558	3.92712e-07	5.61017e-08	1.01656e-06
GOTERM_BP_DIRECT	GO:0071542~dopaminergic neuron differentiation	10	2.30415	9.32048e-10	PHOX2B, LMX1B, FOXA2, SFRP1, FOXA1, RSPO2, OTX2, DMRTA2, EN1, SHH	405	22	16792	18.8462	2.12973e-06	1.12091e-07	1.62741e-06
GOTERM_BP_DIRECT	GO:0007275~multicellular organism development	39	8.98618	1.24408e-09	TSHZ3, HMX1, CDX2, DZIP1, PAX6, HOXD13, PAX5, VENTX, EDIL3, PAX2, PAX1, SHH, HOXC6, HOXA1, SHISA2, NKX1-2, HOXC4, GALR2, LHX3, HOXA10, HOXA9, TWIST2, TLX1, LMX1B, OTX1, OTX2, EN2, VSX2, DKK2, FMN2, EYA4, HOXC12, HOXD8, SFRP1, MEOX2, EBF3, EBF2, DLX4, EBF1	405	521	16792	3.10366	2.84272e-06	1.42136e-07	2.17224e-06
INTERPRO	IPR018186:Transcription factor, T-box, conserved site	9	2.07373	1.28481e-09	T, TBX15, TBX2, TBX5, TBX20, EOMES, TBX1, TBX18, TBR1	420	17	18559	23.3937	7.27205e-07	9.09006e-08	1.88242e-06
INTERPRO	IPR001699:Transcription factor, T-box	9	2.07373	1.28481e-09	T, TBX15, TBX2, TBX5, TBX20, EOMES, TBX1, TBX18, TBR1	420	17	18559	23.3937	7.27205e-07	9.09006e-08	1.88242e-06
GOTERM_BP_DIRECT	GO:0035115~embryonic forelimb morphogenesis	11	2.53456	2.3388e-09	SHOX2, MSX1, OSR2, TBX5, RSPO2, TFAP2A, HOXA9, EN1, ALX4, SHH, TWIST1	405	32	16792	14.2525	5.34415e-06	2.54484e-07	4.08369e-06
INTERPRO	IPR018122:Transcription factor, fork head, conserved site	11	2.53456	2.49802e-09	FOXL2, FOXA2, FOXF1, FOXA1, FOXG1, FOXF2, FOXE1, FOXC2, FOXB1, FOXD2, FOXD3	420	34	18559	14.2961	1.41388e-06	1.57098e-07	3.65993e-06
GOTERM_MF_DIRECT	GO:0070888~E-box binding	11	2.53456	2.93912e-09	TAL1, TCF21, MYOD1, ASCL1, HAND2, GATA3, PTF1A, NEUROD2, NEUROD1, NEUROG2, TWIST1	389	34	16881	14.0398	1.28439e-06	9.17425e-08	4.15225e-06
INTERPRO	IPR011991:Winged helix-turn-helix DNA-binding domain	24	5.52995	4.03279e-09	FOXL2, FOXA2, RFX4, HIST1H1B, FOXA1, PAX6, PAX5, PAX3, PAX2, PAX1, FEV, FOXH1, FLI1, PAX9, PAX7, FOXF1, FOXG1, FOXF2, FOXE1, FOXC2, HSF4, FOXB1, FOXD2, FOXD3	420	235	18559	4.51283	2.28256e-06	2.28256e-07	5.90857e-06
GOTERM_BP_DIRECT	GO:0031018~endocrine pancreas development	10	2.30415	5.3753e-09	INSM1, HNF1B, FOXA2, ONECUT1, NKX6-2, ONECUT2, NEUROD1, NEUROG3, SOX9, NKX2-2	405	26	16792	15.9468	1.22825e-05	5.58298e-07	9.38559e-06
UP_SEQ_FEATURE	DNA-binding region:Fork-head	12	2.76498	5.87662e-09	FOXH1, FOXL2, FOXA2, FOXF1, FOXA1, FOXG1, FOXF2, FOXE1, FOXC2, FOXB1, FOXD2, FOXD3	425	50	20063	11.3297	6.96965e-06	8.71209e-07	9.48667e-06
UP_KEYWORDS	Paired box	7	1.6129	6.67173e-09	PAX9, PAX7, PAX6, PAX5, PAX3, PAX2, PAX1	434	9	20581	36.8835	1.68795e-06	1.29842e-07	8.68348e-06
GOTERM_MF_DIRECT	GO:0001085~RNA polymerase II transcription factor binding	12	2.76498	6.80749e-09	TAL1, T, GATA2, GSC, GATA6, GATA3, TBX20, LHX3, GATA4, ZFPM2, KLF4, PITX2	389	47	16881	11.0798	2.97487e-06	1.98325e-07	9.61731e-06
UP_SEQ_FEATURE	domain:Paired	7	1.6129	6.84726e-09	PAX9, PAX7, PAX6, PAX5, PAX3, PAX2, PAX1	425	9	20063	36.7166	8.12081e-06	9.02316e-07	1.10536e-05
INTERPRO	IPR001766:Transcription factor, fork head	12	2.76498	9.18196e-09	FOXH1, FOXL2, FOXA2, FOXF1, FOXA1, FOXG1, FOXF2, FOXE1, FOXC2, FOXB1, FOXD2, FOXD3	420	49	18559	10.8216	5.19697e-06	4.72453e-07	1.34528e-05
INTERPRO	IPR010982:Lambda repressor-like, DNA-binding domain	10	2.30415	9.38869e-09	HNF1B, SATB2, ONECUT1, ONECUT2, POU4F3, POU4F2, POU3F3, POU4F1, POU3F2, POU3F1	420	29	18559	15.2373	5.31399e-06	4.42833e-07	1.37557e-05
INTERPRO	IPR001523:Paired domain	7	1.6129	1.01363e-08	PAX9, PAX7, PAX6, PAX5, PAX3, PAX2, PAX1	420	9	18559	34.3685	5.73714e-06	4.4132e-07	1.4851e-05
GOTERM_MF_DIRECT	GO:0008134~transcription factor binding	26	5.99078	1.02398e-08	MYOD1, FOXA2, PAX6, RORB, PAX2, GATA2, CDKN2A, HAND1, HAND2, GATA6, GATA3, HOXA7, FOXF2, GATA4, SOX17, NKX2-5, NKX2-2, TWIST1, PITX2, MAFB, TBX5, FOXA1, TP73, HHEX, NEUROD1, ZFPM2	389	284	16881	3.97286	4.47479e-06	2.79675e-07	1.44663e-05
GOTERM_BP_DIRECT	GO:0021983~pituitary gland development	10	2.30415	1.13857e-08	GATA2, MSX1, SALL1, LHX3, SOX2, SIX3, PAX6, NKX2-1, ISL1, ADCYAP1	405	28	16792	14.8078	2.60159e-05	1.13114e-06	1.988e-05
GOTERM_BP_DIRECT	GO:0043524~negative regulation of neuron apoptotic process	18	4.14747	1.8593e-08	NTF3, GABRB2, BARHL1, PRKCG, EN1, EN2, ISL1, GDNF, TP73, BDNF, DLX1, SIX1, NTRK2, TFAP2B, TFAP2D, POU4F1, FOXB1, NEFL	405	132	16792	5.65387	4.24842e-05	1.77021e-06	3.24645e-05
UP_SEQ_FEATURE	compositionally biased region:Poly-Pro	30	6.91244	2.78681e-08	CDX2, GDF6, IRX1, ONECUT2, CTNND2, SOX9, PRDM13, ATOH1, OLIG3, GRIN2D, HOXC4, GBX2, HOXA10, POU3F3, POU3F1, C1ORF94, NKX2-3, FOXL2, RAX, SLC8A2, RUNX1T1, TBX1, NKX6-1, TP73, PKNOX2, TOX, HOXD8, SP5, NEUROD2, FOXC2	425	421	20063	3.36392	3.30511e-05	3.30515e-06	4.49877e-05
SMART	SM00425:TBOX	9	2.07373	2.92874e-08	T, TBX15, TBX2, TBX5, TBX20, EOMES, TBX1, TBX18, TBR1	341	17	10057	15.6138	4.10022e-06	1.36674e-06	3.45562e-05
INTERPRO	IPR008967:p53-like transcription factor, DNA-binding	11	2.53456	3.8633e-08	T, TBX15, TBX2, TBX5, TBX20, EOMES, TBX1, TBX18, TBR1, TP73, RUNX3	420	44	18559	11.047	2.1866e-05	1.56188e-06	5.66023e-05
GOTERM_BP_DIRECT	GO:0022008~neurogenesis	11	2.53456	4.30268e-08	SALL3, PRDM13, ASCL1, BHLHE22, FAT4, SALL1, PRDM6, GRIN2A, NEUROD1, NEUROG3, PRDM16	405	42	16792	10.859	9.83113e-05	3.93264e-06	7.51273e-05
GOTERM_BP_DIRECT	GO:0001658~branching involved in ureteric bud morphogenesis	11	2.53456	4.30268e-08	TCF21, FAT4, LHX1, SALL1, SIX1, PAX2, SOX9, GDNF, WT1, SHH, HOXD11	405	42	16792	10.859	9.83113e-05	3.93264e-06	7.51273e-05
GOTERM_BP_DIRECT	GO:0048646~anatomical structure formation involved in morphogenesis	7	1.6129	7.79747e-08	DLX6, LHX1, DLX5, GATA3, FOXA1, GATA4, NKX2-1	405	11	16792	26.3847	0.000178156	6.85276e-06	0.000136149
GOTERM_CC_DIRECT	GO:0030054~cell junction	32	7.37327	9.83684e-08	SYT1, FOXA2, GABRB2, GRIK3, DUOX2, SYT6, GABBR2, GRIN3A, NRN1, RIMS2, GAD2, SHISA9, GRIN2D, SV2C, OLFM1, ANKS1B, GABRA2, GABRA1, CACNG8, PTPRN2, GRIN2A, PCDH8, NRXN1, GRIA4, IGSF9B, SYNGR3, TP73, KCTD8, CADPS, CBLN1, SLC17A6, NLGN4X	421	459	18224	3.01786	2.30179e-05	7.6727e-06	0.000126459
SMART	SM00351:PAX	7	1.6129	1.10178e-07	PAX9, PAX7, PAX6, PAX5, PAX3, PAX2, PAX1	341	9	10057	22.9387	1.54249e-05	3.85624e-06	0.00013
GOTERM_BP_DIRECT	GO:0021902~commitment of neuronal cell to specific neuron type in forebrain	6	1.38249	1.58749e-07	FEZF2, ASCL1, GATA2, SATB2, PAX6, TBR1	405	7	16792	35.5386	0.000362675	1.34348e-05	0.000277185
GOTERM_BP_DIRECT	GO:0007389~pattern specification process	9	2.07373	2.13527e-07	RAX, NRG3, LHX1, TBX5, SIX1, HOXD12, TBX1, SHH, UNCX	405	28	16792	13.327	0.00048779	1.74252e-05	0.00037283
UP_SEQ_FEATURE	short sequence motif:OAR	7	1.6129	2.23727e-07	SHOX2, RAX, PRRX1, VSX2, ALX4, PITX2, OTP	425	14	20063	23.6035	0.000265305	2.41216e-05	0.000361164
GOTERM_MF_DIRECT	GO:0046983~protein dimerization activity	17	3.91705	3.69779e-07	BHLHE23, GPR139, BHLHE22, PTF1A, NEUROG2, TBX1, NEUROG3, MSC, STK3, TCF21, ATOH1, OLIG3, GATA3, TFAP2B, TFAP2A, TFAP2C, TWIST2	389	150	16881	4.9182	0.00016158	9.50545e-06	0.000522405
GOTERM_BP_DIRECT	GO:0007268~chemical synaptic transmission	22	5.06912	3.7202e-07	SYT1, GABRB2, NPBWR1, SLC12A5, ASIC2, GRIN2A, PRKCG, PCDH8, GABBR2, NRXN1, GRIA4, KCNQ5, GAD2, CBLN1, NPTX2, SLC6A5, GRIN2D, GALR2, SLC18A3, LRFN5, GAD1, NOVA1	405	240	16792	3.80066	0.000849704	2.93122e-05	0.000649567
GOTERM_BP_DIRECT	GO:0031016~pancreas development	8	1.84332	3.8494e-07	HHEX, FOXF1, PTF1A, NKX3-2, ISL1, PROX1, SHH, NKX6-1	405	21	16792	15.7949	0.0008792	2.93191e-05	0.000672126
GOTERM_MF_DIRECT	GO:0046982~protein heterodimerization activity	31	7.14286	3.88419e-07	MYOD1, HNF1B, DMRTA2, SOX9, TAL1, GAD2, KCNK9, HAND1, HAND2, PRMT8, HIST1H2BI, ADRA2A, SOX17, ALX4, GAD1, NEFL, NKX2-5, SIM1, SIM2, TWIST1, TBX15, SOX14, DMRT3, ADRB1, NEUROD2, TFAP2B, NEUROD1, ADRA1A, TBX18, HIST1H2AL, HIST1H3G	389	465	16881	2.89306	0.000169725	9.4299e-06	0.000548739
KEGG_PATHWAY	hsa05033:Nicotine addiction	9	2.07373	4.90034e-07	SLC32A1, GABRA2, GABRA1, SLC17A6, GABRB2, GRIN2D, GRIN2A, GRIA4, GRIN3A	128	40	6910	12.1465	6.86024e-05	3.43018e-05	0.00057819
GOTERM_BP_DIRECT	GO:0030901~midbrain development	9	2.07373	5.08721e-07	MSX1, RFX4, OTX1, BARHL1, OTX2, EN1, EN2, FOXB1, SHH	405	31	16792	12.0373	0.00116175	3.7497e-05	0.000888254
SMART	SM00339:FH	12	2.76498	5.16662e-07	FOXH1, FOXL2, FOXA2, FOXF1, FOXA1, FOXG1, FOXF2, FOXE1, FOXC2, FOXB1, FOXD2, FOXD3	341	49	10057	7.22269	7.23301e-05	1.44664e-05	0.000609609
UP_SEQ_FEATURE	compositionally biased region:Ala-rich	17	3.91705	6.34881e-07	EVX1, BHLHE22, TBX2, DMRTA2, VAX1, FEV, SHISA6, PRDM8, ZIC5, CELF4, FOXE1, POU4F1, POU3F1, SP8, FOXD2, HMX3, NOVA1	425	169	20063	4.74864	0.000752686	6.27454e-05	0.00102489
GOTERM_BP_DIRECT	GO:0035050~embryonic heart tube development	7	1.6129	7.78284e-07	HHEX, HAND1, TBX2, NKX2-6, FOXC2, SOX17, NKX2-5	405	15	16792	19.3488	0.0017768	5.55728e-05	0.00135892
UP_KEYWORDS	Microphthalmia	8	1.84332	8.09094e-07	RAX, HMX1, GDF6, OTX2, SOX2, VAX1, VSX2, SHH	434	26	20581	14.5913	0.00020468	1.46214e-05	0.00105306
UP_SEQ_FEATURE	domain:LIM zinc-binding 2	10	2.30415	8.98569e-07	ISL2, LMX1B, LHX1, LHX2, LHX3, LHX4, LHX5, ISL1, LHX8, LHX9	425	50	20063	9.44141	0.00106514	8.19739e-05	0.00145056
UP_SEQ_FEATURE	domain:LIM zinc-binding 1	10	2.30415	8.98569e-07	ISL2, LMX1B, LHX1, LHX2, LHX3, LHX4, LHX5, ISL1, LHX8, LHX9	425	50	20063	9.44141	0.00106514	8.19739e-05	0.00145056
GOTERM_BP_DIRECT	GO:0008284~positive regulation of cell proliferation	31	7.14286	1.05611e-06	FGF19, FGF5, HMX2, CDX2, WNT3A, CBX8, SOX9, GDNF, SHH, ADCYAP1, T, OSR2, HPSE2, ADRA2A, POU3F3, POU3F2, HSF4, NKX2-5, NTF3, EGR4, NKX2-6, TBX2, MTA3, TBX1, ISL1, PROX1, NTRK3, SFRP1, CCND2, NTRK2, TFAP2B	405	466	16792	2.75818	0.00241031	7.31252e-05	0.00184402
GOTERM_BP_DIRECT	GO:0001501~skeletal system development	16	3.68664	1.08439e-06	HAPLN2, HOXA13, HOXD12, HOXD13, EN1, NPR3, SOX9, PAX1, SHOX2, DLX6, DLX5, HOXA10, NKX3-2, COL12A1, ALX4, CDH11	405	137	16792	4.84225	0.00247477	7.28749e-05	0.0018934
GOTERM_BP_DIRECT	GO:0030878~thyroid gland development	8	1.84332	1.4642e-06	HHEX, SIX1, DUOX2, FOXE1, NKX2-1, TBX1, NKX2-5, SHH	405	25	16792	13.2678	0.0033401	9.55865e-05	0.00255654
GOTERM_MF_DIRECT	GO:0001105~RNA polymerase II transcription coactivator activity	9	2.07373	1.56097e-06	TBX20, PRRX1, TFAP2B, NEUROD1, ZFPM2, POU3F2, POU3F1, ISL1, PITX2	389	37	16881	10.5558	0.00068191	3.59016e-05	0.00220524

## Sheet: GO_Hypermethylated_cUMRs
Category	Term	Count	%	PValue	Genes	List Total	Pop Hits	Pop Total	Fold Enrichment	Bonferroni	Benjamini	FDR
UP_KEYWORDS	Glycoprotein	437	37.4464	6.06e-35	PEAR1, LTBP2, GBGT1, CRHBP, NPY4R, L1CAM, FSTL1, CDH22, HMCN2, AGTR1, HTR1B, HIST1H2BM, TMEM145, GRIN2B, CH25H, CDH23, INA, PTPRM, CRTAC1, PDPN, NODAL, CDHR1, PTPRR, COLEC12, PTPRU, PTPRN, TMEM130, TMEM132E, THY1, CWH43, DNAH10, MGAT5B, PCDH20, PTH1R, MST1, ACP5, FAM132A, KCNJ3, HCRTR2, ADRB3, PHYHIPL, MGAT4D, EMILIN3, KCNK2, NPY5R, GUCY2D, COL14A1, APCDD1L, AVPR1B, AVPR1A, CD200, ASIP, BMP8A, KC…	1164	4551	20581	1.69781	2.51e-32	2.51e-32	8.49e-32
UP_SEQ_FEATURE	glycosylation site:N-linked (GlcNAc...)	408	34.9614	2.52e-32	PEAR1, LTBP2, GBGT1, CRHBP, NPY4R, FSTL1, L1CAM, CDH22, AGTR1, HTR1B, TMEM145, GRIN2B, CH25H, CDH23, PTPRM, NODAL, CDHR1, PTPRR, COLEC12, PTPRU, PTPRN, TMEM130, TMEM132E, THY1, CWH43, RYR3, RYR1, DNAH10, MGAT5B, PCDH20, PTH1R, MST1, ACP5, HCRTR2, ADRB3, PHYHIPL, EMILIN3, KCNK2, NPY5R, GUCY2D, COL14A1, APCDD1L, AVPR1B, AVPR1A, CD200, ASIP, BMP8A, KCNK17, GPR83, FGF8, DPP10, KCNK12, INSRR, ST6GALNA…	1138	4234	20063	1.69888	7.38e-29	7.38e-29	4.53e-29
UP_KEYWORDS	Cell membrane	316	27.078	2.94e-26	PVR, ADCY1, ADCY2, PEAR1, LYPD5, ADCY5, LHCGR, NPY4R, L1CAM, PRKG2, MEGF10, FRRS1L, CDH22, AGTR1, S1PR3, HTR1B, GRIN2B, CLEC4G, CCR10, RAB25, GNG4, CHRNA3, CDH23, GJD2, GJD4, MAGI2, MAGI1, PDPN, CDHR1, TRPA1, PTPRR, HTR4, CD40, PTPRU, PTPRN, CTNNA2, THY1, CRHR1, CRHR2, ALOX15B, HTR7, HTR6, SLC30A10, UNC13A, SYNDIG1, ARHGEF25, PCDH20, GPR149, PTH1R, CACNB1, CACNB2, RIMS1, HCRTR2, FAM65B, ADRB3, AG…	1164	3175	20581	1.75977	1.22e-23	6.08e-24	4.12e-23
GOTERM_CC_DIRECT	GO:0005887~integral component of plasma membrane	187	16.024	3.52e-26	PVR, QRFPR, SLC8A3, CASR, ADCY1, SLC13A5, PLXNA4, ADCY2, GRIK1, SLC6A1, GRIK2, SLC6A2, GABRB1, SLC6A3, LHCGR, NPY4R, SLC7A4, VIPR2, SCTR, AGTR1, S1PR3, HTR1B, GRIN2B, GALR1, SLC2A3, SLC2A2, GALR3, CCR10, DSCAM, RET, PTPRM, PDPN, CDHR1, TRPA1, HTR4, PROKR2, CD40, PTPRU, CNGA3, NTSR1, TMEM130, NTSR2, THY1, CRHR1, CRHR2, CD34, HAS1, HTR7, HTR6, RYR1, HS3ST3B1, DRD1, SYNDIG1, ENPP2, GPR149, DRD5, ADC…	1086	1415	18224	2.21768	1.55e-23	1.55e-23	4.98e-23
UP_SEQ_FEATURE	signal peptide	325	27.8492	3.63e-25	PVR, RARRES2, PEAR1, LTBP2, GDF7, C9ORF47, LYPD5, CRHBP, LHCGR, L1CAM, FSTL1, MEGF10, CDH22, FAM150A, GRIN2B, CCBE1, COL12A1, HTRA3, CHRNA3, CDH23, MATN4, PTPRM, F10, CRTAC1, PDPN, NODAL, CDHR1, PTPRR, CD40, PTPRU, PTPRN, TMEM130, TMEM132E, THY1, CRHR1, CRHR2, CD34, ENPP2, PCDH20, PTH1R, ITGA11, MST1, ACP5, FAM132A, FAM19A1, FAM19A4, POMC, SOWAHA, METTL24, AGRN, OLFM1, BMP3, GPR158, CELSR3, EMILI…	1138	3346	20063	1.71242	1.06e-21	5.3e-22	6.52e-22
UP_KEYWORDS	Cell adhesion	89	7.62639	2.86e-23	PVR, PCDHA6, PCDHA7, PCDHA8, PCDHA9, OPCML, PCDHA2, PCDHA3, PCDHA4, PCDHA5, PCDHGA8, PCDHGA7, L1CAM, PCDHGA6, PCDHA1, PCDHGA5, PCDHGA4, MEGF10, PCDHGA3, PCDHGA2, PCDHGA1, CDH22, PCDHGB1, COL12A1, CNTNAP2, CNTNAP1, SPON2, SPON1, DSCAM, CDH23, ICAM1, RET, PTPRM, ICAM4, NRXN2, EGFL6, CDHR1, PTPRU, PCDHGB3, PCDHGB2, PCDHGB5, PCDHGB4, CTNNA2, BVES, PGM5, CD34, LSAMP, RELN, CNTN4, ADAM12, JAM3, CHL1, D…	1164	479	20581	3.28525	1.19e-20	3.95e-21	4.02e-20
UP_SEQ_FEATURE	topological domain:Cytoplasmic	324	27.7635	1.8e-22	PVR, ADCY1, ADCY2, GBGT1, ADCY5, LHCGR, NPY4R, SYT9, L1CAM, MEGF10, CDH22, AGTR1, S1PR3, HTR1B, GRIN2B, CLEC4G, CCR10, CHRNA3, CDH23, GJD2, GJD4, PTPRM, PDPN, CDHR1, PTPRR, TMEM200A, HTR4, COLEC12, CD40, PTPRU, PTPRN, TMEM130, TMEM132E, CRHR1, CD38, CRHR2, CD34, HAS1, HTR7, RYR3, HTR6, RYR1, SLC30A10, HS3ST3B1, MGAT5B, PCDH20, GPR149, PTH1R, ITGA11, CD72, KCNJ3, HCRTR2, ADRB3, GPR158, ST6GAL2, MA…	1138	3456	20063	1.65282	5.26e-19	1.75e-19	3.23e-19
UP_KEYWORDS	Extracellular matrix	59	5.0557	4.84e-20	LTBP2, COL21A1, WNT3A, MMP9, MMP2, HMCN2, WNT2, CILP2, WNT3, COL12A1, SPON2, COL11A1, SPON1, COCH, CRTAC1, EGFL6, COL22A1, RELN, COL24A1, CHL1, ADAMTS18, WNT16, PODN, ADAMTSL1, MAMDC2, SPOCK2, ADAMTS16, ADAMTS15, SPOCK1, SMOC2, COL26A1, LECT1, COL6A5, SMOC1, COMP, ACAN, COL6A2, VWC2, ADAMTS10, AGRN, FBN2, ADAMTS12, COL8A1, THBS4, FBN1, EFEMP1, NID1, NID2, EMILIN3, NTN1, COL5A2, WNT2B, LAMA2, LAMA…	1164	258	20581	4.04339	2.01e-17	5.01e-18	6.79e-17
UP_SEQ_FEATURE	topological domain:Extracellular	269	23.0506	5.65e-20	PVR, ADCY5, LHCGR, NPY4R, L1CAM, MEGF10, CDH22, AGTR1, S1PR3, HTR1B, GRIN2B, CLEC4G, CCR10, CHRNA3, CDH23, GJD2, GJD4, PTPRM, PDPN, CDHR1, PTPRR, TMEM200A, HTR4, COLEC12, CD40, PTPRU, PTPRN, TMEM130, TMEM132E, CRHR1, CD38, CRHR2, CD34, HAS1, HTR7, HTR6, SLC30A10, GPR149, PCDH20, PTH1R, ITGA11, CD72, KCNJ3, HCRTR2, ADRB3, GPR158, CELSR3, GPR150, NPY5R, GPR153, GUCY2D, NOTCH3, EPHA6, SEMA6D, KCNJ8,…	1138	2787	20063	1.70164	1.65e-16	4.13e-17	1.01e-16
UP_KEYWORDS	Calcium	118	10.1114	1.19e-18	SLC8A3, MMP9, F13A1, SYT9, MMP2, HMCN2, CDH22, GRIN2B, CCBE1, SPON2, SS18L1, CDH23, F10, EFCAB13, CDHR1, CHP2, COLEC12, ACTN2, ACTN3, RASGRF2, ALOX15B, RYR3, RYR1, RELN, ENPP2, PCDH20, CACNB1, ITGA11, CACNB2, TMEM63B, CAPS2, PCDHA10, PCDHA11, AGRN, SYT10, EFEMP1, CACNA1I, MICU3, CELSR3, ITGA4, CACNA2D2, ITGA9, FREM3, ITGA5, ITGA8, CACNA1E, CACNA1A, CACNA1B, PCDHA6, PCDHA7, PCDHA8, PCDHA9, PCDHA2,…	1164	877	20581	2.37901	4.91e-16	9.82e-17	1.66e-15
UP_SEQ_FEATURE	domain:Cadherin 5	36	3.08483	2.34e-18	PCDHA6, DCHS2, PCDHA7, PCDHA8, PCDHA9, PCDHA2, PCDHA3, PCDH20, PCDHA4, PCDHA5, PCDHGA8, PCDHGA7, PCDHB13, PCDHGA6, PCDHB12, PCDHA1, PCDHGA5, PCDHGA4, PCDHGA3, CDH4, PCDHGA2, PCDHGA1, CDH22, CDH7, PCDHGB1, PCDHB16, PCDHA10, PCDHA11, CDH23, CDHR1, CELSR3, PCDHGB3, PCDHGB2, PCDHGB5, PCDHGB4, CDH13	1138	105	20063	6.04459	6.83e-15	1.37e-15	4.2e-15
UP_KEYWORDS	Signal	356	30.5056	2.67e-18	PVR, RARRES2, PEAR1, LTBP2, GDF7, LYPD5, C9ORF47, CRHBP, LHCGR, L1CAM, FSTL1, PRRT4, MEGF10, SHE, HMCN2, CDH22, TMEM145, FAM150A, GRIN2B, CCBE1, COL12A1, HTRA3, CHRNA3, CDH23, MATN4, PTPRM, F10, CRTAC1, PDPN, NODAL, CDHR1, PTPRR, CD40, PTPRU, PTPRN, TMEM130, TMEM132E, THY1, CRHR1, CRHR2, CD34, PARP15, SLC30A10, ENPP2, PCDH20, PTH1R, ITGA11, MST1, ACP5, FAM132A, FAM19A1, FAM19A4, POMC, RIMS1, SOWA…	1164	4160	20581	1.51311	1.11e-15	1.84e-16	3.74e-15
UP_SEQ_FEATURE	domain:Cadherin 6	32	2.74207	4.73e-18	PCDHA6, DCHS2, PCDHA7, PCDHA8, PCDHA9, PCDHA2, PCDHA3, PCDH20, PCDHA4, PCDHA5, PCDHGA8, PCDHGA7, PCDHB13, PCDHGA6, PCDHB12, PCDHA1, PCDHGA5, PCDHGA4, PCDHGA3, PCDHGA2, PCDHGA1, PCDHGB1, PCDHB16, PCDHA10, PCDHA11, CDH23, CDHR1, CELSR3, PCDHGB3, PCDHGB2, PCDHGB5, PCDHGB4	1138	83	20063	6.79713	1.38e-14	2.31e-15	8.5e-15
UP_SEQ_FEATURE	transmembrane region	411	35.2185	1.58e-17	PEAR1, SERTM1, GBGT1, NPY4R, L1CAM, FRRS1L, CDH22, AGTR1, HTR1B, TMEM145, NKPD1, GRIN2B, CH25H, CCR10, CDH23, PTPRM, PDPN, CDHR1, PTPRR, COLEC12, PTPRU, PTPRN, TMEM130, TMEM132E, BCL2L10, CWH43, RYR3, RYR1, SLC30A10, FAM163A, MGAT5B, ARHGEF25, PCDH20, PTH1R, KCNJ3, FAM19A5, HCRTR2, ADRB3, FAM162B, MAOB, KCNK2, NPY5R, GUCY2D, SYNE1, APCDD1L, KCNJ8, AVPR1B, AVPR1A, CD200, KCNK17, GPR83, KCNK16, TRP…	1138	5056	20063	1.43314	4.63e-14	6.61e-15	2.84e-14
UP_SEQ_FEATURE	domain:Cadherin 3	36	3.08483	2.37e-17	PCDHA6, DCHS2, PCDHA7, PCDHA8, PCDHA9, PCDHA2, PCDHA3, PCDH20, PCDHA4, PCDHA5, PCDHGA8, PCDHGA7, PCDHB13, PCDHGA6, PCDHB12, PCDHA1, PCDHGA5, PCDHGA4, PCDHGA3, CDH4, PCDHGA2, PCDHGA1, CDH22, CDH7, PCDHGB1, PCDHB16, PCDHA10, PCDHA11, CDH23, CDHR1, CELSR3, PCDHGB3, PCDHGB2, PCDHGB5, PCDHGB4, CDH13	1138	112	20063	5.6668	6.91e-14	8.64e-15	4.25e-14
UP_SEQ_FEATURE	domain:Cadherin 4	36	3.08483	2.37e-17	PCDHA6, DCHS2, PCDHA7, PCDHA8, PCDHA9, PCDHA2, PCDHA3, PCDH20, PCDHA4, PCDHA5, PCDHGA8, PCDHGA7, PCDHB13, PCDHGA6, PCDHB12, PCDHA1, PCDHGA5, PCDHGA4, PCDHGA3, CDH4, PCDHGA2, PCDHGA1, CDH22, CDH7, PCDHGB1, PCDHB16, PCDHA10, PCDHA11, CDH23, CDHR1, CELSR3, PCDHGB3, PCDHGB2, PCDHGB5, PCDHGB4, CDH13	1138	112	20063	5.6668	6.91e-14	8.64e-15	4.25e-14
KEGG_PATHWAY	hsa04080:Neuroactive ligand-receptor interaction	56	4.79863	4.15e-17	GPR83, MCHR2, GRIK1, GRIK2, LEPR, GABRB1, LHCGR, GABBR1, GRIK5, NPY4R, VIPR2, SCTR, AGTR1, S1PR3, HTR1B, GRIN2B, GALR1, GALR3, CHRNA3, GABRG2, PTGER1, PTGER3, HTR4, NTSR1, NTSR2, CRHR1, CRHR2, GRM3, HTR7, PTGDR, HTR6, GLP1R, DRD1, NPY2R, DRD5, ADCYAP1R1, PTH1R, DRD4, OXTR, HCRTR2, ADRB3, HRH2, CNR1, NPFFR2, ADRA2C, NPFFR1, GABRA4, GABRA5, NPY5R, MLNR, AVPR1B, AVPR1A, CHRNB4, CHRNB1, GHSR, ADRA1D	393	277	6910	3.55462	1.03e-14	1.03e-14	5.39e-14
UP_SEQ_FEATURE	domain:Cadherin 1	36	3.08483	6e-17	PCDHA6, DCHS2, PCDHA7, PCDHA8, PCDHA9, PCDHA2, PCDHA3, PCDH20, PCDHA4, PCDHA5, PCDHGA8, PCDHGA7, PCDHB13, PCDHGA6, PCDHB12, PCDHA1, PCDHGA5, PCDHGA4, PCDHGA3, CDH4, PCDHGA2, PCDHGA1, CDH22, CDH7, PCDHGB1, PCDHB16, PCDHA10, PCDHA11, CDH23, CDHR1, CELSR3, PCDHGB3, PCDHGB2, PCDHGB5, PCDHGB4, CDH13	1138	115	20063	5.51897	3.24e-13	3.61e-14	2e-13
UP_SEQ_FEATURE	domain:Cadherin 2	36	3.08483	6e-17	PCDHA6, DCHS2, PCDHA7, PCDHA8, PCDHA9, PCDHA2, PCDHA3, PCDH20, PCDHA4, PCDHA5, PCDHGA8, PCDHGA7, PCDHB13, PCDHGA6, PCDHB12, PCDHA1, PCDHGA5, PCDHGA4, PCDHGA3, CDH4, PCDHGA2, PCDHGA1, CDH22, CDH7, PCDHGB1, PCDHB16, PCDHA10, PCDHA11, CDH23, CDHR1, CELSR3, PCDHGB3, PCDHGB2, PCDHGB5, PCDHGB4, CDH13	1138	115	20063	5.51897	3.24e-13	3.61e-14	2e-13
INTERPRO	IPR002126:Cadherin	37	3.17052	6.46e-17	PCDHA6, DCHS2, PCDHA7, PCDHA8, PCDHA9, PCDHA2, PCDHA3, PCDH20, PCDHA4, PCDHA5, PCDHGA8, PCDHGA7, PCDHB13, PCDHGA6, PCDHB12, PCDHA1, PCDHGA5, PCDHGA4, PCDHGA3, CDH4, PCDHGA2, PCDHGA1, CDH22, CDH7, PCDHGB1, PCDHB16, PCDHA10, PCDHA11, CDH23, RET, CDHR1, CELSR3, PCDHGB3, PCDHGB2, PCDHGB5, PCDHGB4, CDH13	1094	118	18559	5.31933	1.58e-13	1.58e-13	1.89e-13
INTERPRO	IPR020894:Cadherin conserved site	36	3.08483	1.03e-16	PCDHA6, DCHS2, PCDHA7, PCDHA8, PCDHA9, PCDHA2, PCDHA3, PCDH20, PCDHA4, PCDHA5, PCDHGA8, PCDHGA7, PCDHB13, PCDHGA6, PCDHB12, PCDHA1, PCDHGA5, PCDHGA4, PCDHGA3, CDH4, PCDHGA2, PCDHGA1, CDH22, CDH7, PCDHGB1, PCDHB16, PCDHA10, PCDHA11, CDH23, CDHR1, CELSR3, PCDHGB3, PCDHGB2, PCDHGB5, PCDHGB4, CDH13	1094	113	18559	5.40457	1.58e-13	7.88e-14	1.89e-13
INTERPRO	IPR015919:Cadherin-like	37	3.17052	1.18e-16	PCDHA6, DCHS2, PCDHA7, PCDHA8, PCDHA9, PCDHA2, PCDHA3, PCDH20, PCDHA4, PCDHA5, PCDHGA8, PCDHGA7, PCDHB13, PCDHGA6, PCDHB12, PCDHA1, PCDHGA5, PCDHGA4, PCDHGA3, CDH4, PCDHGA2, PCDHGA1, CDH22, CDH7, PCDHGB1, PCDHB16, PCDHA10, PCDHA11, CDH23, RET, CDHR1, CELSR3, PCDHGB3, PCDHGB2, PCDHGB5, PCDHGB4, CDH13	1094	120	18559	5.23067	1.58e-13	5.25e-14	1.89e-13
UP_KEYWORDS	Membrane	558	47.8149	1.54e-16	C15ORF48, PEAR1, SERTM1, GBGT1, NPY4R, L1CAM, FRRS1L, ACBD4, CDH22, AGTR1, HTR1B, NKPD1, TMEM145, GRIN2B, CH25H, CCR10, GNG4, CDH23, PTPRM, MAGI2, MAGI1, PDPN, CDHR1, PTPRR, COLEC12, PTPRU, PTPRN, TMEM130, TMEM132E, BCL2L10, CTNNA2, THY1, CWH43, RYR3, RYR1, SLC30A10, UNC13A, FAM163A, DNAH10, MGAT5B, ARHGEF25, PCDH20, PTH1R, CACNB1, CACNB2, KCNJ3, FAM19A5, HCRTR2, ADRB3, FAM162B, SGIP1, MGAT4D, MA…	1164	7494	20581	1.31654	4.6e-14	6.55e-15	1.55e-13
GOTERM_BP_DIRECT	GO:0007156~homophilic cell adhesion via plasma membrane adhesion molecules	42	3.59897	5.67e-16	PVR, PCDHA6, DCHS2, PCDHA7, PCDHA8, PCDHA9, PCDHA2, PCDHA3, PCDH20, PCDHA4, PCDHA5, PCDHGA8, PCDHGA7, DSCAML1, PCDHB13, PCDHGA6, PCDHB12, PCDHGA5, PCDHA1, PCDHGA4, PCDHGA3, CDH4, PCDHGA2, PCDHGA1, CDH22, CDH7, PCDHGB1, PCDHB16, PCDHA10, PCDHA11, CDH23, DSCAM, RET, PTPRM, CDHR1, CELSR3, PCDHGB3, PCDHGB2, PCDHGB5, PCDHGB4, CDH13, CD200	1007	158	16792	4.43267	1.79e-12	1.79e-12	1.01e-12
INTERPRO	IPR013164:Cadherin, N-terminal	27	2.31362	8.96e-16	PCDHA6, PCDHA7, PCDHA8, PCDHA9, PCDHA2, PCDHA3, PCDHA4, PCDHA5, PCDHGA8, PCDHGA7, PCDHGA6, PCDHB13, PCDHA1, PCDHGA5, PCDHB12, PCDHGA4, PCDHGA3, PCDHGA2, PCDHGA1, PCDHGB1, PCDHB16, PCDHA10, PCDHA11, PCDHGB3, PCDHGB2, PCDHGB5, PCDHGB4	1094	65	18559	7.04673	1.26e-12	3.15e-13	1.47e-12
UP_KEYWORDS	Transmembrane helix	441	37.7892	9.14e-16	C15ORF48, PEAR1, SERTM1, GBGT1, NPY4R, L1CAM, FRRS1L, ACBD4, CDH22, AGTR1, HTR1B, TMEM145, NKPD1, GRIN2B, CH25H, CCR10, CDH23, PTPRM, PDPN, CDHR1, PTPRR, COLEC12, PTPRU, PTPRN, TMEM130, TMEM132E, BCL2L10, CWH43, RYR3, RYR1, SLC30A10, FAM163A, DNAH10, MGAT5B, PCDH20, PTH1R, KCNJ3, FAM19A5, HCRTR2, ADRB3, FAM162B, MGAT4D, MAOB, KCNK2, NPY5R, GUCY2D, CYP7B1, SYNE1, APCDD1L, KCNJ8, AVPR1B, AVPR1A, CD…	1164	5634	20581	1.384	3.68e-13	4.6e-14	1.24e-12
UP_KEYWORDS	Transmembrane	442	37.8749	9.25e-16	C15ORF48, PEAR1, SERTM1, GBGT1, NPY4R, L1CAM, FRRS1L, ACBD4, CDH22, AGTR1, HTR1B, TMEM145, NKPD1, GRIN2B, CH25H, CCR10, CDH23, PTPRM, PDPN, CDHR1, PTPRR, COLEC12, PTPRU, PTPRN, TMEM130, TMEM132E, BCL2L10, CWH43, RYR3, RYR1, SLC30A10, FAM163A, DNAH10, MGAT5B, PCDH20, PTH1R, KCNJ3, FAM19A5, HCRTR2, ADRB3, FAM162B, MGAT4D, MAOB, KCNK2, NPY5R, GUCY2D, CYP7B1, SYNE1, APCDD1L, KCNJ8, AVPR1B, AVPR1A, CD…	1164	5651	20581	1.38296	3.68e-13	4.09e-14	1.24e-12
GOTERM_CC_DIRECT	GO:0005886~plasma membrane	354	30.3342	6.49e-15	PVR, ADCY1, ADCY2, LYPD5, ADCY5, LHCGR, SNCA, NPY4R, SYT9, L1CAM, FRRS1L, CDH22, AGTR1, S1PR3, HTR1B, GRIN2B, CLEC4G, CCR10, GNG4, CHRNA3, CDH23, GJD2, MAGI2, F10, MAGI1, PDPN, CDHR1, TRPA1, PTPRR, HTR4, COLEC12, CD40, PTPRU, PTPRN, THY1, CRHR1, CD38, CRHR2, RCC2, CD34, HAS1, ALOX15B, HTR7, HTR6, RYR1, SLC30A10, ENPP2, ARHGEF25, PCDH20, PTH1R, CACNB1, ITGA11, CACNB2, CD72, KCNJ3, RIMS1, HCRTR2, A…	1086	4121	18224	1.4415	2.85e-12	1.42e-12	9.11e-12
GOTERM_CC_DIRECT	GO:0005578~proteinaceous extracellular matrix	54	4.62725	6.77e-15	LTBP2, COL21A1, WNT3A, MMP9, MMP2, WNT2, GPC5, GPC2, CILP2, WNT3, CCBE1, SPON2, COL11A1, SPON1, COCH, CRTAC1, COL22A1, NDNF, RELN, COL24A1, CHL1, ALPL, ADAMTS18, WNT16, PODN, ADAMTSL1, MAMDC2, ADAMTS13, SPOCK2, ADAMTS16, ADAMTS15, SPOCK1, SMOC2, COL26A1, LECT1, COL6A5, SMOC1, COMP, ACAN, COL6A2, ADAMTS10, FBN2, ADAMTS12, FBN1, EFEMP1, EMILIN3, COL5A2, WNT2B, LAMA1, COL14A1, SOST, FBLN2, MMP23B, F…	1086	268	18224	3.38122	2.99e-12	9.98e-13	9.58e-12
UP_KEYWORDS	Ion channel	62	5.31277	9.31e-15	KCNK17, KCNK16, KCNC1, KCNAB3, GRIK1, GRIK2, KCNAB1, GABRB1, TRPV3, GRIK5, HVCN1, KCNK12, KCNIP4, GRIN2B, CHRNA3, KCNMA1, GABRG2, CACNG8, TRPA1, CFTR, CNGA3, KCNT2, RYR3, CLIC6, KCNH6, RYR1, KCNA1, CACNB1, KCNA3, CACNB2, KCNA6, KCNA5, KCNJ3, TMEM63B, LRRC38, BEST4, KCNS1, KCNS2, BEST1, TTYH1, KCNE1, HCN4, KCNE3, HCN1, MLC1, GABRA4, TMC2, GABRA5, CACNA1I, TMC4, ASIC3, UCP1, KCNK2, CACNA2D2, KCNV1,…	1164	359	20581	3.05359	3.86e-12	3.86e-13	1.31e-11
GOTERM_MF_DIRECT	GO:0005509~calcium ion binding	97	8.31191	1.23e-14	PCDHA6, PCDHA7, PCDHA8, PCDHA9, SNCB, PCDHA2, LTBP2, PCDHA3, PCDHA4, SNCA, PCDHA5, PCDHGA8, PCDHGA7, SYT9, FSTL1, PCDHGA6, PCDHA1, PCDHGA5, DLK1, PCDHGA4, ZZEF1, PCDHGA3, KCNIP4, PCDHGA2, PCDHGA1, HMCN2, CDH22, PCDHGB1, SLC24A4, CCBE1, CDH23, RET, MATN4, F10, NOL3, EGFL6, CRTAC1, CDHR1, CHP2, DLL3, ACTN2, ACTN3, PCDHGB3, PCDHGB2, PCDHGB5, PCDHGB4, ALOX15B, RYR3, RYR1, C2CD4B, MEGF8, DCHS2, ADAMTS…	987	717	16881	2.31384	1.21e-11	1.21e-11	1.94e-11
UP_KEYWORDS	Developmental protein	114	9.76864	2.76e-14	MEF2C, CDX4, WNT3A, L1CAM, HOXD1, TAF7L, WNT2, WNT3, DAB1, DDX25, CCBE1, UNC5D, OLIG1, PITX3, INA, EMX1, PDPN, NODAL, DLL3, SIX2, BOLL, CTNNA2, ASCL1, C14ORF39, BHLHA9, RYR1, RELN, ADCYAP1R1, FIGLA, TRIM71, FAM65B, TAL1, PTK2, OVOL2, NPM2, AGRN, NKX2-4, OLFM1, ZNF423, OBSCN, BMP3, SLCO4C1, IKZF1, CELSR3, NEUROG1, NEUROG3, INSC, GAS7, NKX6-1, NOTCH3, SFRP5, GCM2, TRIM54, TNFSF11, EBF4, SEMA6D, PKP…	1164	949	20581	2.12399	1.14e-11	1.04e-12	3.87e-11
SMART	SM00112:CA	36	3.08483	3.83e-14	PCDHA6, DCHS2, PCDHA7, PCDHA8, PCDHA9, PCDHA2, PCDHA3, PCDH20, PCDHA4, PCDHA5, PCDHGA8, PCDHGA7, PCDHB13, PCDHGA6, PCDHB12, PCDHA1, PCDHGA5, PCDHGA4, PCDHGA3, CDH4, PCDHGA2, PCDHGA1, CDH22, CDH7, PCDHGB1, PCDHB16, PCDHA10, PCDHA11, CDH23, CDHR1, CELSR3, PCDHGB3, PCDHGB2, PCDHGB5, PCDHGB4, CDH13	703	116	10057	4.43974	1.13e-11	1.13e-11	5.1e-11
UP_KEYWORDS	Ion transport	87	7.45501	6.44e-14	KCNK17, SLC8A3, SLC5A2, KCNC1, KCNK16, SLC5A5, SLC13A5, KCNAB3, GRIK1, GRIK2, KCNAB1, GABRB1, TRPV3, GRIK5, HVCN1, KCNK12, KCNIP4, GRIN2B, SLC24A4, SLC22A3, CHRNA3, NIPAL4, KCNMA1, GABRG2, ATP4A, CACNG8, TRPA1, CFTR, CNGA3, KCNT2, RYR3, CLIC6, KCNH6, RYR1, SLC30A10, TF, KCNA1, CACNB1, KCNA3, CACNB2, KCNA6, ATP5G2, SLC38A11, CLDN10, KCNA5, ATP6V1B1, SLC22A31, KCNJ3, TMEM63B, BEST4, LRRC38, KCNS1, …	1164	642	20581	2.39606	2.67e-11	2.22e-12	9.03e-11
GOTERM_BP_DIRECT	GO:0007155~cell adhesion	69	5.9126	3.37e-12	PCDHA6, PCDHA7, PCDHA8, OPCML, PCDHA2, PCDHA3, PCDHA4, PCDHA5, L1CAM, PCDHA1, CXCL12, HMCN2, CNTNAP2, COL12A1, CNTNAP1, SPON2, SPON1, DSCAM, ICAM1, ICAM4, MAGI1, EGFL6, ACTN2, PTPRU, PCDHGB4, CTNNA2, THY1, PGM5, HAS1, CD34, LSAMP, RELN, CNTN4, ADAM12, CHL1, CTNND2, ITGB4, ITGA11, DSCAML1, CLDN10, SPOCK1, PCDHB12, CD72, CDH4, COL6A5, COMP, ACAN, COL6A2, PCDHA10, PCDHA11, GPNMB, COL8A1, THBS4, SVEP…	1007	459	16792	2.50674	1.09e-08	5.43e-09	6.12e-09
KEGG_PATHWAY	hsa04020:Calcium signaling pathway	37	3.17052	1.3e-11	SLC8A3, GNA14, DRD1, ADCY1, ADCY2, GNA11, DRD5, LHCGR, OXTR, AGTR1, ADRB3, PDE1B, PDE1C, HRH2, PLCD1, CAMK2B, PTGER1, PTGER3, NOS1, SLC8A2, CACNA1I, HTR4, PRKCG, NTSR1, PRKCB, GNAL, CD38, RYR3, HTR7, AVPR1B, HTR6, AVPR1A, RYR1, CACNA1E, CACNA1A, ADRA1D, CACNA1B	393	179	6910	3.63441	3.24e-09	1.62e-09	1.69e-08
UP_KEYWORDS	Cell junction	84	7.19794	1.76e-11	SLC8A3, GRIK1, GRIK2, CLDN6, GABRB1, SNCA, CLDN5, GABBR1, GRIK5, SYT9, CPEB1, FES, GJA4, FRRS1L, GJA3, GRIN2B, TRIM9, ANK3, WNK4, SV2A, CHRNA3, DSCAM, GJD2, ANKS1B, GABRG2, GJD4, MAGI2, MAGI1, CACNG8, PRKCG, PTPRU, NEXN, PTPRN, CTNNA2, EPB41L3, BVES, PGM5, TMEM240, JAM3, UNC13A, GRASP, SHROOM2, LIMS2, SYNDIG1, KCNA1, ITGB4, CTNND2, DSCAML1, CLDN10, CLDN11, GSG1L, RIMS1, RIMS4, SYNPR, PTK2, SYN3, …	1164	675	20581	2.20034	7.3e-09	5.61e-10	2.47e-08
GOTERM_BP_DIRECT	GO:0007268~chemical synaptic transmission	45	3.85604	2.33e-11	CPLX1, SNAP91, SNCB, GRIK1, SLC6A1, GRIK2, SLC6A2, GPR149, NPY2R, DRD5, KCNA1, CACNB1, CACNB2, TAC1, PCDHB13, FGF12, HCRTR2, HTR1B, GRIN2B, GALR3, PCDHB16, SLC1A6, SYN2, NPFFR2, APBA2, AGRN, NPFFR1, DTNA, GJD2, DLGAP1, MPZ, NRXN2, SYT10, GABRA5, HTR4, PRKCG, NTSR1, NPY5R, GRM3, HTR7, HTR6, SLC18A2, CACNA1E, UNC13A, CACNA1B	1007	240	16792	3.12661	7.5e-08	2.5e-08	4.23e-08
UP_KEYWORDS	Secreted	181	15.5099	2.85e-11	PVR, RARRES2, LTBP2, GDF7, C9ORF47, WNT3A, MMP9, F13A1, CRHBP, SNCA, FSTL1, MMP2, CXCL12, HMCN2, WNT2, WNT3, FAM150A, CCBE1, COL12A1, HTRA3, SPON2, DSCAM, SPON1, COCH, RNLS, MATN4, F10, CRTAC1, NODAL, COL22A1, NAPSA, CD40, CCDC3, IGSF1, RELN, COL24A1, PODN, ADAMTSL1, MAMDC2, ENPP2, PAMR1, MST1, CYTL1, FAM132A, EPHA10, FAM19A1, FAM19A4, TRH, POMC, GREM1, FAM19A5, METTL24, COL26A1, ZPBP, BTN1A1, PC…	1164	1965	20581	1.62866	1.18e-08	8.43e-10	4e-08
UP_KEYWORDS	Disulfide bond	277	23.7361	1.42e-10	PVR, RARRES2, PEAR1, LTBP2, GDF7, CRHBP, LHCGR, NPY4R, SYT9, L1CAM, FSTL1, MEGF10, HMCN2, AGTR1, HTR1B, GRIN2B, CLEC4G, CCR10, CCBE1, COL12A1, CHRNA3, MATN4, PTPRM, F10, CRTAC1, NODAL, TRPA1, HTR4, COLEC12, CD40, PTPRU, PTPRN, THY1, CRHR1, CD38, CRHR2, HTR7, HTR6, HS3ST3B1, ENPP2, GPR149, PTH1R, ITGA11, MST1, ACP5, FAM132A, CD72, POMC, HCRTR2, ADRB3, AGRN, OLFM1, BMP3, ST6GAL2, CELSR3, EMILIN3, K…	1164	3434	20581	1.42624	5.89e-08	3.93e-09	1.99e-07
UP_KEYWORDS	Voltage-gated channel	32	2.74207	2.6e-10	KCNK17, KCNK16, KCNC1, KCNAB3, KCNAB1, KCNA1, CACNB1, CACNB2, KCNA3, KCNA6, KCNA5, HVCN1, KCNK12, KCNJ3, KCNIP4, KCNS1, KCNS2, KCNE1, HCN4, KCNE3, HCN1, KCNMA1, CACNG8, CACNA1I, CACNA2D2, KCNV1, KCNJ8, CLIC6, KCNH6, CACNA1E, CACNA1A, CACNA1B	1164	150	20581	3.772	1.08e-07	6.72e-09	3.64e-07
UP_KEYWORDS	Synapse	53	4.54156	3.29e-10	GRIK1, GRIK2, GABRB1, SNCA, GABBR1, GRIK5, SYT9, CPEB1, FRRS1L, GRIN2B, ANK3, TRIM9, SV2A, CHRNA3, DSCAM, GABRG2, ANKS1B, MAGI2, CACNG8, PRKCG, PTPRN, TMEM240, GRASP, UNC13A, SYNDIG1, KCNA1, DSCAML1, GSG1L, RIMS1, RIMS4, SYNPR, SYN3, LRRTM1, SYN2, VWC2, GRID2IP, AGRN, OLFM1, DTNA, CPT1C, DLGAP1, DLGAP3, GABRA4, DLGAP2, GABRA5, NLGN1, RGS17, SLC6A17, SHANK1, SLC17A7, CNIH3, CHRNB4, CHRNB1	1164	357	20581	2.62495	1.36e-07	8e-09	4.6e-07
UP_KEYWORDS	EGF-like domain	41	3.51328	5.39e-10	MEGF8, PEAR1, LTBP2, PAMR1, DLK1, MEGF10, SCARF2, HMCN2, COMP, CCBE1, ACAN, ADAM32, ADAM33, CNTNAP2, CNTNAP1, AGRN, HHIP, FBN2, NRG1, THBS4, MATN4, F10, SVEP1, NRXN2, EGFL6, CRTAC1, EFEMP1, FBN1, DLL3, CELSR3, NID1, NID2, NOTCH3, EREG, FBLN2, FBLN7, WIF1, RELN, ADAM19, ADAM12, CLEC14A	1164	238	20581	3.04593	2.23e-07	1.24e-08	7.56e-07
INTERPRO	IPR000742:Epidermal growth factor-like domain	41	3.51328	6.97e-10	MEGF8, PEAR1, LTBP2, PAMR1, DLK1, MEGF10, SCARF2, HMCN2, COMP, CCBE1, ACAN, ADAM32, ADAM33, CNTNAP2, CNTNAP1, AGRN, HHIP, FBN2, NRG1, THBS4, MATN4, F10, SVEP1, NRXN2, EGFL6, EFEMP1, FBN1, DLL3, CELSR3, NID1, NID2, NOTCH3, LAMA2, LAMA1, EREG, FBLN2, FBLN7, WIF1, RELN, ADAM19, ADAM12	1094	231	18559	3.01099	9.89e-07	1.98e-07	1.15e-06
UP_SEQ_FEATURE	repeat:PXXP 3	11	0.942588	7.61e-10	PCDHA6, PCDHA7, PCDHA8, PCDHA9, PCDHA2, PCDHA3, PCDHA4, PCDHA5, PCDHA10, PCDHA11, PCDHA1	1138	15	20063	12.9287	2.22e-06	2.22e-07	1.37e-06
UP_SEQ_FEATURE	repeat:PXXP 1	11	0.942588	7.61e-10	PCDHA6, PCDHA7, PCDHA8, PCDHA9, PCDHA2, PCDHA3, PCDHA4, PCDHA5, PCDHA10, PCDHA11, PCDHA1	1138	15	20063	12.9287	2.22e-06	2.22e-07	1.37e-06
UP_SEQ_FEATURE	repeat:PXXP 2	11	0.942588	7.61e-10	PCDHA6, PCDHA7, PCDHA8, PCDHA9, PCDHA2, PCDHA3, PCDHA4, PCDHA5, PCDHA10, PCDHA11, PCDHA1	1138	15	20063	12.9287	2.22e-06	2.22e-07	1.37e-06
UP_SEQ_FEATURE	repeat:PXXP 5	11	0.942588	7.61e-10	PCDHA6, PCDHA7, PCDHA8, PCDHA9, PCDHA2, PCDHA3, PCDHA4, PCDHA5, PCDHA10, PCDHA11, PCDHA1	1138	15	20063	12.9287	2.22e-06	2.22e-07	1.37e-06
UP_SEQ_FEATURE	repeat:PXXP 4	11	0.942588	7.61e-10	PCDHA6, PCDHA7, PCDHA8, PCDHA9, PCDHA2, PCDHA3, PCDHA4, PCDHA5, PCDHA10, PCDHA11, PCDHA1	1138	15	20063	12.9287	2.22e-06	2.22e-07	1.37e-06
INTERPRO	IPR013032:EGF-like, conserved site	36	3.08483	5.3e-09	MEGF8, PEAR1, LTBP2, PAMR1, ITGB4, DLK1, MEGF10, SCARF2, HMCN2, COMP, CCBE1, ACAN, ADAM32, ADAM33, AGRN, HHIP, FBN2, NRG1, THBS4, MATN4, F10, SVEP1, EGFL6, EFEMP1, FBN1, DLL3, CELSR3, NID1, NID2, NOTCH3, EREG, FBLN2, FBLN7, WIF1, RELN, ADAM19	1094	199	18559	3.06893	7.51e-06	1.25e-06	8.74e-06
UP_KEYWORDS	Potassium transport	26	2.22793	5.6e-09	KCNK17, KCNK16, KCNC1, KCNAB3, KCNAB1, KCNA1, KCNA3, KCNA6, KCNA5, KCNJ3, KCNK12, KCNIP4, KCNS1, KCNS2, SLC24A4, KCNE1, HCN4, KCNE3, HCN1, KCNMA1, ATP4A, KCNK2, KCNV1, KCNT2, KCNJ8, KCNH6	1164	116	20581	3.96304	2.32e-06	1.22e-07	7.85e-06
UP_SEQ_FEATURE	domain:EGF-like 2	22	1.88518	1.78e-08	MEGF8, MATN4, F10, PEAR1, LTBP2, NRXN2, FBN1, DLL3, NID1, DLK1, NID2, MEGF10, SCARF2, NOTCH3, FBLN2, CNTNAP2, RELN, WIF1, CNTNAP1, AGRN, FBN2, HHIP	1138	89	20063	4.35799	5.21e-05	4.73e-06	3.2e-05
UP_KEYWORDS	Potassium channel	20	1.7138	1.85e-08	KCNK17, HCN1, KCNMA1, KCNK16, KCNC1, KCNA1, KCNA3, KCNA6, KCNA5, KCNK12, KCNK2, KCNV1, KCNIP4, KCNS1, KCNS2, KCNT2, KCNE1, KCNH6, HCN4, KCNE3	1164	74	20581	4.77872	7.66e-06	3.83e-07	2.59e-05
UP_SEQ_FEATURE	disulfide bond	233	19.9657	2.02e-08	PVR, PEAR1, LTBP2, GDF7, CRHBP, LHCGR, NPY4R, L1CAM, FSTL1, MEGF10, AGTR1, HTR1B, CLEC4G, CCR10, CCBE1, CHRNA3, MATN4, PTPRM, F10, CRTAC1, NODAL, HTR4, COLEC12, PTPRU, CD40, THY1, CRHR1, CRHR2, CD38, HTR7, HTR6, HS3ST3B1, ENPP2, GPR149, PTH1R, MST1, ITGA11, ACP5, CD72, POMC, ADRB3, AGRN, OLFM1, BMP3, ST6GAL2, CELSR3, EMILIN3, NPY5R, GUCY2D, NOTCH3, LAMA2, SFRP5, LAMA1, SEMA6D, SFRP2, NTRK1, SFRP4…	1138	2917	20063	1.40823	5.89e-05	4.91e-06	3.62e-05
GOTERM_BP_DIRECT	GO:0007399~nervous system development	44	3.77035	2.46e-08	PCDHA6, MEF2C, PCDHA7, CPLX2, PCDHA8, GRIK1, PCDHA2, PCDHA3, FGF14, PCDHA4, NDP, PCDHA5, FGF11, SPOCK1, L1CAM, PCDHB12, PCDHA1, FGF12, SDCBP2, DPF1, PCSK2, SRRM4, LY6H, PCDHA10, APBA2, PCDHA11, NRG1, FGF2, CHRNA3, OLFM1, SIM2, ZNF423, DSCAM, RBFOX1, NLGN1, DPYSL5, NEUROG1, NEUROG3, INSC, GAS7, DOK5, LSAMP, CNTN4, NEUROD6	1007	287	16792	2.55649	7.93e-05	1.98e-05	4.47e-05
UP_KEYWORDS	Potassium	26	2.22793	5.32e-08	KCNK17, KCNK16, KCNC1, KCNAB3, KCNAB1, KCNA1, KCNA3, KCNA6, KCNA5, KCNJ3, KCNK12, KCNIP4, KCNS1, KCNS2, SLC24A4, KCNE1, HCN4, KCNE3, HCN1, KCNMA1, ATP4A, KCNK2, KCNV1, KCNT2, KCNJ8, KCNH6	1164	129	20581	3.56367	2.2e-05	1.05e-06	7.45e-05
UP_SEQ_FEATURE	region of interest:5 X 4 AA repeats of P-X-X-P	8	0.685518	6e-08	PCDHA6, PCDHA7, PCDHA8, PCDHA9, PCDHA2, PCDHA4, PCDHA5, PCDHA1	1138	9	20063	15.6712	0.000175	1.35e-05	0.000108
GOTERM_BP_DIRECT	GO:0007626~locomotory behavior	21	1.79949	8.06e-08	AVP, NPY2R, SLC6A3, ADCY5, LMX1A, ELAVL4, ESPN, TAL1, PDE1B, ALDH1A3, LRRTM1, C1QL1, CHRNB4, SLC18A2, APBA2, PITX3, NRG1, CHRNA3, DSCAM, CACNA1B, CDH23	1007	84	16792	4.16882	0.00026	5.19e-05	0.000146
GOTERM_BP_DIRECT	GO:0007218~neuropeptide signaling pathway	23	1.97087	1.01e-07	GPR83, QRFPR, NXPH2, MCHR2, UCN, ECEL1, NPY2R, GPR149, PROKR2, TAC1, NPY4R, POMC, NTSR1, NTSR2, NPY5R, HCRTR2, GRP, PROK2, GALR1, GALR3, NPFFR2, NPFFR1, PYY	1007	101	16792	3.79734	0.000327	5.45e-05	0.000184
SMART	SM00181:EGF	35	2.99914	2.23e-07	MEGF8, PEAR1, LTBP2, PAMR1, DLK1, MEGF10, SCARF2, HMCN2, COMP, CCBE1, ACAN, CNTNAP2, AGRN, HHIP, FBN2, NRG1, THBS4, MATN4, F10, SVEP1, NRXN2, EGFL6, EFEMP1, FBN1, DLL3, CELSR3, NID1, NID2, NOTCH3, LAMA2, LAMA1, FBLN2, FBLN7, WIF1, RELN	703	188	10057	2.66332	6.55e-05	3.27e-05	0.000297
GOTERM_CC_DIRECT	GO:0043204~perikaryon	23	1.97087	2.27e-07	SLC8A3, UCN, CCK, SLC8A2, CPNE5, KCNAB1, GRIK2, CRHBP, KCNA1, GRIK5, CTNND2, NEUROG1, DDN, PTPRN, CNGA3, NTSR1, PCSK2, ITGA8, CNTNAP2, NGB, SLC5A7, OLFM1, KCNE3	1086	106	18224	3.64113	0.0001	2.51e-05	0.000321
INTERPRO	IPR001881:EGF-like calcium-binding	25	2.14225	3.37e-07	MEGF8, LTBP2, PAMR1, DLK1, HMCN2, COMP, CCBE1, ACAN, FBN2, AGRN, THBS4, MATN4, SVEP1, F10, EGFL6, CRTAC1, EFEMP1, FBN1, DLL3, CELSR3, NID1, NID2, NOTCH3, FBLN2, FBLN7	1094	127	18559	3.33944	0.000478	6.84e-05	0.000557
GOTERM_CC_DIRECT	GO:0030054~cell junction	56	4.79863	5.89e-07	SLC8A3, GRIK1, GRIK2, GABRB1, SNCA, GABBR1, GRIK5, SYT9, CPEB1, FRRS1L, HMCN2, GRIN2B, TRIM9, CHRNA3, DSCAM, GABRG2, ANKS1B, MAGI1, CACNG8, PTPRR, PTPRN, TMEM240, GRASP, UNC13A, SYNDIG1, KCNA1, ITGB4, DSCAML1, GSG1L, RIMS1, RIMS4, SYNPR, SYN3, LRRTM1, SYN2, VWC2, GRID2IP, AGRN, OLFM1, DTNA, CPT1C, DLGAP1, DLGAP3, GABRA4, DLGAP2, GABRA5, NLGN1, RGS17, GJB6, SLC6A17, SHANK1, PPP1R13L, SLC17A7, CNIH…	1086	459	18224	2.04734	0.00026	5.21e-05	0.000834
GOTERM_BP_DIRECT	GO:0030198~extracellular matrix organization	32	2.74207	6.56e-07	SPOCK2, WNT3A, ITGA11, ITGB4, SMOC2, PTK2, COMP, FOXF1, ACAN, COL6A2, AGRN, FBN2, COL8A1, COL11A1, FGF2, ICAM1, MATN4, ICAM4, EGFL6, FBN1, NID1, ITGA4, NID2, COL5A2, NDNF, LAMA2, LAMA1, ITGA9, COL14A1, ITGA5, ITGA8, JAM3	1007	196	16792	2.72249	0.00211129	0.000302	0.00119089
GOTERM_BP_DIRECT	GO:0071805~potassium ion transmembrane transport	24	2.05656	7.04e-07	KCNK17, KCNMA1, HCN1, KCNK16, KCNC1, KCNAB3, KCNAB1, KCNA1, KCNA3, KCNA6, KCNA5, CNGA3, KCNK12, KCNK2, KCNV1, KCNIP4, KCNS1, KCNS2, KCNT2, KCNE1, KCNH6, HCN4, ABCC8, KCNE3	1007	121	16792	3.30749	0.00226403	0.000283	0.00127714
GOTERM_BP_DIRECT	GO:1901652~response to peptide	8	0.685518	7.24e-07	HCRTR2, QRFPR, FFAR4, AVPR1B, AVPR1A, NPFFR2, OXTR, NPFFR1	1007	11	16792	12.1275	0.00232881	0.000259	0.00131373
GOTERM_CC_DIRECT	GO:0008076~voltage-gated potassium channel complex	20	1.7138	7.9e-07	KCNMA1, KCNC1, KCNAB1, KCNA1, KCNA3, KCNA6, KCNA5, KCNK2, KCNJ3, KCNIP4, KCNV1, KCNS1, KCNS2, KCNT2, KCNJ8, KCNE1, CNTNAP2, CNTNAP1, ABCC8, KCNE3	1086	88	18224	3.81383	0.000349	5.82e-05	0.00111855
INTERPRO	IPR005821:Ion transport domain	22	1.88518	8.04e-07	KCNMA1, HCN1, KCNC1, CACNA1I, TRPA1, KCNA1, TRPV3, KCNA3, KCNA6, KCNA5, HVCN1, CNGA3, KCNV1, KCNS1, KCNS2, RYR3, RYR1, KCNH6, CACNA1E, HCN4, CACNA1A, CACNA1B	1094	106	18559	3.5209	0.00114064	0.000143	0.00132737
UP_KEYWORDS	Differentiation	70	5.99829	8.77e-07	MEF2C, RARRES2, FGF8, ZFP41, PAX5, ANPEP, L1CAM, DPY19L2, TAF7L, DAB1, SRRM4, HLX, DDX25, FGF2, FGF4, INA, EGFL6, DLL3, DMRT1, PTPRU, BOLL, MIXL1, CTNNA2, ASCL1, CHRDL2, EREG, CHL1, UNC13A, SBNO2, CPLX2, ADCYAP1R1, FIGLA, PRDM16, RIMS1, FAM65B, TAL1, LECT1, SPEG, SMOC1, CAMK2B, AGRN, SIM2, ZNF423, ZBTB7B, BMP3, OBSCN, RBM24, FLT1, SLCO4C1, CPNE5, NEUROG1, INSC, NEUROG3, SHANK1, GAS7, NOTCH3, SFRP…	1164	667	20581	1.85561	0.000363	1.65e-05	0.00122948
UP_SEQ_FEATURE	domain:EGF-like 1	23	1.97087	9.37e-07	MEGF8, PEAR1, SVEP1, LTBP2, NRXN2, EGFL6, FBN1, DLL3, NID1, DLK1, NID2, MEGF10, SCARF2, NOTCH3, COMP, CNTNAP2, RELN, WIF1, CNTNAP1, AGRN, FBN2, HHIP, THBS4	1138	120	20063	3.37909	0.00273537	0.000196	0.00168301
GOTERM_CC_DIRECT	GO:0005615~extracellular space	124	10.6255	9.64e-07	PVR, HFE2, LTBP2, GDF7, WNT3A, MMP9, CRHBP, SNCA, FSTL1, FGF12, DLK1, MMP2, CXCL12, WNT2, WNT3, PTGIS, CCBE1, COL12A1, SPON2, SPON1, INA, RNLS, NODAL, PTPRR, NAPSA, CD40, RELN, PODN, ENPP2, CYTL1, MST1, DSCAML1, FAM132A, POMC, GREM1, BTN1A1, OLFM1, OTOP1, BMP3, UCN, EFEMP1, C2ORF40, SFRP5, LAMA1, LGALS7B, COL14A1, TNFSF11, FREM3, CXCL14, SFRP2, SFRP4, PYY, ASIP, BMP8A, FGF8, AEBP1, ARSG, ANPEP, A…	1086	1347	18224	1.54478	0.000426	6.09e-05	0.00136419
UP_KEYWORDS	Palmitate	42	3.59897	1.16e-06	DRD1, FGR, GNA11, NPY2R, DRD5, KCNA1, LHCGR, ITGB4, KCNA3, NPY4R, KCNA6, ZDHHC19, KCNA5, AGTR1, ADRB3, PPP1R16B, HTR1B, GALR1, PPP1R16A, HRH2, GALR3, CNR1, KCNMA1, GABRG2, ZDHHC1, PTGER3, STMN2, HCK, HTR4, CFTR, BAALC, NTSR1, RFTN1, NTSR2, NPY5R, GNAL, HTR7, NPHS2, AVPR1A, MAP6, GPR12, ADRA1D	1164	324	20581	2.29202	0.000481	2.09e-05	0.00162816
GOTERM_BP_DIRECT	GO:0010811~positive regulation of cell-substrate adhesion	13	1.11397	1.27e-06	SPOCK2, EGFL6, NPY2R, NID1, NDNF, SMOC2, ALOX15, COL26A1, ITGA5, FBLN2, FOXF1, VWC2, COL8A1	1007	38	16792	5.7047	0.00407662	0.000408	0.00230171
UP_SEQ_FEATURE	lipid moiety-binding region:S-palmitoyl cysteine	29	2.485	1.92e-06	DRD1, WNT3A, NPY2R, DRD5, LHCGR, KCNA1, NPY4R, KCNA3, KCNA6, KCNA5, ADRB3, AGTR1, HTR1B, GALR1, HRH2, GALR3, HTR4, BAALC, RFTN1, NTSR1, NTSR2, NPY5R, GNAL, NPHS2, HTR7, AVPR1A, MAP6, GPR12, ADRA1D	1138	185	20063	2.76363	0.00560442	0.000375	0.0034532
GOTERM_BP_DIRECT	GO:0048265~response to pain	9	0.771208	2.41e-06	UCN, RET, SLC6A2, TRPA1, TAC1, RELN, PRKCG, GJA4, CACNA1B	1007	17	16792	8.82809	0.00774435	0.000707	0.00438057
KEGG_PATHWAY	hsa05032:Morphine addiction	19	1.62811	2.57e-06	GABRG2, DRD1, ADCY1, ADCY2, GABRA4, GABRB1, ADCY5, GABRA5, GABBR1, PRKCG, PDE4D, KCNJ3, PRKCB, PDE1B, PDE1C, PDE4B, GNG4, CACNA1A, CACNA1B	393	91	6910	3.67111	0.000639	0.000213	0.00333179
UP_KEYWORDS	Lipoprotein	82	7.02656	2.89e-06	HFE2, OPCML, LYPD5, GNA11, WNT3A, LHCGR, NPY4R, PRKG2, ZZEF1, WNT2, AGTR1, GPC5, HTR1B, MAP1LC3C, GPC2, WNT3, ANK1, GALR1, GALR3, RASL10B, RAB25, ARL5C, GNG4, KCNMA1, GABRG2, ZDHHC1, NOL3, PTGER3, HMGCLL1, STMN2, HTR4, CHP2, CFTR, NTSR1, RFTN1, NTSR2, LDLRAD2, THY1, GNAL, TNFRSF10C, HTR7, LSAMP, ULBP1, CNTN4, GPR12, ALPL, DRD1, WNT16, CPM, FGR, RTN4RL1, DRD5, NPY2R, KCNA1, ITGB4, KCNA3, KCNA6, KC…	1164	852	20581	1.70172	0.00119592	4.99e-05	0.00405168
UP_KEYWORDS	Neurotransmitter transport	12	1.02828	3.92e-06	SLC17A7, CPLX2, CPLX1, SLC6A1, SLC6A2, SLC6A3, SLC18A2, SLC6A15, SV2A, SLC6A17, RIMS1, RIMS4	1164	37	20581	5.73447	0.00162201	6.49e-05	0.00549637
UP_SEQ_FEATURE	domain:EGF-like 4	15	1.28535	3.93e-06	MEGF8, MATN4, PEAR1, LTBP2, DLL3, NID1, NID2, DLK1, MEGF10, SCARF2, COMP, RELN, WIF1, AGRN, THBS4	1138	59	20063	4.48222	0.0114054	0.000717	0.00704793
GOTERM_CC_DIRECT	GO:0030425~dendrite	43	3.68466	4.03e-06	KCNC1, CPLX2, CPLX1, CCK, ACVRL1, ADCY2, GABRB1, CRHBP, KCNA1, GABBR1, GRIK5, CTNND2, CPEB1, PCSK2, HTR1B, ANK3, TRIM9, CNTNAP2, NRG1, CHRNA3, KCNE3, CPT1C, HCN1, UCN, AVP, RET, MAGI2, GABRA5, NLGN1, DPYSL5, PRKCG, SHANK1, CNGA3, THY1, LAMP5, HTR7, NTRK1, HTR6, RELN, SLC5A7, CHL1, CACNA1A, CACNA1B	1086	335	18224	2.15396	0.00177874	0.000223	0.00569952
GOTERM_MF_DIRECT	GO:0005249~voltage-gated potassium channel activity	15	1.28535	4.44e-06	HCN1, KCNMA1, KCNC1, KCNAB3, KCNAB1, KCNA1, KCNA6, CNGA3, KCNV1, KCNS1, KCNT2, KCNE1, KCNH6, HCN4, KCNE3	987	58	16881	4.42328	0.00434052	0.00217262	0.00700102
GOTERM_BP_DIRECT	GO:0006813~potassium ion transport	18	1.54242	5.79e-06	KCNK17, HCN1, KCNMA1, KCNK16, KCNC1, KCNAB3, KCNAB1, KCNA1, KCNA3, KCNA6, KCNA5, KCNJ3, KCNV1, KCNS1, KCNS2, SLC24A4, KCNJ8, ABCC8	1007	82	16792	3.66043	0.0184613	0.00155161	0.010499

## Sheet: GO_Hypomethylated_Canyons
Category	Term	Count	%	PValue	Genes	List Total	Pop Hits	Pop Total	Fold Enrichment	Bonferroni	Benjamini	FDR
INTERPRO	IPR026307:Transmembrane protein 132	2	9.09091	0.00484052	TMEM132D, TMEM132C	19	5	18559	390.716	0.308418	0.308418	4.97788
GOTERM_MF_DIRECT	GO:0050660~flavin adenine dinucleotide binding	2	9.09091	0.0589907	NOS1, ACOX3	17	64	16881	31.0312	0.98192	0.98192	46.2951
UP_SEQ_FEATURE	domain:Fibronectin type-III 3	2	9.09091	0.0766549	MYBPC2, ITGB4	20	84	20063	23.8845	0.999707	0.999707	58.8727
GOTERM_MF_DIRECT	GO:0003723~RNA binding	3	13.6364	0.0932558	RBFOX1, PSMA6, C1D	17	547	16881	5.44607	0.998437	0.960464	63.2458
UP_KEYWORDS	FAD	2	9.09091	0.0968503	NOS1, ACOX3	20	110	20581	18.71	0.999872	0.999872	66.8253

## Sheet: GO_Hypomethylated_cUMRs
Category	Term	Count	%	PValue	Genes	List Total	Pop Hits	Pop Total	Fold Enrichment	Bonferroni	Benjamini	FDR
UP_SEQ_FEATURE	glycosylation site:N-linked (GlcNAc...)	173	35.0202	4.13294e-14	LTBP1, GRIK1, GABRB3, GLDN, LYPD5, CADM2, SLC9A3, SLC6A3, ADCY5, GRIK4, GRIN3A, CNGB3, CDH22, KCNK9, UNC5A, CHRNA2, DSCAM, PTPRJ, F11R, C5AR1, SCUBE3, PLD5, CDHR2, COL22A1, GRIN2A, PTPRT, PTPRN, TMEM132D, TMEM132C, CWH43, ADAMTS9, CCR7, KCNT1, EGFLAM, RYR3, RYR1, ADAMTS4, CCL1, DNAH10, IL1R2, KCNA2, OR2T4, ITGA11, SORCS1, DSCAML1, LCN9, ITGB2, ASTN2, CSMD2, OR2L13, ITGAM, OR4A5, SORCS3, CSMD1, GR…	481	4234	20063	1.7043	7.07887e-11	7.07887e-11	6.97331e-11
UP_KEYWORDS	Glycoprotein	177	35.83	2.33502e-12	LTBP1, GRIK1, GABRB3, GLDN, LYPD5, CADM2, SLC9A3, SLC6A3, ADCY5, GRIK4, GRIN3A, C1QC, CNGB3, CDH22, KCNK9, UNC5A, CHRNA2, DSCAM, PTPRJ, F11R, C5AR1, SCUBE3, CRTAC1, PLD5, CDHR2, COL22A1, GRIN2A, PTPRT, PTPRN, TMEM132D, TMEM132C, CWH43, ADAMTS9, CCR7, KCNT1, EGFLAM, ADAMTS4, CCL1, DNAH10, IL1R2, OR2T4, KCNA2, ITGA11, SORCS1, DSCAML1, LCN9, ITGB2, ASTN2, CSMD2, OR2L13, ITGAM, OR4A5, SORCS3, CSMD1, …	494	4551	20581	1.62034	7.93907e-10	7.93907e-10	3.17979e-09
UP_KEYWORDS	Ion channel	33	6.68016	1.97487e-10	GABRB3, GRIK1, KCNA2, GRIK4, GRIN3A, CNGB1, KCNIP1, CNGB3, KCNIP4, KCNQ5, KCNQ3, KCNK9, NALCN, KCNQ2, CHRNA2, HCN1, KCNMA1, NOX5, GRIN1, TMC4, TRPC7, ASIC2, GRIN2A, CACNG2, SLC6A18, TRPM1, KCNN4, KCNT1, KCNJ9, RYR3, RYR1, CACNA1E, CACNA1B	494	359	20581	3.82965	6.71454e-08	3.35727e-08	2.68934e-07
UP_SEQ_FEATURE	topological domain:Extracellular	118	23.8866	3.71669e-10	GRIK1, GLDN, GABRB3, CADM2, ADCY5, SLC9A3, SLC6A3, GRIK4, ILDR1, GRIN3A, CNGB1, CNGB3, CDH22, KCNK9, UNC5A, NALCN, DSCAM, CHRNA2, PTPRJ, F11R, C5AR1, CDHR2, GRIN2A, PTPRT, AJAP1, PTPRN, TMEM132D, TMEM132C, CCR7, KCNT1, IL1R2, OR2T4, ITGA11, DSCAML1, ITGB2, ASTN2, CSMD2, OR2L13, OR4A5, ITGAM, CSMD1, GRPR, ADAM33, SNRNP35, LRFN2, PRSS55, GRIN1, TRPC7, SLC6A18, OR2M3, ABCG2, NTRK3, TIGIT, SEMA6B, TN…	481	2787	20063	1.76602	6.3704e-07	3.1852e-07	6.275e-07
UP_SEQ_FEATURE	signal peptide	134	27.1255	5.84677e-10	LTBP1, GRIK1, GABRB3, LYPD5, CADM2, GRIK4, ILDR1, GRIN3A, C1QC, CDH22, UNC5A, CHRNA2, DSCAM, PTPRJ, F11R, SCUBE3, CRTAC1, CDHR2, COL22A1, GRIN2A, PTPRT, PTPRN, PDYN, TMEM132D, TMEM132C, TNS4, ADAMTS9, CCR7, EGFLAM, SCGB1D2, ADAMTS4, BAGE3, CCL1, BAGE4, IL1R2, BAGE2, ITGA11, SORCS1, DSCAML1, ITGB2, LCN9, ASTN2, FAM19A4, BAGE5, ITGAM, SORCS3, CSMD1, SCGB1C1, CLPSL1, ADAM33, OLFM2, UPK2, LRFN2, PRSS…	481	3346	20063	1.67044	1.00214e-06	3.34045e-07	9.87129e-07
UP_SEQ_FEATURE	topological domain:Cytoplasmic	136	27.5304	1.33673e-09	GRIK1, GLDN, GABRB3, CADM2, ADCY5, SLC9A3, SLC6A3, GRIK4, ILDR1, GRIN3A, CNGB1, CNGB3, CDH22, KCNK9, UNC5A, NALCN, DSCAM, CHRNA2, PTPRJ, F11R, C5AR1, CDHR2, GRIN2A, PTPRT, AJAP1, PTPRN, TMEM132D, TMEM132C, CCR7, KCNT1, RYR3, RYR1, IL1R2, OR2T4, ITGA11, HMP19, SORCS1, DSCAML1, ITGB2, ASTN2, CSMD2, OR2L13, OR4A5, ITGAM, SORCS3, CSMD1, GRPR, ADAM33, SNRNP35, UPK2, LRFN2, HCN1, PRSS55, GRIN1, TRPC7, …	481	3456	20063	1.64141	2.29115e-06	5.72788e-07	2.25684e-06
UP_KEYWORDS	Alternative splicing	317	64.17	6.42891e-09	RAD51B, LTBP1, GLDN, CADM2, LYPD5, ADCY5, SLC9A3, ASCC1, DNAJB12, DNAJB13, PRKG1, C14ORF2, MEI1, DYNC2H1, STKLD1, RARA, ZNF664-FAM101A, CHRNA2, PTPRJ, F11R, ANAPC5, NUDT13, CRTAC1, PLD5, AARS, GRIN2A, PTPRT, SPIRE1, PTPRN, PROX2, TMEM132D, MYO18B, ADAMTS9, EGFLAM, HNF4A, NME1, NAV2, WDR88, ALOX15B, RYR3, RYR1, MRPL48, ADAMTS4, KAZN, IL1R2, DNAH10, RALGPS1, DNAH12, DNAH17, ITGA11, SORCS1, DENND2A,…	494	10587	20581	1.24746	2.18583e-06	7.28609e-07	8.75478e-06
UP_SEQ_FEATURE	sequence variant	357	72.2672	8.20104e-09	RAD51B, GLDN, LYPD5, SLC9A3, ASCC1, DNAJB12, GRIN3A, PRKG1, C14ORF2, C1QC, MEI1, TBPL2, KCNK9, ISG15, DYNC2H1, STKLD1, CHRNA2, PTPRJ, NWD2, C5AR1, ANAPC5, NUDT13, CRTAC1, AARS, CDHR2, GRIN2A, PTPRT, SPIRE1, PTPRN, NME8, TMEM132D, TMEM132C, CWH43, CCR7, MYO18B, ADAMTS9, EGFLAM, HNF4A, NME1, NAV2, WDR88, ALOX15B, RYR3, SCGB1D2, RYR1, ST18, MRPL48, FASTKD5, ADAMTS4, KAZN, BAGE3, IL1R2, DNAH10, BAGE4…	481	12443	20063	1.19672	1.40565e-05	2.81131e-06	1.38461e-05
UP_SEQ_FEATURE	disulfide bond	116	23.4818	2.18238e-08	LTBP1, GABRB3, CADM2, SLC6A3, ILDR1, PRKG1, C1QC, UNC5A, DSCAM, CHRNA2, F11R, C5AR1, SCUBE3, CRTAC1, PTPRT, NME8, ADAMTS9, CCR7, EGFLAM, ADAMTS4, CCL1, IL1R2, OR2T4, ITGA11, DSCAML1, ITGB2, LCN9, ASTN2, CSMD2, OR2L13, OR4A5, ITGAM, CSMD1, CLPSL1, GRPR, ADAM33, OLFM2, LRFN2, PRSS55, GRIN1, OR2M3, ABCG2, NTRK3, TIGIT, LAMA2, GH1, CXCL17, LCN1, SEMA6B, SEMA6D, ITGA8, FREM1, NTRK1, OR4A16, PAPPA2, TL…	481	2917	20063	1.65872	3.74053e-05	6.23432e-06	3.68458e-05
UP_KEYWORDS	Disulfide bond	130	26.3158	4.76004e-08	LTBP1, GABRB3, CADM2, SLC6A3, ILDR1, PRKG1, C1QC, ISG15, UNC5A, DSCAM, CHRNA2, F11R, C5AR1, SCUBE3, CRTAC1, GRIN2A, PTPRT, PTPRN, PDYN, NME8, ADAMTS9, CCR7, EGFLAM, ADAMTS4, CCL1, IL1R2, OR2T4, ITGA11, DSCAML1, ITGB2, LCN9, ASTN2, CSMD2, OR2L13, OR4A5, ITGAM, CSMD1, CLPSL1, GRPR, ADAM33, OLFM2, LRFN2, TECTA, PRSS55, GRIN1, OR2M3, ABCG2, NTRK3, TIGIT, LAMA2, GH1, CXCL17, LCN1, SEMA6B, SEMA6D, ITGA…	494	3434	20581	1.57718	1.6184e-05	4.04603e-06	6.48215e-05
UP_KEYWORDS	Polymorphism	346	70.0405	6.66051e-08	RAD51B, GLDN, LYPD5, SLC9A3, ASCC1, DNAJB12, GRIN3A, PRKG1, C14ORF2, MEI1, TBPL2, ISG15, DYNC2H1, STKLD1, CHRNA2, PTPRJ, NWD2, C5AR1, ANAPC5, NUDT13, CRTAC1, AARS, CDHR2, GRIN2A, PTPRT, SPIRE1, PTPRN, PROX2, NME8, TMEM132D, TMEM132C, CWH43, CCR7, MYO18B, ADAMTS9, EGFLAM, HNF4A, NME1, NAV2, WDR88, ALOX15B, RYR3, SCGB1D2, RYR1, ST18, MRPL48, FASTKD5, ADAMTS4, KAZN, BAGE3, IL1R2, DNAH10, RTP5, RALGP…	494	12043	20581	1.19696	2.26455e-05	4.52914e-06	9.07017e-05
UP_SEQ_FEATURE	splice variant	243	49.1903	8.42552e-08	RAD51B, LTBP1, GLDN, CADM2, LYPD5, ASCC1, DNAJB13, PRKG1, MEI1, DYNC2H1, RARA, STKLD1, ANAPC5, NUDT13, CRTAC1, PLD5, SPIRE1, PTPRT, PROX2, TMEM132D, MYO18B, ADAMTS9, EGFLAM, HNF4A, NME1, WDR88, ALOX15B, NAV2, RYR3, RYR1, KAZN, DNAH10, RALGPS1, DNAH12, DNAH17, SORCS1, DENND2A, FAM65B, C1ORF127, MACF1, C10ORF90, SNRNP35, RAP1GAP2, PPP2R2C, WDR59, AGBL1, MOBP, AARSD1, ATP13A3, SFMBT1, ABCG2, NTRK3, …	481	7760	20063	1.30616	0.000144403	2.06303e-05	0.000142251
UP_SEQ_FEATURE	transmembrane region	171	34.6154	3.04276e-07	GRIK1, GABRB3, GLDN, CADM2, SLC9A3, SLC6A3, ADCY5, GRIK4, DNAJB12, ILDR1, CNGB1, GRIN3A, CNGB3, TSNARE1, CDH22, KCNK9, UNC5A, NALCN, CHRNA2, DSCAM, PTPRJ, F11R, C5AR1, PLD5, CDHR2, GRIN2A, LRTOMT, PTPRT, AJAP1, PTPRN, TMEM132D, TPTE, TMEM132C, CWH43, CCR7, KCNT1, LHFPL4, RYR3, RYR1, TMEM211, IL1R2, RTP5, KCNA2, OR2T4, HMP19, ITGA11, SORCS1, DSCAML1, KMO, ITGB2, ASTN2, CSMD2, OR2L13, ITGAM, OR4A5,…	481	5056	20063	1.41072	0.000521393	6.5189e-05	0.000513718
UP_KEYWORDS	Signal	147	29.7571	3.23122e-07	LTBP1, GRIK1, GABRB3, LYPD5, CADM2, SLC9A3, GRIK4, ILDR1, GRIN3A, C1QC, CDH22, UNC5A, CHRNA2, DSCAM, PTPRJ, F11R, SCUBE3, CRTAC1, CDHR2, COL22A1, GRIN2A, PTPRT, PTPRN, PDYN, TMEM132D, TMEM132C, TNS4, ADAMTS9, CCR7, EGFLAM, SCGB1D2, ADAMTS4, BAGE3, CCL1, BAGE4, IL1R2, BAGE2, ITGA11, SORCS1, DSCAML1, ITGB2, LCN9, ASTN2, FAM19A4, BAGE5, ITGAM, SORCS3, CSMD1, SCGB1C1, C1ORF127, CLPSL1, ADAM33, OLFM2,…	494	4160	20581	1.47219	0.000109856	1.83101e-05	0.000440022
UP_KEYWORDS	Ligand-gated ion channel	13	2.63158	4.29452e-07	HCN1, GRIK1, GABRB3, GRIN1, GRIK4, GRIN2A, GRIN3A, CNGB1, CNGB3, TRPM1, RYR3, RYR1, CHRNA2	494	80	20581	6.77007	0.000146003	2.08589e-05	0.00058482
GOTERM_BP_DIRECT	GO:0071805~potassium ion transmembrane transport	16	3.23887	4.33845e-07	HCN1, KCNMA1, SLC9A3, KCNA2, SLC12A5, CNGB1, CNGB3, KCNIP1, KCNIP4, KCNQ5, KCNN4, KCNQ3, KCNT1, KCNK9, NALCN, KCNQ2	428	121	16792	5.18792	0.000747236	0.000747236	0.000732928
UP_KEYWORDS	Synapse	27	5.46559	5.7122e-07	GRIK1, GABRB3, CADM2, KCNA2, GRIK4, DSCAML1, GRIN3A, GABBR2, GSG1L, SYNPR, ANK2, SV2B, OLFM2, LRFN2, CHRNA2, DTNA, DSCAM, RIMBP2, SDK2, GRIN1, GRIN2A, IGSF9B, PTPRN, EGFLAM, TENM2, ERC2, FAIM2	494	357	20581	3.1509	0.000194196	2.42766e-05	0.000777876
UP_KEYWORDS	Transmembrane helix	185	37.4494	7.18515e-07	RAD51B, GRIK1, GABRB3, GLDN, CADM2, SLC9A3, SLC6A3, ADCY5, GRIK4, DNAJB12, ILDR1, CNGB1, GRIN3A, CNGB3, C14ORF2, TSNARE1, CDH22, KCNK9, UNC5A, NALCN, NQO1, CHRNA2, DSCAM, PTPRJ, F11R, C5AR1, PLD5, CDHR2, GRIN2A, LRTOMT, PTPRT, AJAP1, PTPRN, TMEM132D, TPTE, TMEM132C, CWH43, CCR7, KCNT1, LHFPL4, RYR3, RYR1, ADAMTS4, TMEM211, DNAH10, IL1R2, RTP5, OR2T4, KCNA2, HMP19, ITGA11, SORCS1, DSCAML1, ITGB2, …	494	5634	20581	1.36803	0.000244265	2.71435e-05	0.000978457
UP_KEYWORDS	Transmembrane	185	37.4494	8.90719e-07	RAD51B, GRIK1, GABRB3, GLDN, CADM2, SLC9A3, SLC6A3, ADCY5, GRIK4, DNAJB12, ILDR1, CNGB1, GRIN3A, CNGB3, C14ORF2, TSNARE1, CDH22, KCNK9, UNC5A, NALCN, NQO1, CHRNA2, DSCAM, PTPRJ, F11R, C5AR1, PLD5, CDHR2, GRIN2A, LRTOMT, PTPRT, AJAP1, PTPRN, TMEM132D, TPTE, TMEM132C, CWH43, CCR7, KCNT1, LHFPL4, RYR3, RYR1, ADAMTS4, TMEM211, DNAH10, IL1R2, RTP5, OR2T4, KCNA2, HMP19, ITGA11, SORCS1, DSCAML1, ITGB2, …	494	5651	20581	1.36391	0.000302799	3.0284e-05	0.00121296
UP_KEYWORDS	Cell membrane	116	23.4818	2.16251e-06	GRIK1, GLDN, GABRB3, LYPD5, CADM2, ADCY5, SLC9A3, SLC6A3, GRIK4, GRIN3A, ILDR1, CDH22, KCNK9, ANK2, UNC5A, DYNC2H1, DSCAM, CHRNA2, PTPRJ, F11R, C5AR1, CDHR2, GRIN2A, SPIRE1, AJAP1, PTPRN, CCR7, KCNT1, ALOX15B, SNTG2, IL1R2, RALGPS1, KCNA2, OR2T4, DSCAML1, CSMD2, OR2L13, OR4A5, FAM65B, MACF1, GRPR, UPK2, LRFN2, HCN1, TECTA, GRIN1, TRPC7, OR2M3, ABCG2, TIGIT, SEMA6B, TNFSF11, SEMA6D, EPHA8, ITGA8, …	494	3175	20581	1.52214	0.000734982	6.68389e-05	0.00294482
UP_KEYWORDS	Neurogenesis	21	4.25101	2.81785e-06	GLDN, BRSK2, NTNG2, DSCAML1, IGSF9B, SLIT1, NTRK3, MYT1L, SEMA6B, DAB1, SEMA6D, NME1, EPHA8, NTRK1, ITGA8, CAMK2B, KIAA0319, DCX, CHD5, DCLK1, DSCAM	494	250	20581	3.4996	0.000957611	7.98359e-05	0.00383723
INTERPRO	IPR003961:Fibronectin, type III	19	3.84615	4.55864e-06	PTPRJ, DCC, RIMBP2, SDK2, FANK1, DSCAML1, PTPRT, ASTN2, IGSF9B, IGF1R, EGFLAM, EPHA8, NPHS1, CNTN4, PAPPA2, KIAA0319, USH2A, LRFN2, DSCAM	463	207	18559	3.67923	0.00402173	0.00402173	0.00708905
UP_KEYWORDS	Ion transport	36	7.28745	5.92432e-06	GABRB3, GRIK1, SLC9A3, KCNA2, GRIK4, GRIN3A, CNGB1, KCNIP1, CNGB3, KCNIP4, KCNQ5, KCNQ3, KCNK9, SLC24A3, NALCN, KCNQ2, CHRNA2, HCN1, KCNMA1, NOX5, SLC12A5, GRIN1, TRPC7, TMC4, ASIC2, GRIN2A, CACNG2, SLC6A18, TRPM1, KCNN4, KCNT1, KCNJ9, RYR3, RYR1, CACNA1E, CACNA1B	494	642	20581	2.33618	0.00201225	0.000154932	0.00806734

## Sheet: GO_Conserved_Canyons
Category	Term	Count	%	PValue	Genes	List Total	Pop Hits	Pop Total	Fold Enrichment	Bonferroni	Benjamini	FDR
UP_KEYWORDS	Phosphoprotein	622	63.8604	3.42228e-79	OSER1, MEF2A, SCAF4, PPP2R5A, C16ORF72, ZNF639, SYNCRIP, CLK1, SGMS1, REST, ACBD5, CTNNB1, WDR74, APP, MAP3K5, INTS6, WDR77, CDCA2, LUC7L2, TLK1, PATZ1, RPL12, STAG1, H1F0, MAGI3, BSG, PTPRF, RCOR3, MAGI1, ROCK1, ROCK2, RREB1, RCOR1, LRRC1, PTBP1, ZHX1, HMG20A, SKP1, MYH9, PCM1, MARK2, TMEM131, ST13, SPAG9, DCAF5, RCC2, FCHSD2, PPP2R5E, CMIP, VGLL4, SH3GL1, RAD23B, TNRC18, BCL2L1, ARFGEF2, DIDO1,…	878	8246	20581	1.76815	1.24913e-76	1.24913e-76	4.70978e-76
UP_KEYWORDS	Acetylation	324	33.2649	1.56532e-49	HMGN1, MEF2A, SCAF4, VAPA, PPP2R5A, U2AF2, SYNCRIP, ACBD5, CTNNB1, SIN3A, PICALM, H2AFV, TLK1, RPL12, H1F0, ROCK1, UGCG, PTBP1, TANC1, FAM192A, PCM1, MYH9, ST13, PCF11, SPAG9, RCC2, BAZ1B, ABT1, CGN, SERBP1, MNT, PPP2R5E, VGLL4, RAB10, NEK7, ALDOA, LMNB1, BROX, MYBL1, ARFGEF2, DIDO1, HADHA, RPS25, ATN1, NAA50, MAML3, PABPC1, VEZF1, FH, PRPF40A, PLAG1, LAPTM4A, IKZF2, C15ORF39, SMAD7, PAIP1, CREBB…	878	3424	20581	2.21811	5.71343e-47	2.85671e-47	2.15421e-46
GOTERM_CC_DIRECT	GO:0005654~nucleoplasm	289	29.6715	1.5841e-45	HMGN1, MEF2A, SCAF4, U2AF2, ZNF639, BBX, SYNCRIP, REST, ACBD5, CTNNB1, INTS9, DDX17, SIN3A, COL4A3BP, WDR77, INTS6, CDCA2, CREB3L2, PATZ1, CUL1, STAG1, H1F0, MAGI1, RREB1, RCOR1, ZHX1, PTBP1, SKP1, PCF11, BAZ1B, NOL4L, NEK7, FUS, RAD23B, TNRC18, LMNB1, PFKFB3, DUSP10, RPS25, ATN1, HEXIM1, DUSP16, CASZ1, FBXO5, MAML3, VEZF1, PRPF40A, KLF12, SMAD7, CREBBP, SMAD3, SMAD2, DDX5, UBP1, HNRNPA1, HNRNPA0…	836	2784	18224	2.2629	9.40953e-43	9.40953e-43	2.33637e-42
GOTERM_MF_DIRECT	GO:0005515~protein binding	606	62.2177	2.0735e-44	MEF2A, PPP2R5A, C16ORF72, CCDC148, ZNF639, SYNCRIP, CLK1, REST, MYLIP, MXI1, NMRK1, CTNNB1, CITED2, WDR74, INTS9, APP, MAP3K5, MC1R, INTS6, WDR77, LUC7L2, TLK1, RPL12, CUL1, STAG1, H1F0, MAGI3, BSG, RCOR3, MAGI1, ROCK1, ROCK2, RCOR1, PTBP1, ZHX1, HMG20A, SKP1, MYH9, PCM1, MARK2, ST13, SPAG9, RCC2, FCHSD2, PPP2R5E, CMIP, VGLL4, SH3GL1, RAD23B, CCDC92, ARF6, BCL2L1, ARFGEF2, HADHA, ALCAM, RPS25, AT…	803	8785	16881	1.45015	1.87444e-41	1.87444e-41	3.23391e-41
UP_KEYWORDS	Nucleus	411	42.1971	3.16458e-44	MEF2A, SCAF4, PPP2R5A, ZNF639, SYNCRIP, ZNF250, CLK1, REST, MXI1, CTNNB1, CITED2, INTS9, WDR74, WDR77, INTS6, CDCA2, LUC7L2, PATZ1, TLK1, STAG1, H1F0, MAGI3, RCOR3, RREB1, ROCK2, RCOR1, ZHX1, PTBP1, HMG20A, RCC2, CMIP, VGLL4, RAD23B, DUSP10, MYBL1, BCL2L1, DIDO1, SLC29A2, ATN1, HEXIM1, DUSP16, CASZ1, PABPC1, VEZF1, PRPF40A, ZC3H15, KLF12, KLF13, KLF10, SPHK1, ASXL1, SRSF2, SRSF4, H3F3A, POP5, RER…	878	5244	20581	1.83718	1.15507e-41	3.85024e-42	4.35512e-41
UP_KEYWORDS	Ubl conjugation	195	20.0205	1.28468e-38	MEF2A, U2AF2, FOXO1, ZNF250, FOXO3, MYLIP, CTNNB1, DDX17, MAP3K5, APP, SIN3A, PICALM, H2AFV, SPRED2, CREB3L2, PDGFC, CRY1, CUL1, SATB1, MAGI3, RREB1, USP1, YY1, ZHX1, HNRNPA2B1, PIM1, WNK1, EEF2, SKP1, MYH9, PCM1, HNRNPR, JUNB, DDIT3, HNRNPU, WEE1, DDIT4, PCF11, BAZ1B, TRIM33, SERBP1, MLLT11, RNF139, FBXL5, RIPK2, NFE2L2, KIF26B, ALDOA, SLC38A2, LMNB1, HDGF, MYBL1, ITGB1, HNRNPL, TUBB, HNRNPK, HN…	878	1705	20581	2.68091	4.68907e-36	1.17227e-36	1.76798e-35
GOTERM_CC_DIRECT	GO:0005634~nucleus	410	42.0945	2.44697e-33	MEF2A, PPP2R5A, ZNF639, SYNCRIP, ZNF250, REST, CLK1, SGMS1, MXI1, ACBD5, CTNNB1, CITED2, WDR74, WDR77, PATZ1, TLK1, STAG1, H1F0, MAGI3, RCOR3, RREB1, ROCK2, RCOR1, ZHX1, PTBP1, HMG20A, SKP1, MYH9, RCC2, CMIP, VGLL4, RAD23B, TNRC18, DUSP10, MYBL1, DIDO1, RPS25, ATN1, HEXIM1, DUSP16, CASZ1, PABPC1, VEZF1, KLF13, KLF10, SPHK1, MPC2, SRSF2, SRSF4, H3F3A, RERE, ELF2, PHF23, NAP1L4, CCNE2, PKM, ANP32A,…	836	5415	18224	1.65053	1.4535e-30	7.2675e-31	3.60902e-30
UP_KEYWORDS	Isopeptide bond	134	13.7577	2.07695e-27	MEF2A, THRA, U2AF2, ZNF250, SYNCRIP, DDX17, APP, PICALM, CREB3L2, CRY1, CUL1, SATB1, ACTN4, RREB1, YY1, ZHX1, HNRNPA2B1, EEF2, SKP1, HNRNPR, JUNB, HNRNPU, PCF11, BAZ1B, TRIM33, SERBP1, RIPK2, ALDOA, HMGB1, TNRC18, LMNB1, HDGF, MYBL1, ITGB1, HNRNPL, TUBB, HNRNPK, HNRNPF, HNRNPD, SKIL, PRPF40A, PLAG1, IKZF2, SMAD7, SMAD6, CREBBP, YTHDC1, SMAD3, DDX5, ATG3, FOXP4, HNRNPA1, HNRNPA0, SAFB2, HDAC4, MSL…	878	1132	20581	2.77479	7.58088e-25	1.51618e-25	2.85832e-24
UP_KEYWORDS	Transcription regulation	202	20.7392	1.00211e-23	MEF2A, BBX, ZNF639, ZNF250, REST, MXI1, CITED2, CTNNB1, DDX17, SIN3A, CREB3L2, PATZ1, CRY1, RCOR3, RREB1, YY1, RCOR1, ZHX1, HMG20A, BAZ1B, ABT1, MNT, VGLL4, MYBL1, ATN1, HEXIM1, CASZ1, MAML3, VEZF1, PLAGL2, PLAG1, IKZF2, KLF12, KLF13, SMAD7, KLF10, SMAD6, ASXL1, CREBBP, SMAD3, SMAD2, DDX5, UBP1, YY1AP1, DMTF1, ETS2, CSRNP1, KAT6B, RBPJ, NCOR2, RERE, CREBRF, ELF2, ZBTB34, TAF1D, NFKB1, TERF2IP, GL…	878	2332	20581	2.03046	3.65771e-21	6.09619e-22	1.37912e-20
UP_KEYWORDS	Cytoplasm	334	34.2916	1.93866e-23	HMGN1, CTTNBP2NL, PPP2R5A, SYNCRIP, MYLIP, GPCPD1, CTNNB1, KIF13A, SHB, MAP3K5, GAB2, COL4A3BP, WDR77, RAB24, CRY1, ROCK1, ROCK2, LRRC1, PIM1, WNK1, TXNDC9, PCM1, MYH9, FARP1, MARK2, ST13, SPAG9, RCC2, SERBP1, MLLT11, FBXL5, PDE4DIP, CMIP, PPP2R5E, KIF26B, NEK7, SH3GL1, ALDOA, RAD23B, CCDC92, DUSP10, ARF6, BCL2L1, ARFGEF2, DIDO1, ATN1, NAA50, HEXIM1, CEP170, DUSP16, FBXO5, PABPC1, CDC42EP4, CDC42…	878	4816	20581	1.62567	7.07611e-21	1.01087e-21	2.668e-20
GOTERM_CC_DIRECT	GO:0005737~cytoplasm	371	38.0903	2.4702e-23	CTTNBP2NL, HMGN1, MEF2A, PPP2R5A, BBX, CLK1, MXI1, ZNRF2, CTNNB1, CITED2, INTS9, APP, SIN3A, GAB2, WDR77, CDCA2, MAGI1, RREB1, YY1, LRRC1, PIM1, WNK1, TXNDC9, SKP1, MYH9, PCM1, FARP1, ST13, SPAG9, PCF11, SERBP1, MLLT11, VEGFA, NOL4L, PDE4DIP, CMIP, PPP2R5E, KIF26B, NEK7, SH3GL1, RAD23B, TNRC18, DUSP10, BCL2L1, DIDO1, RPS25, ATN1, NAA50, HEXIM1, CEP170, DUSP16, CASZ1, FBXO5, PABPC1, CDC42EP4, CDC4…	836	5222	18224	1.54873	1.4673e-20	4.891e-21	3.64328e-20
UP_KEYWORDS	Transcription	204	20.9446	5.07998e-23	MEF2A, BBX, ZNF639, ZNF250, REST, MXI1, CITED2, CTNNB1, DDX17, SIN3A, CREB3L2, PATZ1, CRY1, RCOR3, RREB1, YY1, RCOR1, ZHX1, HMG20A, BAZ1B, ABT1, MNT, VGLL4, MYBL1, ATN1, HEXIM1, CASZ1, MAML3, VEZF1, PLAGL2, PLAG1, IKZF2, KLF12, KLF13, SMAD7, KLF10, SMAD6, ASXL1, CREBBP, SMAD3, SMAD2, DDX5, UBP1, YY1AP1, DMTF1, ETS2, CSRNP1, KAT6B, RBPJ, NCOR2, RERE, CREBRF, ZBTB34, ELF2, TAF1D, NFKB1, TERF2IP, GL…	878	2398	20581	1.99413	1.85419e-20	2.31774e-21	6.99111e-20
UP_KEYWORDS	Repressor	83	8.52156	1.6479e-21	CREBRF, CNOT8, U2AF2, ZNF639, REST, MXI1, CITED2, SAP30, CIPC, PCGF2, SIN3A, HEY1, ANP32A, PATZ1, CRY1, AKIRIN2, TBL1XR1, SATB1, RCOR3, RREB1, YY1, RCOR1, PTBP1, ZHX1, TP53, TLE3, IRF2BP2, DDIT3, EIF4G2, TRIM33, NAB2, NAB1, MNT, LIN54, LCOR, CUX1, ZMYND11, CNBP, TRA2B, HDGF, CIC, TCF7L2, ZBTB18, TSC22D1, ZNF706, HNRNPK, NR1D1, NR1D2, HEXIM1, BCL11A, AGO2, HBP1, RUNX1, BAZ2A, HSPA8, ZBTB7B, ZBTB7A…	878	592	20581	3.28646	6.01485e-19	6.68317e-20	2.26786e-18
GOTERM_BP_DIRECT	GO:0045944~positive regulation of transcription from RNA polymerase II promoter	118	12.115	6.25748e-21	MEF2A, THRA, LMO4, ZNF639, FOXO1, REST, FOXO3, CITED2, CTNNB1, DDX17, APP, SIN3A, MC1R, CREB3L2, AKIRIN2, STAG1, YY1, GRHL1, DDIT3, JUNB, VEGFA, RIPK2, NFE2L2, SMARCA2, HMGB1, CNBP, HMGB2, TFAP4, BMPR2, SOX4, MYBL1, SRF, SLC11A1, HNRNPK, OVOL2, JUND, MAML3, RUNX1, PLAGL2, PLAG1, IKZF2, KLF12, SMAD7, KLF13, ASXL1, CREBBP, NR4A2, SMAD3, TEAD2, SMAD2, DDX5, HDAC4, ATF4, HDAC2, ATF3, ETS2, CSRNP1, AR…	801	981	16792	2.52164	2.12504e-17	2.12504e-17	1.14232e-17
GOTERM_BP_DIRECT	GO:0000122~negative regulation of transcription from RNA polymerase II promoter	97	9.95893	1.40621e-20	XPO1, MEF2A, FOXO1, REST, FOXO3, CITED2, CTNNB1, SIN3A, CRY1, AKIRIN2, SATB1, RCOR3, RREB1, YY1, RCOR1, ZHX1, HNRNPA2B1, HMG20A, ARID1A, JUNB, DDIT3, TRIM33, VEGFA, MNT, SMARCA2, HMGB1, HDGF, UBE2D3, ATN1, NRARP, HEXIM1, JUND, SKIL, HIST2H3A, KLF12, SMAD7, KLF10, CREBBP, ASXL1, NR4A2, SMAD3, SMAD2, DDX5, HDAC4, HDAC2, ATF3, ETS2, HIVEP1, RBPJ, NCOR2, RERE, CREBRF, FGF9, NR6A1, NFKB1, PAWR, SAP30,…	801	720	16792	2.82429	4.77551e-17	2.38775e-17	2.56709e-17
UP_KEYWORDS	Methylation	111	11.3963	2.022e-20	SYNCRIP, FOXO1, ILDR2, FOXO3, WDR74, DDX17, AAK1, PUM1, RRAS, SPRED1, CUL1, RCOR3, HNRNPA2B1, EEF2, ARID1A, GSE1, HNRNPU, PCF11, CCDC6, RND3, TRIM33, SERBP1, FUS, CNBP, ZC3H4, LMNB1, STK11, BROX, DIDO1, HADHA, KLHDC10, HNRNPL, TUBB, HNRNPK, ATN1, HNRNPD, PABPC1, RUNX1, CDC42EP4, PRPF40A, FBXO7, HIST2H3A, TBC1D10B, KLF12, SMAD6, PAIP1, CREBBP, LARP4B, HNRNPA1, HNRNPA0, SAFB2, HNRNPH3, SLAIN2, H3F3…	878	1001	20581	2.59933	7.38029e-18	7.38029e-19	2.78269e-17
UP_KEYWORDS	Activator	82	8.41889	5.42911e-18	MEF2A, E2F3, ELF2, GPBP1, FOXO1, NFKB1, FOXO3, TERF2IP, CITED2, CTNNB1, GLI1, JADE1, CREB3L2, MYB, MYC, EGR1, TBL1XR1, RREB1, YY1, ARID5B, PTBP1, TP53, IRF2BP2, TRERF1, DDIT3, NRIP1, SS18, NCOA2, LIN54, RBM39, NFE2L2, USP22, LCOR, SMARCA2, TFAP4, TRA2B, ZNF367, SOX4, MYBL1, SRF, TCF7L2, HNRNPK, NR1D1, REL, NR1D2, JUND, TEAD4, POU2F1, MLXIP, MAML3, VEZF1, RUNX1, ETV4, PLAGL2, PLAG1, IKZF2, CEBPD, …	878	661	20581	2.90793	1.98163e-15	1.80148e-16	7.47159e-15
GOTERM_MF_DIRECT	GO:0044822~poly(A) RNA binding	121	12.423	1.53417e-17	MRPL40, SCAF4, U2AF2, SYNCRIP, DDX17, PUM1, LUC7L2, PUM2, RPL12, H1F0, ACTN4, ROCK2, PTBP1, HNRNPA2B1, EEF2, MYH9, PPP1CC, HNRNPR, HNRNPU, MARK2, RCC2, ABT1, SERBP1, ALDOA, FUS, HMGB1, CNBP, HMGB2, ZC3H4, HDGF, DIDO1, RPS25, ZFC3H1, HNRNPL, EIF3A, HNRNPK, RPL7, DUSP14, HNRNPF, HNRNPD, HSPE1, PABPC1, CDC42EP4, PRPF40A, ZC3H15, YTHDC1, SMG1, DDX5, LARP4B, HNRNPA1, HNRNPA0, SAFB2, DDX6, SRSF2, HNRNP…	803	1129	16881	2.25307	1.38689e-14	6.93444e-15	2.39275e-14
UP_KEYWORDS	Alternative splicing	570	58.5216	1.78716e-16	MEF2A, SCAF4, PPP2R5A, CCDC148, ZNF250, SYNCRIP, CLK1, SGMS1, REST, MYLIP, MXI1, NMRK1, ACBD5, CTNNB1, CITED2, WDR74, INTS9, MAP3K5, APP, INTS6, WDR77, CDCA2, LUC7L2, PATZ1, TLK1, RPL12, STAG1, H1F0, EFCAB11, MAGI3, BSG, PTPRF, RCOR3, MAGI1, RREB1, LRRC1, PTBP1, ZHX1, HMG20A, SKP1, MYH9, PCM1, MARK2, ADAMTS6, SPAG9, DCAF5, FCHSD2, PPP2R5E, CMIP, VGLL4, SH3GL1, RAD23B, TNRC18, CCDC92, DUSP10, MYBL…	878	10587	20581	1.26204	8.10463e-14	6.77236e-15	3.10862e-13
UP_KEYWORDS	Coiled coil	220	22.5873	3.9014e-16	CTTNBP2NL, VAPA, BBX, CCDC148, MXI1, ACBD5, KIF13A, ZFP91, APP, MAP3K5, SIN3A, PICALM, COL4A3BP, LUC7L2, TLK1, STAG1, RCOR3, ROCK1, MAGI1, ROCK2, RCOR1, LRRC1, WNK1, APOLD1, FAM192A, HMG20A, TXNDC9, PCM1, MYH9, ST13, PCF11, SPAG9, BAZ1B, LRCH1, ABT1, CGN, FCHSD2, PDE4DIP, SUCO, SH3GL1, TNRC18, LMNB1, CCDC92, BROX, LETM2, ATN1, HEXIM1, CEP170, MAML3, VEZF1, GIT1, ZC3H15, TRIO, ATP11A, YTHDC1, LAMA…	878	3036	20581	1.69861	1.62093e-13	1.24345e-14	6.10623e-13
GOTERM_CC_DIRECT	GO:0005829~cytosol	244	25.0513	2.13081e-15	REST, MYLIP, ZNRF1, GPCPD1, ZNRF2, CTNNB1, SHB, APP, MAP3K5, PGP, GAB2, COL4A3BP, WDR77, RAB24, RPL12, CUL1, STAG1, ROCK1, ROCK2, WNK1, SKP1, PCM1, MYH9, FARP1, ST13, SPAG9, RCC2, ALDOA, PFKFB3, BCL2L1, ARFGEF2, RPS25, DUSP16, FBXO5, PABPC1, AMD1, CDC42EP3, FBXO7, FH, GIT1, SMAD7, PAIP1, SMAD6, SPHK1, ACACA, TRIO, SMAD3, SMAD2, LARP4B, PTPN12, GART, DDX6, ARF1, ARF4, BET1L, NFKB1, GLI1, CCNE2, PK…	836	3315	18224	1.60451	1.253e-12	3.13305e-13	3.10862e-12
GOTERM_MF_DIRECT	GO:0003682~chromatin binding	59	6.05749	8.81088e-15	HMGN1, MEF2A, HP1BP3, FOXO1, NFKB1, REST, GLI1, CITED2, FOS, ANKRD17, PCGF2, SIN3A, SMARCD3, PATZ1, TPR, STAG1, SATB1, LDB1, TP53, NCOA2, BAZ1B, MNT, SMARCA2, KDM6B, ZMYND11, ING2, TNRC18, USP3, KMT2A, CIC, CHD7, OVOL2, REL, HNRNPD, RNF168, SKIL, ASF1A, BRD2, BRD3, NUCKS1, SMAD6, CREBBP, SMAD2, PHF12, HDAC4, HDAC2, UBTF, PHF13, SFPQ, SP3, MSL1, ATXN7, PHF21A, SETD7, RBPJ, NFIA, NCOR2, RERE, ATAD2B	803	391	16881	3.17218	7.92877e-12	2.64289e-12	1.36779e-11
GOTERM_MF_DIRECT	GO:0044212~transcription regulatory region DNA binding	42	4.31211	1.22104e-14	HMGB2, THRA, TFAP4, KMT2A, ZNF639, NFKB1, REST, TCF7L2, GLI1, CTNNB1, HNRNPL, FOS, OVOL2, NR1D1, JUND, CREB3L2, ETV5, TBL1XR1, IKZF2, RCOR3, SMAD7, CREB1, ARID5B, RCOR1, YY1, SMAD6, TP53, SMAD3, GRHL1, TRERF1, DDIT3, HDAC4, ATF4, ATF3, SP1, DMTF1, SFPQ, HIVEP2, RFX3, HIVEP1, NFE2L2, SMARCA2	803	213	16881	4.14527	1.10401e-11	2.76001e-12	1.90514e-11
UP_KEYWORDS	DNA-binding	161	16.5298	1.5078e-14	HMGN1, MEF2A, THRA, ZNF580, BBX, ZNF639, ZNF250, FOXO1, FOXO3, MXI1, H2AFV, CREB3L2, PATZ1, H1F0, SATB1, KLLN, RREB1, YY1, ZHX1, HMG20A, ARID1A, GRHL1, TRERF1, HNRNPU, DDIT3, JUNB, TRIM33, ABT1, MNT, NFE2L2, SMARCA2, FUS, HMGB1, CNBP, HMGB2, TFAP4, HDGF, SOX4, MYBL1, SRF, HNRNPK, OVOL2, TEAD4, JUND, CASZ1, HNRNPD, VEZF1, RUNX1, PLAGL2, PLAG1, HIST2H3A, IKZF2, KLF12, SMAD7, KLF13, KLF10, SMAD6, RF…	878	2050	20581	1.84096	5.51115e-12	3.93685e-13	2.07834e-11
GOTERM_CC_DIRECT	GO:0030529~intracellular ribonucleoprotein complex	32	3.28542	7.53722e-14	XPO1, SYNCRIP, HNRNPLL, ZFP36L1, HNRNPL, HNRNPK, RPL7, PCBP1, HNRNPF, HNRNPD, AGO2, PABPC1, DYRK2, GAPDH, HSPA8, CSNK1A1, ACTN4, HNRNPA2B1, EEF2, HNRNPDL, DDX5, HNRNPA1, NCL, HNRNPR, HNRNPA0, HNRNPU, ATXN2, HNRNPH3, CSNK1E, GSK3B, DYRK1A, RBM14	836	136	18224	5.12919	4.47782e-11	8.95561e-12	1.11189e-10
GOTERM_MF_DIRECT	GO:0008134~transcription factor binding	47	4.82546	2.29012e-13	HMGB1, HMGB2, NBN, YWHAZ, THRA, LMO4, NFKB1, PAXBP1, REST, TCF7L2, SRF, CTNNB1, TRIB1, FOS, HEY1, SMARCD3, JUND, HNRNPD, RUNX1, CRY1, MYC, PIK3R1, RCOR3, NUCKS1, RNF19A, RCOR1, CREBBP, TP53, PIM1, SMAD3, UBE2I, SMAD2, FOSB, TRERF1, JUNB, DDIT3, HDAC4, NCOA2, HDAC2, SP1, BPTF, NAB2, NAB1, RBPJ, KAT6B, NFIA, NCOR2	803	284	16881	3.47906	2.07051e-10	4.14102e-11	3.57214e-10
GOTERM_MF_DIRECT	GO:0000978~RNA polymerase II core promoter proximal region sequence-specific DNA binding	52	5.33881	1.3543e-12	KDM6A, MEF2A, NR6A1, ZNF639, GLI1, FOS, CREB3L2, PATZ1, MYB, MYC, SSBP2, FOSB, GRHL1, JUNB, DDIT3, NCOA2, TFAP4, PAXBP1, MYBL1, TCF7L2, SRF, CHD7, HNRNPK, NR1D1, BCL11A, JUND, SKIL, CHD4, ETV4, PLAG1, ZBTB7B, ZBTB7A, KLF13, CEBPD, CREB1, SMAD6, RFX7, SMAD3, TEAD1, SMAD2, MEF2D, ATF4, ATF3, HDAC2, SP1, ETS2, RFX3, RFX2, RBPJ, NFIC, NFIA, NFIB	803	355	16881	3.07934	1.22424e-09	2.0404e-10	2.11214e-09
UP_KEYWORDS	Biological rhythms	28	2.87474	2.2995e-12	KMT2A, LGR4, CIPC, SIN3A, NR1D1, NR1D2, PER2, HNRNPD, CRY1, FBXW11, ROCK2, KLF10, CREB1, CREBBP, TP53, PPP1CC, DDX5, CDK5, PPP1CB, HNRNPU, NRIP1, ATF4, HDAC2, NCOA2, SP1, CSNK1E, GSK3B, SFPQ	878	125	20581	5.25073	8.39315e-10	5.59544e-11	3.16458e-09
GOTERM_MF_DIRECT	GO:0003700~transcription factor activity, sequence-specific DNA binding	97	9.95893	2.34026e-12	CREBRF, E2F3, MEF2A, ELF2, THRA, CNOT8, GPBP1, LMO4, NR6A1, ZNF639, ZNF250, NFKB1, REST, FOXO3, CTNNB1, CITED2, FUBP1, FOS, PCGF2, SIN3A, HEY1, CREB3L2, MYC, EGR1, RCOR3, RREB1, YY1, ZHX1, TP53, HMG20A, FOSB, MYCL, TRERF1, DDIT3, ZBTB25, MNT, NFE2L2, HMGB1, HMGB2, CNBP, KMT2A, NR3C2, ZNF367, SOX4, PAXBP1, SRF, TCF7L2, ZBTB18, TSC22D1, ZFP36L1, TSC22D2, REL, NR1D1, NR1D2, TEAD4, JUND, POU2F1, AATF…	803	961	16881	2.12193	2.11558e-09	3.02225e-10	3.64994e-09
UP_SEQ_FEATURE	mutagenesis site	164	16.8378	2.41975e-12	XPO1, MEF2A, IL6ST, U2AF2, STK35, FOXO1, MYLIP, FOXO3, ZNRF1, NMRK1, DMPK, CTNNB1, SHB, APP, MAP3K5, CHIC2, GAB2, COL4A3BP, PUM1, CDCA2, LUC7L2, PDGFC, TLK1, SATB1, PTPRF, ROCK1, STK24, PLXNB1, USP1, STIM2, ARID1A, PPP1CC, WEE1, MARK2, MAP4K3, BAZ1B, TRIM33, FNBP1L, FBXL5, RIPK2, NFE2L2, KCNMB4, CLCN3, ACHE, STK11, GLUD1, ARF6, BCL2L1, ITGB1, CEPT1, HEXIM1, CNOT6L, HNRNPF, FBXO5, RNF11, RNF168, P…	873	2191	20063	1.72022	5.73234e-09	5.73234e-09	4.24253e-09
GOTERM_BP_DIRECT	GO:0006351~transcription, DNA-templated	158	16.2218	1.49539e-11	MEF2A, THRA, CNOT8, ZNF580, BBX, ZNF250, FOXO1, REST, MXI1, CITED2, CTNNB1, CIPC, DDX17, SIN3A, SMARCD3, PATZ1, CRY1, AKIRIN2, ARGLU1, SATB1, RCOR3, YY1, RCOR1, ZHX1, HMG20A, ARID1A, TRERF1, DDIT3, BAZ1B, TRIM33, VGLL4, NFE2L2, SMARCA2, HMGB2, CNBP, HDGF, DIDO1, ATN1, HEXIM1, CNOT6L, TEAD4, CASZ1, HNRNPD, ASF1A, PLAG1, IKZF2, CREBZF, KLF12, SMAD7, KLF10, SMAD6, ASXL1, NR4A2, SMAD3, SMAD2, TEAD2, …	801	1955	16792	1.69426	5.07835e-08	1.69278e-08	2.72989e-08
GOTERM_BP_DIRECT	GO:0006366~transcription from RNA polymerase II promoter	62	6.3655	3.78173e-11	MEF2A, THRA, COPS5, LMO4, ZNF639, NFKB1, REST, FOXO3, FUBP1, FOS, CREB3L2, MYB, MYC, STAG1, EGR1, CCNK, SSBP2, RREB1, LDB1, TP53, FOSB, GRHL1, JUNB, TAF11, ABT1, MNT, NFE2L2, POLR2H, TFAP4, POLR2L, KMT2A, BMPR2, SOX4, MYBL1, SRF, TSC22D1, HNRNPK, OVOL2, REL, JUND, VEZF1, RUNX1, ETV5, ETV4, PLAGL2, PLAG1, ZBTB7B, NUCKS1, KLF13, CEBPD, CREB1, SMAD2, MEF2D, ATF4, ATF3, CSRNP1, IRF2, HIVEP2, HIVEP1, …	801	513	16792	2.53364	1.28428e-07	3.21069e-08	6.90367e-08
UP_KEYWORDS	Zinc-finger	133	13.655	1.67968e-10	THRA, ZNF580, ZNF639, ZNF250, MYLIP, REST, ZNRF1, ZNRF2, ZFP91, PATZ1, LONRF1, RNF145, ROCK1, RREB1, ROCK2, YY1, ZHX1, TRERF1, ACAP3, BAZ1B, TRIM33, RNF139, FBXO11, ZFAND6, FUS, ZFAND5, CNBP, ZC3H4, CXXC4, DIDO1, ZFC3H1, TMEM129, OVOL2, CASZ1, FBXO5, RNF11, RNF168, RNF167, VEZF1, RUNX1, FGD6, TRAF4, PLAGL2, GIT1, PLAG1, ZC3H15, IKZF2, KLF12, KLF13, KLF10, ASXL1, CREBBP, NR4A2, VAV2, FOXP4, MSL2, …	878	1781	20581	1.75049	6.13082e-08	3.83176e-09	2.31159e-07
GOTERM_CC_DIRECT	GO:0000790~nuclear chromatin	33	3.38809	2.39404e-10	HMGB2, MEF2A, USP3, PAWR, SRF, TCF7L2, CITED2, PCGF2, HNRNPK, NR1D1, H2AFV, SMARCD3, JUND, ASF1A, CHD4, H1F0, NUCKS1, CREB1, LDB1, NASP, CREBBP, ASXL1, TP53, SMAD3, SMAD2, ARID1A, JUNB, NRIP1, HDAC2, SP1, RFX3, SMARCA2, NCOR2	836	193	18224	3.7273	1.42206e-07	2.3701e-08	3.53096e-07
UP_KEYWORDS	Kinase	71	7.28953	2.54292e-10	CDK17, SEPHS1, STK35, CLK1, SGMS1, NMRK1, DMPK, PKM, MAP3K5, CDKN2C, AAK1, TLK1, CSK, IPMK, CDK13, SGK1, MAGI3, ROCK1, CSNK1G2, STK24, ROCK2, WNK1, PIM1, PRKCE, CDK4, CDK5, WEE1, MARK2, MAP4K3, MAP4K4, PRKD2, PANK2, BAZ1B, HIPK3, RIPK2, NEK7, MAP3K11, CKS1B, YWHAZ, STK11, PFKFB3, BMPR2, IGF1R, MAP3K1, CAMK2D, DYRK2, PIK3R3, YES1, PIK3R1, CSNK1A1, GIT1, NADK2, SPHK1, AXL, TRIO, SMG1, TAB2, CDKN1A,…	878	735	20581	2.26435	9.28167e-08	5.45981e-09	3.49959e-07
GOTERM_BP_DIRECT	GO:0045893~positive regulation of transcription, DNA-templated	60	6.16016	3.53849e-10	E2F3, ELF2, GPBP1, FOXO1, NFKB1, REST, FOXO3, LGR4, CTNNB1, GLI1, CITED2, FOS, PICALM, SMARCD3, CREB3L2, MYB, MYC, SERTAD2, EGR1, TBL1XR1, RREB1, TP53, ARID1A, TRERF1, DDIT3, NRIP1, BPTF, MLLT11, USP22, SMARCA2, CKS1B, HMGB2, CNBP, ING2, TFAP4, KMT2A, SOX4, MYBL1, PHIP, RGMB, NR1D1, NR1D2, HNRNPD, RUNX1, FBXW11, ING1, CREB1, CREBBP, SMAD3, SMAD2, HDAC4, ATF4, HDAC2, SP1, SP3, ETS2, SETD7, PTCH1, …	801	515	16792	2.44238	1.20167e-06	2.40334e-07	6.45963e-07
UP_KEYWORDS	Chromosomal rearrangement	43	4.41478	3.56426e-10	FUS, ZMYND11, KMT2A, LMNB1, FRYL, PHF23, FOXO1, ABI1, FOXO3, CTNNB1, CHIC2, PICALM, BCL11A, GOPC, CREB3L2, MSI2, PATZ1, TPR, RUNX1, MYC, PLAG1, SATB1, BRD3, CREB1, CREBBP, PCM1, MED13L, ARHGEF12, TAB2, DDIT3, DDX6, SS18, CCDC6, TRIM33, BTG1, SFPQ, MLLT11, RNF139, PDE4DIP, KAT6B, ABL1, RERE, SH3GL1	878	334	20581	3.01782	1.30096e-07	7.22753e-09	4.90517e-07
GOTERM_MF_DIRECT	GO:0003677~DNA binding	135	13.8604	6.93174e-10	HMGN1, MEF2A, ZNF580, BBX, ZNF250, FOXO3, MXI1, APP, H2AFV, PATZ1, CRY1, SATB1, KLLN, RCOR3, YY1, RCOR1, ZHX1, HMG20A, ARID1A, TRERF1, DDIT3, JUNB, HNRNPU, TRIM33, ABT1, NFE2L2, FUS, ZFAND6, ZFAND5, HMGB1, CNBP, HMGB2, TFAP4, HDGF, CXXC4, MYBL1, HNRNPK, OVOL2, RPL7, TEAD4, CASZ1, RNF11, VEZF1, RUNX1, TRAF4, CREBZF, KLF12, ASXL1, SPHK1, RFX7, NR4A2, TEAD1, SMAD3, SMAD2, TEAD2, UBP1, ATF4, DMTF1, E…	803	1674	16881	1.69536	6.26629e-07	7.83286e-08	1.0811e-06
KEGG_PATHWAY	hsa05200:Pathways in cancer	51	5.23614	8.87273e-10	HSP90AB1, E2F3, FGF9, FOXO1, NFKB1, CTNNB1, GLI1, CCNE2, FOS, PLCB3, CASP3, CASP9, TPR, MYC, HSP90AA1, ROCK1, ROCK2, TP53, ARHGEF12, CDK4, CCDC6, GNAQ, GNB2, GNB1, VEGFA, GNAS, CKS1B, EGLN1, GNG12, BCL2L1, TCF7L2, ITGB1, IGF1R, SOS1, AXIN2, PIK3R3, RUNX1, TRAF4, PIK3R1, FH, CREBBP, ITGA2, SMAD3, SMAD2, CDKN1A, CDKN1B, HDAC2, LAMA5, GSK3B, PTCH1, ABL1	353	393	6910	2.54028	2.10284e-07	2.10284e-07	1.14296e-06
GOTERM_MF_DIRECT	GO:0098641~cadherin binding involved in cell-cell adhesion	41	4.20945	1.27165e-09	RTN4, ALDOA, HSP90AB1, YWHAZ, VAPA, SNX5, ABI1, ESYT2, ITGB1, CTNNB1, LARP1, PKM, PLCB3, HNRNPK, PICALM, PCBP1, EHD1, HSPA8, ARGLU1, BSG, ZC3H15, STK24, EEF2, TXNDC9, MYH9, VASP, MPRIP, MARK2, DDX6, EIF4G2, TJP1, EPB41L1, CGN, PRDX6, FNBP1L, SERBP1, SPTBN1, RAB10, UBAP2, PAICS, SH3GL1	803	290	16881	2.97213	1.14957e-06	1.2773e-07	1.98331e-06
INTERPRO	IPR019787:Zinc finger, PHD-finger	20	2.05339	1.50228e-09	ZMYND11, ING2, KMT2A, PHF10, PHF23, PHF12, DIDO1, FBXL19, JADE1, JADE2, BAZ1B, BPTF, TRIM33, PHF13, PHF21A, KAT6B, ING1, BAZ2A, CHD4, CHD3	838	79	18559	5.60678	1.93794e-06	1.93794e-06	2.45054e-06
KEGG_PATHWAY	hsa05215:Prostate cancer	22	2.25873	1.68993e-09	HSP90AB1, E2F3, HSP90AA1, CREB1, CREBBP, TP53, FOXO1, NFKB1, TCF7L2, CTNNB1, CCNE2, IGF1R, CDKN1A, ATF4, CDKN1B, CASP9, GSK3B, SOS1, CREB3L2, PDGFC, PIK3R3, PIK3R1	353	88	6910	4.89377	4.00513e-07	2.00256e-07	2.17692e-06
GOTERM_MF_DIRECT	GO:0001077~transcriptional activator activity, RNA polymerase II core promoter proximal region sequence-specific binding	36	3.6961	2.00726e-09	MEF2A, TFAP4, NR6A1, ZNF639, SOX4, MYBL1, SRF, FOS, HNRNPK, CREB3L2, PATZ1, MYB, MYC, ETV4, PLAGL2, EGR1, ZBTB7B, PLAG1, SSBP2, NUCKS1, CEBPD, KLF13, CREB1, NR4A2, TEAD1, SMAD2, FOSB, GRHL1, JUNB, DDIT3, MEF2D, ATF4, RBPJ, NFIC, NFIA, NFIB	803	236	16881	3.20681	1.81456e-06	1.81456e-07	3.1306e-06
INTERPRO	IPR001965:Zinc finger, PHD-type	21	2.15606	2.01591e-09	ZMYND11, ING2, KMT2A, PHF10, PHF23, PHF12, DIDO1, FBXL19, JADE1, JADE2, BAZ1B, BPTF, TRIM33, PHF13, KDM4B, PHF21A, KAT6B, ING1, BAZ2A, CHD4, CHD3	838	89	18559	5.22564	2.60053e-06	1.30026e-06	3.28839e-06
GOTERM_BP_DIRECT	GO:0045892~negative regulation of transcription, DNA-templated	57	5.85216	2.161e-09	THRA, ELF2, ZNF639, FOXO1, REST, LGR4, CTNNB1, CITED2, CIPC, SIN3A, HEY1, PATZ1, CRY1, MYB, LDB1, ARID5B, RCOR1, ZHX1, TP53, UBE2I, CDK5, DDIT3, TRIM33, NAB1, SMARCA2, HMGB2, GCLC, TFAP4, TCF7L2, ZBTB18, ZNF706, OVOL2, NR1D1, HEXIM1, NR1D2, POU2F1, PER2, RUNX1, FBXW11, HSPA8, ZBTB7A, CREBZF, CEBPD, KLF10, SMAD2, PHF12, UBP1, ATXN1, HDAC4, YY1AP1, CDKN1B, HDAC2, SP3, SFPQ, RFX3, RBPJ, KAT6B	801	499	16792	2.39466	7.33873e-06	1.22313e-06	3.94498e-06
GOTERM_BP_DIRECT	GO:0010467~gene expression	16	1.64271	3.25412e-09	POLR2H, POLR2L, PTBP1, HNRNPA2B1, HNRNPR, HNRNPA1, HNRNPA0, HNRNPU, ZBTB25, HNRNPL, HNRNPK, PCBP1, GOLPH3, HNRNPF, HNRNPD, HNRNPH1	801	48	16792	6.98793	1.10509e-05	1.57871e-06	5.9405e-06
GOTERM_CC_DIRECT	GO:0005913~cell-cell adherens junction	42	4.31211	3.45213e-09	RTN4, ALDOA, HSP90AB1, YWHAZ, VAPA, SNX5, ABI1, ESYT2, ITGB1, CTNNB1, LARP1, PKM, PLCB3, HNRNPK, PICALM, PCBP1, EHD1, HSPA8, ARGLU1, BSG, ZC3H15, SMAD7, STK24, EEF2, TXNDC9, MYH9, VASP, MPRIP, MARK2, DDX6, EIF4G2, TJP1, EPB41L1, CGN, PRDX6, FNBP1L, SERBP1, SPTBN1, RAB10, UBAP2, PAICS, SH3GL1	836	323	18224	2.83455	2.05056e-06	2.92938e-07	5.09153e-06
UP_SEQ_FEATURE	compositionally biased region:Gly-rich	35	3.59343	4.53104e-09	FUS, ZC3H4, NFKB1, SRF, MYCBP2, CITED2, KLHDC10, FUBP1, HNRNPL, ANKRD17, AAK1, HNRNPD, SLC25A28, PPTC7, ANO8, SSBP2, YY1, PAIP1, HNRNPA2B1, ASXL1, ZSWIM6, PPP1R10, ANKHD1, HNRNPDL, HNRNPA1, HNRNPA0, HNRNPU, SAFB2, PCF11, HNRNPH3, LRCH1, GSK3A, PTCH1, KIF26B, MAP3K11	873	252	20063	3.1919	1.0734e-05	5.36701e-06	7.9443e-06
GOTERM_BP_DIRECT	GO:0098609~cell-cell adhesion	38	3.90144	7.64567e-09	RTN4, ALDOA, HSP90AB1, YWHAZ, VAPA, SNX5, ABI1, ESYT2, LARP1, PKM, PLCB3, PICALM, HNRNPK, PCBP1, EHD1, HSPA8, ARGLU1, BSG, ZC3H15, STK24, EEF2, TXNDC9, VASP, MPRIP, DDX6, MARK2, EIF4G2, TJP1, EPB41L1, CGN, PRDX6, FNBP1L, SERBP1, SPTBN1, RAB10, UBAP2, PAICS, SH3GL1	801	271	16792	2.93957	2.59644e-05	3.24558e-06	1.39574e-05
GOTERM_MF_DIRECT	GO:0003714~transcription corepressor activity	32	3.28542	8.27578e-09	ZMYND11, PAWR, MXI1, CITED2, SAP30, NR1D1, ATN1, SKIL, RUNX1, ERF, TBL1XR1, KLF12, RCOR3, LDB1, RCOR1, YY1, ZHX1, ASXL1, UBP1, JUNB, DDIT3, NRIP1, SRSF2, HDAC4, YY1AP1, ATF3, NAB2, MNT, SIAH2, TOB2, NCOR2, TOB1	803	203	16881	3.31388	7.48128e-06	6.80118e-07	1.29072e-05
GOTERM_MF_DIRECT	GO:0032403~protein complex binding	32	3.28542	1.18135e-08	THRA, ING2, ABI1, NAPA, ITGB1, HADHA, CASP3, TUBB, MTHFR, SIN3A, DLG4, RRAS, PAFAH1B1, SKIL, MYC, GIT1, PTPRF, NASP, ITGA2, CDK4, PPP1CC, ST13, CDKN1A, CDKN1B, PLK2, GNB2, GNB1, KRIT1, SPTBN1, RAP1B, PTCH1, KAT6B	803	206	16881	3.26562	1.06793e-05	8.89948e-07	1.84248e-05
INTERPRO	IPR013083:Zinc finger, RING/FYVE/PHD-type	50	5.13347	1.35376e-08	PHF23, MYLIP, ZNRF1, ZNRF2, FBXL19, JADE1, JADE2, PCGF2, TRIM8, LONRF1, RNF145, PJA2, RFWD2, BAZ1B, TRIM33, BPTF, ZMIZ1, RNF139, USP22, SIAH2, ZMYND11, ING2, USP3, KMT2A, DIDO1, MYCBP2, SCAF11, MAP3K1, RNF11, RNF168, RNF167, BAZ2A, FGD6, ING1, TRAF4, CHD4, MTMR4, CHD3, RNF19A, CREBBP, PHF10, PHF12, RNF44, PHF13, KDM4B, MEX3C, PHF21A, RNF19B, KAT6B, BARD1	838	453	18559	2.44446	1.74634e-05	5.82117e-06	2.20828e-05
UP_KEYWORDS	Ubl conjugation pathway	63	6.46817	1.49298e-08	PHF23, MYLIP, ZNRF1, ZNRF2, FBXL19, ZFP91, TRIM8, KLHL21, FBXL14, FBXL15, DCAF16, CUL1, VCPIP1, TBL1XR1, FBXL20, USP1, UBE2I, SKP1, UBE2H, PJA2, RFWD2, UFL1, DCAF5, TRIM33, UBE2K, UBE2M, RNF139, FBXL5, SIAH2, USP22, USP25, PMEPA1, FBXO11, OTUD4, ZFAND5, RAD23B, USP3, MYCBP2, TMEM129, UBE2D3, USP38, RNF11, FBXO5, RNF168, DYRK2, NEDD4L, RNF167, USP34, FBXW11, HECTD1, FBXO7, SPSB1, RNF19A, ASXL1, AT…	878	680	20581	2.17172	5.44938e-06	2.8681e-07	2.05466e-05
UP_KEYWORDS	RNA-binding	62	6.3655	1.51441e-08	XPO1, CNOT8, SCAF4, CPEB2, U2AF2, SYNCRIP, TRMT1, HNRNPLL, LARP1, ANKRD17, DDX17, PCBP1, PUM1, RPL12, PUM2, KHDRBS3, EXOSC8, NUDT4, PTBP1, HNRNPA2B1, HNRNPR, NCL, HNRNPU, TARBP2, ABT1, SERBP1, EIF4A2, RBM39, FUS, TRA2B, NUFIP2, HNRNPL, ZFP36L1, EIF3A, HNRNPK, RPL7, HNRNPF, HNRNPD, AGO2, MSI2, PABPC1, BAZ2A, TNRC6A, PPP1R10, YTHDC1, ANKHD1, DDX5, HNRNPDL, LARP4B, HNRNPA1, CAPRIN1, HNRNPA0, DDX6, S…	878	665	20581	2.18546	5.52758e-06	2.7638e-07	2.08414e-05
UP_SEQ_FEATURE	domain:Leucine-zipper	22	2.25873	1.56967e-08	E2F3, CREBZF, CEBPD, CREB1, PAWR, FOSB, MED13L, FOXP4, MYCL, JUNB, DDIT3, TSC22D1, FOS, ATF4, ATF3, JUND, MNT, CREB3L2, MLXIP, NFE2L2, MYB, MYC	873	113	20063	4.47431	3.71848e-05	1.23951e-05	2.75211e-05
UP_SEQ_FEATURE	compositionally biased region:Poly-Gln	26	2.6694	1.60934e-08	PHLPP1, SATB1, NBN, CCNK, SCAF4, MAGI1, CREBBP, CNKSR3, TRIO, ARID1A, HNRNPDL, ATXN1, ATXN2, RANBP9, NCOA2, ATN1, RPRD2, SFPQ, ATXN7, SP3, VEZF1, SMARCA2, MYC, NCOR2, FHOD1, TOB1	873	156	20063	3.83028	3.81245e-05	9.53126e-06	2.82166e-05
UP_KEYWORDS	Chromatin regulator	36	3.6961	2.34205e-08	ZMYND11, KDM6A, ING2, KMT2A, USP3, CHD7, SMARCD3, TLK1, RNF168, ASF1A, BAZ2A, ING1, CHD4, CHD3, TBL1XR1, SATB1, BRD2, BRD3, RCOR1, ANP32E, ASXL1, HMG20A, ARID1A, MRGBP, HDAC4, HDAC2, BPTF, PHF13, MSL1, KDM4B, PHF21A, SETD7, JMJD1C, USP22, KAT6B, KDM6B	878	287	20581	2.94031	8.54845e-06	4.07071e-07	3.22315e-05
UP_KEYWORDS	Proto-oncogene	32	3.28542	2.62674e-08	FUS, KMT2A, FOXO1, FOXO3, MXI1, GLI1, FOS, PICALM, REL, CREB3L2, PATZ1, TPR, RUNX1, YES1, MYB, MYC, PLAG1, PIM1, AXL, PCM1, ARHGEF12, DDIT3, DOCK4, DDX6, SS18, CCDC6, BTG1, ETS2, MLLT11, GNAS, ABL1, SH3GL1	878	236	20581	3.17841	9.58757e-06	4.35801e-07	3.61495e-05
SMART	SM00249:PHD	21	2.15606	6.09721e-08	ZMYND11, ING2, KMT2A, PHF10, PHF23, PHF12, DIDO1, FBXL19, JADE1, JADE2, BAZ1B, BPTF, TRIM33, PHF13, KDM4B, PHF21A, KAT6B, ING1, BAZ2A, CHD4, CHD3	560	89	10057	4.2375	1.88402e-05	1.88402e-05	8.18443e-05
UP_KEYWORDS	Zinc	153	15.7084	6.9542e-08	THRA, ZNF580, LMO4, ZNF639, ZNF250, REST, MYLIP, ZNRF1, ZNRF2, ZFP91, APP, PATZ1, LONRF1, RNF145, ROCK1, RREB1, ROCK2, YY1, ZHX1, TRERF1, ADAMTS6, ACAP3, BAZ1B, TRIM33, RNF139, FBXO11, ZFAND6, FUS, ZFAND5, CNBP, ZC3H4, CXXC4, DIDO1, RABGGTB, ZFC3H1, TMEM129, OVOL2, SLC30A1, CASZ1, FBXO5, RNF11, RNF168, RNF167, VEZF1, RUNX1, FGD6, TRAF4, PLAGL2, GIT1, PLAG1, ZC3H15, IKZF2, KLF12, KLF13, SMAD7, KLF…	878	2348	20581	1.52744	2.53825e-05	1.1036e-06	9.57043e-05
INTERPRO	IPR008271:Serine/threonine-protein kinase, active site	38	3.90144	8.0753e-08	CDK17, STK11, STK35, CLK1, DMPK, MAP3K5, MAP3K1, AAK1, CAMK2D, TLK1, DYRK2, CDK13, CSNK1A1, SGK1, ROCK1, CSNK1G2, ROCK2, WNK1, PIM1, TRIO, PRKCE, CDK4, CDK5, WEE1, MARK2, MAP4K4, PRKD2, PLK2, CSNK1E, GSK3A, RPS6KA2, HIPK3, GSK3B, DYRK1A, RIPK2, NEK7, CDC42BPB, MAP3K11	838	312	18559	2.69736	0.000104166	2.60425e-05	0.000131725
GOTERM_BP_DIRECT	GO:0006357~regulation of transcription from RNA polymerase II promoter	49	5.0308	8.12537e-08	HMGN1, HMGB1, HMGB2, ELF2, THRA, ZNF367, NFKB1, FOXO3, TCF7L2, FOS, HNRNPK, SMARCD3, JUND, TEAD4, WDR77, CAMK2D, VEZF1, CHD4, CHD3, BRD2, BRD3, KLF12, NUCKS1, CREB1, YY1, RFX7, SMAD3, ARID1A, FOSB, MED13L, MRGBP, DDX5, FOXP4, UBP1, TRERF1, JUNB, JMY, SAFB2, NRIP1, ATF4, ATF3, ABT1, DMTF1, ATXN7, VEGFA, PRKAR1A, RFX2, CUX1, SMARCA2	801	441	16792	2.32931	0.0002759	3.06593e-05	0.000148331
INTERPRO	IPR011011:Zinc finger, FYVE/PHD-type	24	2.46407	8.24063e-08	ZMYND11, ING2, KMT2A, CREBBP, PHF10, PHF23, PHF12, DIDO1, FBXL19, JADE1, JADE2, BAZ1B, BPTF, TRIM33, PHF13, KDM4B, PHF21A, KAT6B, ING1, BAZ2A, FGD6, CHD4, MTMR4, CHD3	838	141	18559	3.76966	0.000106298	2.12606e-05	0.000134422
INTERPRO	IPR017441:Protein kinase, ATP binding site	43	4.41478	8.73736e-08	CDK17, STK11, STK35, BMPR2, CLK1, DMPK, IGF1R, MAP3K5, MAP3K1, CAMK2D, TLK1, DYRK2, CSK, YES1, CDK13, CSNK1A1, SGK1, ROCK1, CSNK1G2, ROCK2, STK24, PIM1, AXL, PRKCE, CDK4, CDK5, WEE1, MARK2, MAP4K3, MAP4K4, PRKD2, PLK2, CSNK1E, RPS6KA2, GSK3A, HIPK3, GSK3B, DYRK1A, GRK5, ABL1, NEK7, CDC42BPB, MAP3K11	838	381	18559	2.49951	0.000112706	1.87852e-05	0.000142525
UP_SEQ_FEATURE	domain:RRM 2	22	2.25873	9.76394e-08	CPEB2, U2AF2, PTBP1, HNRNPA2B1, SYNCRIP, HNRNPLL, HNRNPDL, HNRNPA1, NCL, HNRNPR, HNRNPA0, HNRNPL, HNRNPH3, SRSF4, SFPQ, HNRNPF, HNRNPD, MSI2, PABPC1, RBM39, RBM14, HNRNPH1	873	125	20063	4.04477	0.000231281	4.62605e-05	0.000171192
UP_SEQ_FEATURE	domain:RRM 1	22	2.25873	9.76394e-08	CPEB2, U2AF2, PTBP1, HNRNPA2B1, SYNCRIP, HNRNPLL, HNRNPDL, HNRNPA1, NCL, HNRNPR, HNRNPA0, HNRNPL, HNRNPH3, SRSF4, SFPQ, HNRNPF, HNRNPD, MSI2, PABPC1, RBM39, RBM14, HNRNPH1	873	125	20063	4.04477	0.000231281	4.62605e-05	0.000171192
UP_KEYWORDS	Serine/threonine-protein kinase	42	4.31211	1.27453e-07	CDK17, STK11, STK35, BMPR2, CLK1, DMPK, MAP3K5, MAP3K1, AAK1, CAMK2D, TLK1, DYRK2, CDK13, CSNK1A1, SGK1, ROCK1, CSNK1G2, ROCK2, STK24, WNK1, PIM1, SMG1, TRIO, PRKCE, CDK4, CDK5, MARK2, MAP4K3, MAP4K4, PRKD2, PLK2, CSNK1E, GSK3A, RPS6KA2, HIPK3, GSK3B, DYRK1A, RIPK2, GRK5, NEK7, CDC42BPB, MAP3K11	878	393	20581	2.50512	4.65192e-05	1.93834e-06	0.000175402
UP_SEQ_FEATURE	splice variant	412	42.2998	1.2771e-07	MEF2A, SCAF4, CCDC148, SYNCRIP, ZNF250, SGMS1, CLK1, REST, MYLIP, MXI1, NMRK1, ACBD5, CTNNB1, CITED2, WDR74, APP, INTS6, CDCA2, LUC7L2, PATZ1, TLK1, RPL12, EFCAB11, MAGI3, BSG, PTPRF, RCOR3, MAGI1, RREB1, PTBP1, LRRC1, HMG20A, SKP1, PCM1, MYH9, MARK2, ADAMTS6, SPAG9, DCAF5, FCHSD2, CMIP, VGLL4, TNRC18, DUSP10, BCL2L1, DIDO1, ALCAM, TMEM129, SLC29A2, CASZ1, PABPC1, PRPF40A, FH, LAPTM4B, GIT1, C15O…	873	7760	20063	1.22016	0.0003025	5.04231e-05	0.000223915
UP_KEYWORDS	Cytoskeleton	87	8.93224	1.55367e-07	CTTNBP2NL, KIF22, LZTS2, ENAH, CDC14A, CLTC, CTNNB1, KIF13A, ARHGAP21, SPRY2, JADE1, SBDS, NUDCD2, ACTR1A, SNTB1, KLHL21, TPR, TUBA1B, MTUS1, ROCK1, ROCK2, ACTN1, RAI14, TMSB10, TXNDC9, PCM1, MYH9, PRKCE, ECT2, VASP, JMY, MARK2, CCDC6, RAB11FIP3, EPB41L1, RCC2, FNBP1L, KRIT1, CFL1, MLLT11, PDE4DIP, FHOD1, NEK7, KIF26B, MAP3K11, CCDC92, ABI1, BCL2L1, DNAH2, IVNS1ABP, ARFGEF2, DIDO1, TUBB, ARPC2, C…	878	1138	20581	1.79205	5.67075e-05	2.26836e-06	0.000213818
UP_SEQ_FEATURE	compositionally biased region:Poly-Gly	35	3.59343	1.81041e-07	RAD23B, E2F3, ZC3H4, KMT2A, HNRNPLL, REST, ZNRF2, LARP1, DDX17, MAP3K1, MYC, IFRD1, ERF, ZBTB7A, SLC12A2, MAGI1, ACTN4, SMAD7, SMAD6, CNKSR3, TRIO, MRGBP, CDK4, HNRNPU, VASP, CCDC6, HDAC2, TRIM33, RPRD2, SFPQ, MSL1, SP3, RNF19B, NCOR2, MAP3K11	873	292	20063	2.75465	0.000428795	6.12676e-05	0.00031742
UP_KEYWORDS	Metal-binding	215	22.0739	1.91871e-07	ZNF639, ZNF250, REST, MYLIP, ZNRF1, NMRK1, ZNRF2, ZFP91, APP, MAP3K5, PGP, PATZ1, EFCAB11, ROCK1, RREB1, ROCK2, YY1, ZHX1, PIM1, MARK2, ADAMTS6, ACAP3, BAZ1B, FBXL5, NEK7, FUS, DIDO1, TMEM129, CASZ1, FBXO5, VEZF1, PLAGL2, GIT1, PLAG1, IKZF2, ZC3H15, KLF12, KLF13, SMAD7, KLF10, SMAD6, ASXL1, CREBBP, ACACA, ATP11A, SMAD3, SMAD2, GART, KAT6B, RERE, CDC42BPB, ZBTB34, FAM96A, COPS5, PHF23, TRMT1, WBP4…	878	3640	20581	1.38455	7.00305e-05	2.69357e-06	0.000264054
UP_KEYWORDS	Cell cycle	58	5.95483	2.13112e-07	E2F3, LZTS2, NBN, CDC14A, CLTC, KIF13A, CCNE2, CDKN2C, CCNY, CDCA2, KLHL21, TLK1, TPR, CDK13, STAG1, KLLN, CCNK, TP53, PAPD7, PIM1, PAPD5, UBE2I, PRKCE, PPP1CC, CDK4, PPP1CB, ECT2, CDK5, WEE1, DDIT3, PPM1D, RAB11FIP3, RCC2, LIN54, USP22, SIAH2, CKS1B, ZMYND11, ASUN, USP3, STK11, ARF6, CCNG2, FBXO5, PAFAH1B1, ING1, FBXW11, PRPF40A, CSNK1A1, PARD6B, PDS5B, NASP, SMC4, CDKN1A, CDKN1B, DMTF1, PHF13, …	878	650	20581	2.09164	7.77828e-05	2.88095e-06	0.000293286
GOTERM_MF_DIRECT	GO:0019901~protein kinase binding	43	4.41478	2.40728e-07	HSP90AB1, CKS1B, MEF2A, YWHAZ, BCL2L1, FOXO3, CLTC, TCF7L2, CTNNB1, CCNE2, SPRY2, MAP3K5, CASP9, CDKN2C, MAP3K1, CCNY, PPP1R12A, SPRED2, FBXO5, SPRED1, AXIN2, CRY1, ACSL3, TRAF4, FBXO7, CCNK, PDCD10, SLC12A2, TP53, WNK1, SMAD3, EEF2, ATP1A1, RICTOR, PPP1CC, CDK5, PPP1CB, HNRNPA0, HDAC4, RCC2, GSK3B, CALM2, CALM1	803	376	16881	2.40416	0.000217595	1.67397e-05	0.000375449
KEGG_PATHWAY	hsa05202:Transcriptional misregulation in cancer	27	2.77207	2.93865e-07	FUS, KDM6A, KMT2A, FOXO1, NFKB1, BCL2L1, IGF1R, SIN3A, REL, CDKN2C, RUNX1, ETV5, MYC, ETV4, HIST2H3A, LDB1, TP53, DDX5, DDIT3, SS18, CDKN1A, HDAC2, CDKN1B, SP1, GOLPH3, H3F3A, JMJD1C	353	168	6910	3.14599	6.96435e-05	2.3215e-05	0.000378549
UP_SEQ_FEATURE	domain:Protein kinase	47	4.82546	4.16204e-07	CDK17, STK11, STK35, BMPR2, CLK1, DMPK, TRIB1, IGF1R, MAP3K5, AAK1, MAP3K1, CAMK2D, TLK1, DYRK2, CSK, YES1, CDK13, CSNK1A1, SGK1, ROCK1, CSNK1G2, STK24, ROCK2, WNK1, PIM1, AXL, TRIO, PRKCE, CDK4, CDK5, WEE1, MARK2, MAP4K3, MAP4K4, PRKD2, PLK2, CSNK1E, GSK3A, HIPK3, GSK3B, DYRK1A, RIPK2, GRK5, ABL1, NEK7, CDC42BPB, MAP3K11	873	478	20063	2.2597	0.000985502	0.000123241	0.00072973
UP_SEQ_FEATURE	compositionally biased region:Poly-Ser	49	5.0308	4.22661e-07	PHLPP1, OSER1, WDFY3-AS2, PPP2R5A, BMPR2, FOXO1, SOX4, CXXC4, HNRNPLL, ESYT2, FBXL19, ZFP36L1, JADE1, SPRY2, CIPC, NR1D1, ATN1, NR1D2, MAP3K1, HBP1, SPRED1, TPR, CDC42EP4, FGD6, STAG1, ERF, BRD2, ASXL1, RFX7, ZSWIM6, TRIO, ARID1A, FAM76B, PHF12, ANKHD1, VASP, ATXN2, CCDC6, RAB11FIP3, KCMF1, ATXN7, KIAA0922, DYRK1A, DENND4C, HIVEP1, KAT6B, ABL1, BARD1, ATAD2B	873	509	20063	2.21238	0.00100078	0.000111248	0.000741051
GOTERM_CC_DIRECT	GO:0043234~protein complex	44	4.51745	4.37819e-07	HMGB2, UVRAG, CLTC, CIC, CXADR, ZNRF2, CTNNB1, PLCB3, TUBB, GOPC, CAMK2D, SNTB1, RNF168, SKIL, ASF1A, MYC, CHD4, FBXO7, PARD6B, HSP90AA1, CCP110, ACTN4, SMAD7, LDB1, NASP, SMAD6, TP53, ERLIN1, ATP1A1, PCM1, PPP1CC, MYH9, ST13, UFL1, HDAC4, CDKN1A, CDKN1B, HDAC2, GNB2, KRIT1, PRKAR1A, H3F3A, SPTBN1, RIPK2	836	412	18224	2.32805	0.000260031	3.25075e-05	0.000645734
UP_KEYWORDS	Bromodomain	12	1.23203	4.42622e-07	PHIP, ZMYND11, BRD2, BRD3, TRIM33, BAZ1B, KMT2A, BPTF, CREBBP, SMARCA2, BAZ2A, ATAD2B	878	39	20581	7.21255	0.000161544	5.76988e-06	0.000609138
UP_SEQ_FEATURE	compositionally biased region:Poly-Pro	43	4.41478	5.1243e-07	RTN4, PHLPP1, SCAF4, KMT2A, WDFY3-AS2, FOXO1, RANBP9, DDX17, HNRNPK, ATN1, PRRG2, SOS1, PEX13, CHD4, CHD3, ERF, SATB1, MAGI3, BRD2, LAPTM4A, TBC1D10B, RREB1, SMAD7, SMAD6, CREBBP, WEE1, SMC4, SS18, PPP1R9B, CCDC6, MEF2D, ATXN2, TJP1, YY1AP1, KCMF1, SFPQ, ATXN7, FCHSD2, KPNA4, ABL1, FHOD1, NCOR2, TOB1	873	421	20063	2.3473	0.00121321	0.000121387	0.000898442
GOTERM_MF_DIRECT	GO:0004674~protein serine/threonine kinase activity	42	4.31211	6.34594e-07	CDK17, STK11, STK35, CLK1, DMPK, MAP3K5, MAP3K1, AAK1, CAMK2D, TLK1, DYRK2, CDK13, CSNK1A1, SGK1, CCNK, ROCK1, CSNK1G2, ROCK2, STK24, WNK1, PIM1, SMG1, TRIO, PRKCE, CDK4, CDK5, MARK2, MAP4K3, MAP4K4, PRKD2, PLK2, CSNK1E, GSK3A, RPS6KA2, HIPK3, GSK3B, DYRK1A, RIPK2, GRK5, NEK7, CDC42BPB, MAP3K11	803	376	16881	2.34825	0.000573509	4.09758e-05	0.000989734
UP_SEQ_FEATURE	compositionally biased region:Gln-rich	23	2.3614	7.12517e-07	TFAP4, TLE3, GOLIM4, NR4A2, ARID1A, FOXP4, TRERF1, HNRNPU, TSC22D1, QSER1, SS18, ANKRD17, CHD7, AAK1, ATXN7, IER5L, PUM1, PHF21A, MAML3, PUM2, TNRC6A, ETV4, PHC2	873	152	20063	3.47749	0.00168653	0.000153439	0.00124925
INTERPRO	IPR000719:Protein kinase, catalytic domain	48	4.92813	7.99293e-07	CDK17, STK11, STK35, BMPR2, CLK1, DMPK, TRIB1, IGF1R, MAP3K5, AAK1, MAP3K1, CAMK2D, TLK1, DYRK2, CSK, YES1, CDK13, CSNK1A1, SGK1, ROCK1, CSNK1G2, STK24, ROCK2, WNK1, PIM1, AXL, TRIO, PRKCE, CDK4, CDK5, WEE1, MARK2, MAP4K3, MAP4K4, PRKD2, PLK2, CSNK1E, RPS6KA2, GSK3A, HIPK3, GSK3B, DYRK1A, RIPK2, GRK5, ABL1, NEK7, CDC42BPB, MAP3K11	838	487	18559	2.18284	0.00103056	0.000147288	0.00130381
GOTERM_CC_DIRECT	GO:0005667~transcription factor complex	27	2.77207	8.12264e-07	MEF2A, E2F3, LMO4, NR6A1, IVNS1ABP, CTNNB1, FOS, SIN3A, REL, JUND, SKIL, RCOR3, SMAD7, RCOR1, YY1, SMAD6, LDB1, SMAD3, SMAD2, TEAD2, CDK4, TRERF1, JUNB, ABT1, RFX3, RBPJ, RBM14	836	193	18224	3.04961	0.000482369	5.3608e-05	0.001198
GOTERM_CC_DIRECT	GO:0017053~transcriptional repressor complex	14	1.43737	8.6791e-07	TBL1XR1, HMGB1, RCOR3, TFAP4, RCOR1, HDGF, REST, PHF12, HDAC4, SIN3A, SP3, SKIL, NCOR2, AKIRIN2	836	55	18224	5.54885	0.000515406	5.15526e-05	0.00128007
GOTERM_CC_DIRECT	GO:0005730~nucleolus	72	7.3922	9.40879e-07	MRPL40, XPO1, NBN, STK35, MXI1, WDR74, DDX17, SBDS, SIN3A, ANG, RPL12, MYC, IPMK, INO80B, EXOSC8, KLLN, ANP32B, RREB1, STK24, PTBP1, TP53, PAPD5, PPP1CC, CDK4, NCL, PPP1CB, HNRNPR, WEE1, NRIP1, RCC2, ABT1, NOL4L, TXNRD1, FBXO11, MIDN, HMGB2, MTDH, YPEL2, RPS25, EIF3A, CHD7, SCAF11, SLC29A2, RPL7, PER2, AATF, VEZF1, BAZ2A, ETV4, HSPA8, TSEN34, CHD3, ZC3H15, SMAD7, ACACA, DDX5, LARP4B, DDX6, MYO10,…	836	857	18224	1.83142	0.000558726	5.08062e-05	0.00138769
UP_KEYWORDS	ATP-binding	98	10.0616	9.81155e-07	STK35, CLK1, NMRK1, DMPK, KIF13A, MAP3K5, DDX17, AAK1, TLK1, MAGI3, MAGI1, ROCK1, CSNK1G2, ROCK2, STK24, WNK1, PIM1, MYH9, HNRNPU, WEE1, MARK2, MAP4K3, MAP4K4, BAZ1B, RIPK2, SMARCA2, NEK7, KIF26B, CLCN3, GCLC, PFKFB3, STK11, GLUD1, BMPR2, UBE2D3, DYRK2, NADK2, SPHK1, ACACA, SMG1, ATP11A, TRIO, DDX5, DDX6, GART, MYO10, PLK2, DYRK1A, GRK5, ABL1, CDC42BPB, ATAD2B, HSP90AB1, KIF22, CDK17, SEPHS1, PKM…	878	1391	20581	1.65147	0.000358058	1.2349e-05	0.00135027
UP_KEYWORDS	Nucleotide-binding	119	12.2177	1.03551e-06	STK35, CLK1, NMRK1, DMPK, KIF13A, DDX17, MAP3K5, AAK1, RRAS, RAB24, TLK1, RAB26, CRY1, MAGI3, MAGI1, ROCK1, CSNK1G2, ROCK2, STK24, PIM1, WNK1, EEF2, MYH9, HNRNPU, WEE1, MARK2, MAP4K3, MAP4K4, RND3, BAZ1B, RIPK2, RAB10, SMARCA2, KIF26B, NEK7, CLCN3, GCLC, PFKFB3, STK11, GLUD1, HDGF, BMPR2, ARF6, UBE2D3, TUBB, DYRK2, NADK2, SPHK1, ACACA, TRIO, ATP11A, SMG1, DDX5, DDX6, GART, MYO10, PLK2, ARF1, DYRK…	878	1788	20581	1.5601	0.00037789	1.25986e-05	0.00142507
UP_KEYWORDS	Viral nucleoprotein	10	1.02669	1.4777e-06	HNRNPL, HNRNPH3, HNRNPK, HNRNPF, HNRNPD, SYNCRIP, HNRNPLL, HNRNPDL, HNRNPR, HNRNPA1	878	28	20581	8.37171	0.000539216	1.73986e-05	0.00203361
INTERPRO	IPR001487:Bromodomain	12	1.23203	2.24668e-06	PHIP, ZMYND11, BRD2, BRD3, TRIM33, BAZ1B, KMT2A, BPTF, CREBBP, SMARCA2, BAZ2A, ATAD2B	838	43	18559	6.1805	0.00289403	0.000362213	0.00366476
GOTERM_BP_DIRECT	GO:0008283~cell proliferation	40	4.10678	2.28558e-06	CKS1B, ZMYND11, ACHE, NBN, USPL1, CDC14A, NR6A1, HDGF, BCL2L1, CLK1, TCF7L2, LARP1, CITED2, ZFP36L1, SBDS, SLC29A2, PICALM, COL4A3BP, FRAT2, AXIN2, MYC, CUL1, PDS5B, KLF10, NASP, TP53, PIM1, ITGA2, FURIN, CDK5, DDIT4, LAMA5, GNB1, NAB2, GOLPH3, IRF2, H3F3A, TXNRD1, RAP1B, MAP3K11	801	366	16792	2.29113	0.00773178	0.000775882	0.00417231
GOTERM_CC_DIRECT	GO:0000785~chromatin	17	1.74538	2.50143e-06	HMGN1, KIF22, PDS5B, TNRC18, NUCKS1, PPP1R10, MBD4, CDK4, JUNB, ANKRD17, PLK2, SFPQ, JUND, NFE2L2, JMJD1C, NCOR2, STAG1	836	89	18224	4.16386	0.00148475	0.000123813	0.00368928
GOTERM_CC_DIRECT	GO:0019013~viral nucleocapsid	10	1.02669	2.68014e-06	HNRNPL, HNRNPH3, HNRNPK, HNRNPF, HNRNPD, SYNCRIP, HNRNPLL, HNRNPDL, HNRNPR, HNRNPA1	836	28	18224	7.78537	0.00159074	0.000122454	0.00395285
GOTERM_CC_DIRECT	GO:0016020~membrane	146	14.9897	2.96236e-06	XPO1, ATP1B1, IMPAD1, SLC44A1, PPP2R5A, IL6ST, SYNCRIP, SGMS1, FOXO3, ZNRF1, ACBD5, CTNNB1, DDX17, PICALM, SPRED2, RRAS, RAB24, RPL12, MAGI3, BSG, TMEM256-PLSCR3, CSNK1G2, STK24, HNRNPA2B1, UGCG, PTBP1, LRRC1, WNK1, EEF2, PCM1, MYH9, HNRNPU, TMEM131, MARK2, ABHD17B, RCC2, SERBP1, MLEC, VEGFA, PCMTD1, SUCO, ALDOA, KCNMB4, CLCN3, ACHE, LMNB1, STK11, LRBA, BROX, NAPA, ARF6, BCL2L1, ARFGEF2, ITGB1, H…	836	2200	18224	1.44666	0.0017581	0.000125681	0.00436907
GOTERM_MF_DIRECT	GO:0003723~RNA binding	52	5.33881	3.3619e-06	XPO1, CNOT8, U2AF2, SYNCRIP, TRMT1, HNRNPLL, FUBP1, ANKRD17, DDX17, SIN3A, PCBP1, PUM1, PUM2, KHDRBS3, YY1, HNRNPA2B1, PTBP1, HNRNPR, NCL, JUNB, HNRNPU, EIF4G2, RPL41, ABT1, NOL4L, RBM39, FUS, NUFIP2, HNRNPL, RPS25, EIF3A, HNRNPK, RPL7, HNRNPF, HNRNPD, HBP1, PABPC1, BAZ2A, PRPF40A, PAIP1, YTHDC1, ANKHD1, HNRNPA1, CAPRIN1, HNRNPA0, ATXN1, ATXN2, HNRNPH3, MEX3C, HNRNPH1, RBM14, BARD1	803	547	16881	1.99847	0.00303455	0.00020259	0.00524322
GOTERM_MF_DIRECT	GO:0001046~core promoter sequence-specific DNA binding	12	1.23203	3.69852e-06	ATF4, SP1, NR1D1, USP3, KMT2A, NR1D2, KLF10, TP53, SOX4, REST, CRY1, NRIP1	803	43	16881	5.86672	0.00333789	0.000208945	0.00576821
KEGG_PATHWAY	hsa04110:Cell cycle	21	2.15606	3.71918e-06	E2F3, YWHAZ, CDC14A, CREBBP, TP53, SMAD3, SMAD2, SKP1, CDK4, WEE1, CCNE2, YWHAG, CDKN1A, CDKN1B, HDAC2, CDKN2C, GSK3B, ABL1, MYC, CUL1, STAG1	353	124	6910	3.31513	0.000881059	0.000220338	0.00479086
GOTERM_BP_DIRECT	GO:0043525~positive regulation of neuron apoptotic process	12	1.23203	3.79819e-06	HDAC4, ATF4, CASP3, CASP9, UBE2M, TP53, FOXO3, ABL1, CDK5, DDIT3, CTNNB1, MAP3K11	801	43	16792	5.85036	0.0128158	0.00117192	0.00693349
INTERPRO	IPR011009:Protein kinase-like domain	49	5.0308	3.82687e-06	CDK17, STK35, CLK1, DMPK, MAP3K5, AAK1, TLK1, CSK, CDK13, SGK1, ROCK1, ROCK2, STK24, CSNK1G2, PIM1, WNK1, CDK4, PRKCE, CDK5, WEE1, MARK2, MAP4K3, PRKD2, MAP4K4, HIPK3, RIPK2, NEK7, MAP3K11, STK11, BMPR2, TRIB1, IGF1R, MAP3K1, CAMK2D, DYRK2, YES1, CSNK1A1, AXL, TRIO, SMG1, PLK2, GSK3A, RPS6KA2, CSNK1E, GSK3B, DYRK1A, GRK5, ABL1, CDC42BPB	838	531	18559	2.04368	0.0049245	0.000548368	0.00624226
UP_SEQ_FEATURE	compositionally biased region:Lys-rich	20	2.05339	3.89829e-06	BRD3, HSP90AA1, HP1BP3, NUCKS1, BBX, STIM2, REST, WBP4, TMEM131, SAFB2, MYCBP2, PHIP, PCF11, MSL2, CHD7, BAZ1B, ANKRD11, CDCA2, BAZ2A, INO80B	873	131	20063	3.50865	0.00919255	0.000769292	0.00683467
INTERPRO	IPR004827:Basic-leucine zipper domain	13	1.3347	3.90244e-06	CREBRF, FOS, ATF4, ATF3, CREBZF, CEBPD, CREB1, JUND, CREB3L2, FOSB, NFE2L2, JUNB, DDIT3	838	54	18559	5.33163	0.00502151	0.00050329	0.00636553
UP_SEQ_FEATURE	compositionally biased region:Ser-rich	42	4.31211	4.17876e-06	ZFAND6, LZTS2, TNRC18, IL6ST, NUFIP2, MYCBP2, ZFC3H1, FBXL19, QSER1, ANKRD17, FAM102A, ANKRD50, ANKRD11, PPP1R12A, PUM1, PUM2, TNRC6A, PHC2, HECTD1, BRD2, BRD3, KLF13, TANC1, PAPD7, PAPD5, PROSER1, RICTOR, ANKHD1, MED13L, DOCK4, MPRIP, TMEM131, RFWD2, RPRD2, HIPK3, CSRNP1, ATXN7, KIAA0922, HIVEP2, KAT6B, KIF26B, SETD5	873	441	20063	2.18873	0.00985066	0.00076121	0.00732638
UP_SEQ_FEATURE	compositionally biased region:Ala-rich	23	2.3614	4.31923e-06	ZBTB7A, MEGF9, RCOR1, ZSWIM6, ZNF367, PAWR, ABHD17C, ZNRF2, SAP30, ZFP91, RANBP9, ZMIZ1, SP3, IER5L, CASZ1, PUM1, HNRNPD, GNAS, RNF19B, PUM2, RBM14, AKIRIN2, ALKBH5	873	169	20063	3.12768	0.0101801	0.00073061	0.00757266
KEGG_PATHWAY	hsa05203:Viral carcinogenesis	28	2.87474	4.443e-06	YWHAZ, IL6ST, NFKB1, SRF, CCNE2, PKM, CASP3, HNRNPK, REL, CREB3L2, PIK3R3, PIK3R1, CHD4, HIST1H2BC, ACTN4, CREB1, CREBBP, TP53, ACTN1, CDK4, HDAC4, CDKN1A, ATF4, YWHAG, HDAC2, CDKN1B, HIST2H2BE, RBPJ	353	205	6910	2.67367	0.00105244	0.000210577	0.00572322
GOTERM_CC_DIRECT	GO:0005925~focal adhesion	40	4.10678	4.52069e-06	KIF22, YWHAZ, ENAH, ARF6, CLTC, ITGB1, CTNNB1, ALCAM, HNRNPK, RPL7, ARPC2, PPP1R12A, SNTB1, RRAS, AATF, RPL12, PABPC1, YES1, HSPA8, GIT1, BSG, ACTN4, ITGA2, ACTN1, PPP1CC, MYH9, PPP1CB, VASP, PTPN12, MPRIP, CORO1C, RFWD2, RND3, YWHAG, GNB2, ARF1, CFL1, IRF2, GRK5, RAB10	836	391	18224	2.23008	0.00268169	0.000179004	0.00666733
UP_SEQ_FEATURE	binding site:ATP	49	5.0308	5.61846e-06	CDK17, STK35, CLK1, NMRK1, DMPK, MAP3K5, AAK1, TLK1, CSK, CDK13, SGK1, ROCK1, ROCK2, STK24, CSNK1G2, PIM1, WNK1, CDK4, PRKCE, CDK5, WEE1, MARK2, MAP4K3, PRKD2, MAP4K4, HIPK3, RIPK2, NEK7, MAP3K11, STK11, BMPR2, IGF1R, MAP3K1, CAMK2D, DYRK2, EHD1, YES1, CSNK1A1, AXL, TRIO, PLK2, GSK3A, RPS6KA2, CSNK1E, GSK3B, DYRK1A, GRK5, ABL1, CDC42BPB	873	558	20063	2.0181	0.013222	0.000886951	0.00985041
INTERPRO	IPR003619:MAD homology 1, Dwarfin-type	7	0.718686	6.04565e-06	SMAD7, SMAD6, SMAD3, SMAD2, NFIC, NFIA, NFIB	838	12	18559	12.919	0.00776858	0.000708741	0.0098613
UP_SEQ_FEATURE	short sequence motif:Nuclear localization signal	35	3.59343	7.50677e-06	ZMYND11, NBN, LMNB1, HDGF, NFKB1, PAWR, FOXO3, TERF2IP, DIDO1, NAP1L4, TCF7L2, PCGF2, REL, PER2, IPMK, AKIRIN2, PLAG1, SATB1, BRD2, SGK1, NASP, HNRNPA2B1, TLE3, HNRNPR, SAFB2, ATXN1, TXNDC12, CDKN1A, CDKN1B, CFL1, PNRC1, HIVEP2, KPNA4, LCOR, ABL1	873	344	20063	2.33825	0.0176264	0.00111086	0.0131608
INTERPRO	IPR019786:Zinc finger, PHD-type, conserved site	14	1.43737	7.70539e-06	ZMYND11, ING2, PHF12, DIDO1, FBXL19, JADE1, JADE2, TRIM33, BPTF, BAZ1B, PHF21A, ING1, CHD4, CHD3	838	67	18559	4.62768	0.00989075	0.00082799	0.0125684
UP_SEQ_FEATURE	nucleotide phosphate-binding region:ATP	74	7.59754	7.79161e-06	KIF22, CDK17, SEPHS1, STK35, CLK1, NMRK1, DMPK, KIF13A, ATAD3A, MAP3K5, DDX17, AAK1, TLK1, CSK, CDK13, MAGI3, SGK1, ROCK1, MAGI1, CSNK1G2, ROCK2, STK24, WNK1, PIM1, MYH9, PRKCE, CDK4, CDK5, HNRNPU, WEE1, MARK2, MAP4K3, MAP4K4, PRKD2, HIPK3, EIF4A2, RIPK2, SMARCA2, NEK7, KIF26B, MAP3K11, CLCN3, STK11, PFKFB3, BMPR2, DNAH2, IGF1R, CHD7, MAP3K1, CAMK2D, DYRK2, YES1, EHD1, CHD4, CHD3, CSNK1A1, CNKSR3…	873	994	20063	1.71091	0.0182891	0.0010852	0.0136602
SMART	SM00220:S_TKc	42	4.31211	8.00215e-06	CDK17, STK11, STK35, CLK1, DMPK, TRIB1, MAP3K5, MAP3K1, AAK1, CAMK2D, TLK1, DYRK2, CDK13, CSNK1A1, SGK1, ROCK1, CSNK1G2, ROCK2, STK24, WNK1, PIM1, TRIO, PRKCE, CDK4, CDK5, WEE1, MARK2, MAP4K3, MAP4K4, PRKD2, PLK2, CSNK1E, GSK3A, RPS6KA2, HIPK3, GSK3B, DYRK1A, RIPK2, GRK5, NEK7, CDC42BPB, MAP3K11	560	359	10057	2.10104	0.00246962	0.00123557	0.010741
INTERPRO	IPR012677:Nucleotide-binding, alpha-beta plait	30	3.08008	9.21058e-06	FUS, SCAF4, CPEB2, U2AF2, TRA2B, SYNCRIP, HNRNPLL, HNRNPL, HNRNPF, HNRNPD, MSI2, PABPC1, TNRC6A, PTBP1, HNRNPA2B1, HNRNPDL, NCL, HNRNPR, LARP4B, HNRNPA1, HNRNPA0, SAFB2, SRSF2, HNRNPH3, SRSF4, ABT1, SFPQ, RBM39, RBM14, HNRNPH1	838	264	18559	2.51668	0.0118114	0.00091356	0.0150234
GOTERM_BP_DIRECT	GO:0016055~Wnt signaling pathway	25	2.56674	9.58519e-06	CSNK1A1, LZTS2, CSNK1G2, LDB1, TLE3, CXXC4, SKP1, TCF7L2, DDIT3, MARK2, CTNNB1, DACT1, CSNK1E, DACT3, GSK3A, GSK3B, KIAA0922, CCNY, VPS35, HBP1, GRK5, AXIN2, USP34, FBXW11, CUL1	801	187	16792	2.80265	0.0320274	0.00270895	0.0174966
KEGG_PATHWAY	hsa04022:cGMP-PKG signaling pathway	24	2.46407	9.93821e-06	KCNMB4, ATP1B1, MEF2A, ROCK1, ATP1B3, ROCK2, CREB1, PPP3R1, ATP1A1, PRKCE, PPP1CC, SRF, PPP1CB, VASP, MEF2D, PLCB3, ATF4, GNAQ, PPP1R12A, CREB3L2, PIK3R3, CALM2, PIK3R1, CALM1	353	166	6910	2.83013	0.0023526	0.000392484	0.0128014
GOTERM_MF_DIRECT	GO:0070577~lysine-acetylated histone binding	8	0.821355	1.06875e-05	PHIP, BRD2, BRD3, BAZ1B, KMT2A, PSME4, BAZ2A, ATAD2B	803	18	16881	9.3433	0.00961499	0.000568163	0.0166673
KEGG_PATHWAY	hsa04151:PI3K-Akt signaling pathway	38	3.90144	1.0912e-05	HSP90AB1, PHLPP1, YWHAZ, FGF9, STK11, PPP2R5A, NFKB1, BCL2L1, GNG12, FOXO3, ITGB1, CCNE2, IGF1R, CASP9, SOS1, CREB3L2, PDGFC, MYB, PIK3R3, MYC, PIK3R1, SGK1, HSP90AA1, CREB1, TP53, ITGA2, CDK4, DDIT4, CDKN1A, ATF4, YWHAG, CDKN1B, GNB2, LAMA5, GNB1, GSK3B, VEGFA, PPP2R5E	353	345	6910	2.15609	0.00258283	0.000369385	0.0140557
UP_SEQ_FEATURE	zinc finger region:PHD-type	12	1.23203	1.15583e-05	FBXL19, ZMYND11, JADE2, ING2, TRIM33, BAZ1B, PHF13, PHF21A, PHF23, DIDO1, ING1, BAZ2A	873	52	20063	5.30346	0.0270103	0.00152006	0.0202633
GOTERM_MF_DIRECT	GO:0016301~kinase activity	29	2.97741	1.16626e-05	CKS1B, YWHAZ, STK11, SGMS1, NMRK1, PKM, CDKN2C, TLK1, CSK, PIK3R3, PIK3R1, CSNK1A1, GIT1, MAGI3, SPHK1, WNK1, CDK5, TAB2, WEE1, MAP4K3, CDKN1A, CDKN1B, RPS6KA2, GSK3B, PRKAR1A, RIPK2, CALM2, CALM1, MAP3K11	803	241	16881	2.52967	0.0104876	0.000585553	0.0181879
INTERPRO	IPR000504:RNA recognition motif domain	27	2.77207	1.16725e-05	FUS, SCAF4, CPEB2, TRA2B, U2AF2, HNRNPA2B1, PTBP1, SYNCRIP, HNRNPLL, HNRNPDL, HNRNPA1, HNRNPR, NCL, HNRNPA0, SAFB2, HNRNPL, SRSF2, HNRNPH3, SRSF4, SFPQ, HNRNPF, HNRNPD, MSI2, RBM39, PABPC1, HNRNPH1, RBM14	838	226	18559	2.64585	0.0149448	0.00107497	0.0190387
GOTERM_BP_DIRECT	GO:0032922~circadian regulation of gene expression	13	1.3347	1.22949e-05	ATF4, HDAC2, NCOA2, NR1D1, KMT2A, CSNK1E, PER2, CRY1, PPP1CC, PPP1CB, LGR4, HNRNPU, NRIP1	801	57	16792	4.78122	0.0408941	0.00320668	0.0224424
KEGG_PATHWAY	hsa05220:Chronic myeloid leukemia	15	1.54004	1.23141e-05	E2F3, TP53, NFKB1, BCL2L1, CDK4, CDKN1A, HDAC2, CDKN1B, GAB2, SOS1, RUNX1, PIK3R3, ABL1, MYC, PIK3R1	353	72	6910	4.07814	0.0029142	0.00036474	0.0158615
INTERPRO	IPR018359:Bromodomain, conserved site	9	0.924025	1.25225e-05	PHIP, BRD2, BRD3, BAZ1B, BPTF, CREBBP, SMARCA2, BAZ2A, ATAD2B	838	26	18559	7.66619	0.0160244	0.00107637	0.020425
SMART	SM00297:BROMO	12	1.23203	1.25277e-05	PHIP, ZMYND11, BRD2, BRD3, TRIM33, BAZ1B, KMT2A, BPTF, CREBBP, SMARCA2, BAZ2A, ATAD2B	560	42	10057	5.13112	0.0038636	0.00128953	0.0168149
UP_KEYWORDS	Protein phosphatase	19	1.95072	1.41928e-05	PHLPP1, CDC14A, PTPRF, PTPN4, DUSP10, PPM1B, PPP1CC, PPP1CB, PTPN12, PPM1D, PGP, DUSP14, PTP4A1, DUSP16, CTDSP2, DUSP8, MTMR4, DUSP6, PPTC7	878	133	20581	3.34868	0.00516703	0.000161875	0.0195305
GOTERM_BP_DIRECT	GO:0042752~regulation of circadian rhythm	12	1.23203	1.48109e-05	NR1D1, CSNK1E, ROCK2, NR1D2, SFPQ, CREB1, KLF10, HNRNPD, PER2, CRY1, PPP1CC, PPP1CB	801	49	16792	5.13399	0.0490543	0.00358629	0.0270344
GOTERM_BP_DIRECT	GO:0008285~negative regulation of cell proliferation	40	4.10678	1.48735e-05	LZTS2, CNOT8, ING2, TFAP4, KMT2A, STK11, SOX4, ABI1, REST, MXI1, SRF, CTNNB1, SPRY2, SPRY1, CDKN2C, AXIN2, CSK, ING1, CUL1, PDS5B, KLF13, KLF10, SMAD6, TP53, SMAD2, CD164, HDAC4, SH3BP4, PPM1D, CDKN1A, CDKN1B, RPS6KA2, BTG1, RNF139, MNT, RBPJ, UTP20, SMARCA2, TOB2, TOB1	801	396	16792	2.11756	0.0492564	0.00336173	0.0271487
GOTERM_MF_DIRECT	GO:0043565~sequence-specific DNA binding	48	4.92813	1.63742e-05	CREBRF, MEF2A, ELF2, THRA, TFAP4, NR6A1, NR3C2, FOXO1, FOXO3, ZBTB18, TCF7L2, GLI1, FOS, NR1D2, JUND, POU2F1, MYC, ETV4, PLAGL2, EGR1, ERF, CREBZF, CREB1, TP53, NR4A2, SMAD3, FOSB, GRHL1, FOXP4, UBP1, DDIT3, SAFB2, HDAC4, ATF4, ATF3, HDAC2, SP1, BPTF, DMTF1, CSRNP1, ETS2, HIVEP2, HIVEP1, NFE2L2, RBPJ, CUX1, KDM6B, RERE	803	518	16881	1.94802	0.0146934	0.000778772	0.0255349
SMART	SM00523:DWA	7	0.718686	1.98938e-05	SMAD7, SMAD6, SMAD3, SMAD2, NFIC, NFIA, NFIB	560	12	10057	10.476	0.00612839	0.00153563	0.0267006
GOTERM_BP_DIRECT	GO:0010801~negative regulation of peptidyl-threonine phosphorylation	7	0.718686	2.47937e-05	SPRY2, SMAD7, SPRED2, SPRED1, CALM2, DDIT4, CALM1	801	14	16792	10.4819	0.0807529	0.0052487	0.045252
UP_KEYWORDS	Cell division	36	3.6961	2.61778e-05	CKS1B, LZTS2, ASUN, CDC14A, ARF6, CLTC, CCNG2, KIF13A, CCNE2, CCNY, CDCA2, FBXO5, KLHL21, PAFAH1B1, TPR, CDK13, STAG1, PRPF40A, CSNK1A1, PARD6B, CCNK, PDS5B, PAPD7, PAPD5, UBE2I, PRKCE, CDK4, PPP1CC, CDK5, PPP1CB, ECT2, WEE1, SMC4, RAB11FIP3, RCC2, PHF13	878	388	20581	2.17492	0.00950953	0.000289504	0.0360201
GOTERM_BP_DIRECT	GO:0000086~G2/M transition of mitotic cell cycle	20	2.05339	2.6902e-05	CCP110, HSP90AA1, SKP1, PCM1, PPP1CB, WEE1, PPM1D, YWHAG, CDKN1A, TUBB, CSNK1E, ACTR1A, CCNY, PPP1R12A, PAFAH1B1, FBXL15, FBXW11, CUL1, CALM2, CALM1	801	137	16792	3.06041	0.0873114	0.00535973	0.0490992
UP_SEQ_FEATURE	compositionally biased region:Pro-rich	71	7.28953	2.75397e-05	ENAH, CPEB2, ZNF580, REST, WHAMM, FBXL19, FUBP1, JADE2, ANKRD11, VCPIP1, ANO8, CASKIN2, KHDRBS3, ZCCHC2, SSBP2, RCOR3, RREB1, PLXNB1, IRF2BP2, GSE1, TRERF1, VASP, JMY, TMEM131, RAB11FIP3, BPTF, ZMIZ1, SEMA4C, GNAS, MAP3K11, MEGF9, ZC3H4, TFAP4, TNRC18, ZNF367, ABI1, CIC, TCF7L2, DIDO1, ZFC3H1, TSC22D1, HNRNPL, CHD7, SCAF11, BCL11A, SEC16A, CASZ1, PER2, PIK3R3, BAZ2A, ZBTB7B, PAIP1, NR4A2, YTHDC1,…	873	978	20063	1.6684	0.0631597	0.00342793	0.0482745
GOTERM_MF_DIRECT	GO:0005524~ATP binding	106	10.883	2.75884e-05	ATP1B1, STK35, CLK1, NMRK1, DMPK, KIF13A, MAP3K5, DDX17, AAK1, TLK1, MAGI3, MAGI1, ROCK1, CSNK1G2, ROCK2, STK24, WNK1, PIM1, MYH9, HNRNPU, WEE1, MARK2, MAP4K3, MAP4K4, BAZ1B, RIPK2, SMARCA2, KIF26B, NEK7, CLCN3, GCLC, PFKFB3, STK11, GLUD1, BMPR2, UBE2D3, HSPE1, DYRK2, RUNX1, NADK2, SPHK1, ACACA, SMG1, ATP11A, TRIO, DDX5, DDX6, GART, MYO10, PLK2, DYRK1A, GRK5, ABL1, CDC42BPB, ATAD2B, HSP90AB1, KIF…	803	1495	16881	1.49055	0.0246319	0.00124624	0.0430194
UP_KEYWORDS	Wnt signaling pathway	22	2.25873	3.11985e-05	CSNK1A1, LZTS2, CSNK1G2, TLE3, CXXC4, TCF7L2, LGR4, DDIT3, MARK2, CTNNB1, DACT1, DACT3, GSK3A, GSK3B, KIAA0922, CCNY, FRAT2, HBP1, GRK5, AXIN2, USP34, FBXW11	878	181	20581	2.84915	0.011323	0.000334874	0.0429271
KEGG_PATHWAY	hsa04114:Oocyte meiosis	18	1.84805	3.14676e-05	YWHAZ, CPEB2, PPP2R5A, PPP3R1, SKP1, PPP1CC, PPP1CB, CCNE2, IGF1R, YWHAG, RPS6KA2, CAMK2D, FBXO5, PPP2R5E, FBXW11, CUL1, CALM2, CALM1	353	109	6910	3.23258	0.0074302	0.000828317	0.0405283
GOTERM_BP_DIRECT	GO:0043161~proteasome-mediated ubiquitin-dependent protein catabolic process	25	2.56674	3.79441e-05	CSNK1A1, RAD23B, TBL1XR1, ABTB2, TP53, UBE2H, SKP1, ZNRF1, DDIT3, CTNNB1, FBXL19, RNF44, UBE2D3, PSMB1, GSK3A, UBE2K, GSK3B, RNF139, NEDD4L, NFE2L2, PSME4, SIAH2, FBXW11, CUL1, RNF145	801	203	16792	2.58175	0.120903	0.00713335	0.0692455
GOTERM_MF_DIRECT	GO:0008270~zinc ion binding	86	8.82957	4.9481e-05	THRA, AGTPBP1, LMO4, NR6A1, PHF23, MYLIP, ZNRF1, WBP4, ZNRF2, FBXL19, LNPEP, JADE1, PCGF2, JADE2, TRIM8, LONRF1, RNF145, PHC2, EGR1, ZCCHC2, YY1, TP53, ZSWIM6, RFWD2, PJA2, ZDHHC14, ADAMTS6, MAN2A1, BPTF, TRIM33, BAZ1B, ZMIZ1, RNF139, ZADH2, SIAH2, USP22, PTMS, FBXO11, ZNF276, FUS, ZFAND6, ZMYND11, ZFAND5, CNBP, ING2, KMT2A, USP3, POLR2L, NR3C2, CXXC4, DIDO1, RABGGTB, MYCBP2, SCAF11, NR1D1, NR1D2…	803	1169	16881	1.54656	0.0437462	0.00212783	0.0771448
GOTERM_CC_DIRECT	GO:0031252~cell leading edge	10	1.02669	5.22395e-05	ARF1, ARPC2, LMO4, LDB1, AAK1, PAFAH1B1, ABL1, MYH9, CDC42BPB, JMY	836	39	18224	5.5895	0.0305545	0.00193756	0.07702
GOTERM_MF_DIRECT	GO:0003713~transcription coactivator activity	28	2.87474	5.27389e-05	FUS, MTDH, COPS5, TFAP4, CITED2, CTNNB1, DDX17, SMARCD3, JUND, PER2, MAML3, SERTAD2, YY1, ARID5B, ASXL1, SAMD11, CREBBP, ARID1A, DDX5, JUNB, NRIP1, JMY, TAF11, NCOA2, ABT1, MNT, USP22, SMARCA2	803	248	16881	2.3735	0.0465585	0.0021648	0.082222
GOTERM_CC_DIRECT	GO:0031965~nuclear membrane	26	2.6694	5.35274e-05	XPO1, SEPHS1, MTDH, VAPA, LMNB1, TNRC18, BCL2L1, DMPK, CEPT1, SLC29A2, SLC30A1, CEP170, PAFAH1B1, PUM2, TPR, GAPDH, TNPO1, LBR, FAM76B, CDK4, PCM1, KLHDC2, GNAQ, RPS6KA2, GRK5, ABL1	836	229	18224	2.475	0.031296	0.00186861	0.0789182
KEGG_PATHWAY	hsa05210:Colorectal cancer	13	1.3347	5.4266e-05	FOS, CASP3, CASP9, GSK3B, TP53, SMAD3, SMAD2, AXIN2, PIK3R3, TCF7L2, MYC, PIK3R1, CTNNB1	353	62	6910	4.10445	0.012779	0.00128531	0.0698817
KEGG_PATHWAY	hsa04919:Thyroid hormone signaling pathway	18	1.84805	5.6744e-05	ATP1B1, THRA, ATP1B3, CREBBP, TP53, FOXO1, ATP1A1, MED13L, CTNNB1, PLCB3, NCOA2, SIN3A, HDAC2, CASP9, GSK3B, PIK3R3, MYC, PIK3R1	353	114	6910	3.0908	0.0133587	0.00122186	0.0730717
GOTERM_BP_DIRECT	GO:0000398~mRNA splicing, via spliceosome	26	2.6694	5.9434e-05	FUS, POLR2H, POLR2L, U2AF2, TRA2B, SYNCRIP, HNRNPL, HNRNPK, HNRNPF, PCBP1, HNRNPD, PABPC1, HSPA8, PRPF40A, PTBP1, HNRNPA2B1, DDX5, HNRNPR, HNRNPA1, HNRNPA0, HNRNPU, PCF11, SRSF2, HNRNPH3, SRSF4, HNRNPH1	801	222	16792	2.45522	0.182778	0.0105671	0.108443
GOTERM_BP_DIRECT	GO:0046328~regulation of JNK cascade	7	0.718686	6.09013e-05	PHLPP1, MAP4K4, IGF1R, RAP2A, MAGI3, COPS5, TGFBR3	801	16	16792	9.17166	0.18684	0.0102881	0.111119
GOTERM_BP_DIRECT	GO:0006355~regulation of transcription, DNA-templated	105	10.7803	6.12763e-05	MEF2A, THRA, CNOT8, ZNF580, BBX, ZNF250, REST, MXI1, CITED2, SIN3A, PATZ1, ARGLU1, SATB1, RREB1, HMG20A, DDIT3, BAZ1B, VGLL4, SMARCA2, CNBP, HMGB2, SOX4, MYBL1, CNOT6L, HNRNPD, CASZ1, AXIN2, SMAD7, RFX7, CREBBP, ASXL1, SMAD3, TEAD2, YY1AP1, ATF4, DMTF1, PNRC1, HIVEP2, RFX3, RFX2, KAT6B, ABL1, CREBRF, ZBTB34, GPBP1, HP1BP3, TAF1D, TERF2IP, FUBP1, SAP30, PRMT1, HEY1, ANP32A, MYB, MYC, INO80D, INO80…	801	1504	16792	1.46356	0.187875	0.00986062	0.111803
GOTERM_BP_DIRECT	GO:0001666~response to hypoxia	22	2.25873	7.13634e-05	EGR1, ATP1B1, ACTN4, CREB1, CREBBP, APOLD1, NR4A2, SMAD3, ITGA2, EGLN1, SRF, DDIT4, CITED2, PKM, CASP3, MTHFR, CDKN1B, ANG, VEGFA, CAMK2D, TGFBR3, ALKBH5	801	172	16792	2.68142	0.215225	0.0109559	0.130196
GOTERM_BP_DIRECT	GO:0006468~protein phosphorylation	42	4.31211	7.47074e-05	CDK17, STK11, STK35, DMPK, TRIB1, APP, MAP3K5, MAP3K1, COL4A3BP, AAK1, CAMK2D, TLK1, DYRK2, CSK, PIK3R1, CSNK1A1, SGK1, CCNK, ROCK1, CSNK1G2, ROCK2, STK24, CREB1, WNK1, PIM1, TRIO, SMAD2, PRKCE, CDK4, MARK2, MAP4K3, MAP4K4, PRKD2, PLK2, CSNK1E, GSK3A, HIPK3, GSK3B, DYRK1A, NEK7, CDC42BPB, MAP3K11	801	456	16792	1.93088	0.224088	0.0109705	0.136293
KEGG_PATHWAY	hsa04728:Dopaminergic synapse	19	1.95072	7.61239e-05	PPP2R5A, CREB1, GNG12, PPP1CC, PPP1CB, FOS, PLCB3, ATF4, GNAQ, GNB2, GSK3A, GNB1, GSK3B, CAMK2D, CREB3L2, GNAS, PPP2R5E, CALM2, CALM1	353	128	6910	2.90567	0.0178803	0.00150237	0.0980167
GOTERM_MF_DIRECT	GO:0000976~transcription regulatory region sequence-specific DNA binding	12	1.23203	7.63468e-05	EGR1, SIN3A, ATF3, THRA, TNRC18, SFPQ, PER2, SOX4, NFKB1, JMJD1C, NFE2L2, DDIT3	803	58	16881	4.34947	0.0666921	0.00299638	0.119007
KEGG_PATHWAY	hsa05222:Small cell lung cancer	15	1.54004	8.56071e-05	CCNE2, CKS1B, E2F3, CASP9, LAMA5, TP53, ITGA2, NFKB1, BCL2L1, PIK3R3, CDK4, ITGB1, MYC, PIK3R1, TRAF4	353	85	6910	3.45442	0.0200853	0.00155953	0.110221
GOTERM_BP_DIRECT	GO:0003007~heart morphogenesis	9	0.924025	9.71507e-05	KDM6A, CHD7, BAZ1B, COL4A3BP, ZMIZ1, ASXL1, VEGFA, TGFBR3, PTCH1	801	32	16792	5.89607	0.281033	0.0136534	0.177203
GOTERM_MF_DIRECT	GO:0004842~ubiquitin-protein transferase activity	33	3.38809	0.000101045	MYLIP, ZNRF1, ZNRF2, ZFP91, UBE2D3, RNF11, KLHL21, RNF168, RNF167, NEDD4L, FBXL14, LONRF1, FBXL15, FBXW11, TRAF4, CUL1, HECTD1, FBXO7, SPSB1, RNF19A, UBE2H, SKP1, PJA2, RFWD2, TRIM33, UBE2K, UBE2M, RNF139, FBXL5, SIAH2, RNF19B, FBXO11, BARD1	803	329	16881	2.10863	0.0873014	0.003799	0.157478
GOTERM_MF_DIRECT	GO:0046982~protein heterodimerization activity	42	4.31211	0.000105858	MEF2A, CLCN3, SEPHS1, GCLC, TFAP4, VAPA, SNX5, ABTB2, SOX4, NFKB1, BCL2L1, ITGB1, CTNNB1, FOS, H2AFV, SOS1, BCL11A, RUNX1, PIK3R1, FBXO7, HIST2H3A, HIST1H2BC, IKZF2, CEBPD, ZHX1, TP53, AXL, NR4A2, HMG20A, ITGA2, SMAD3, SMAD2, DDIT3, SMC4, TAF11, MEF2D, ATF4, ATF3, HIST2H2BE, VEGFA, H3F3A, BARD1	803	465	16881	1.8988	0.091264	0.00382071	0.164973
GOTERM_BP_DIRECT	GO:0045732~positive regulation of protein catabolic process	12	1.23203	0.000108001	CREBRF, DACT1, CDKN1B, OAZ1, PLK2, GSK3A, GSK3B, FOXO1, NEDD4L, MYLIP, RHBDD3, BARD1	801	60	16792	4.19276	0.307046	0.0145645	0.196976
GOTERM_BP_DIRECT	GO:0007179~transforming growth factor beta receptor signaling pathway	15	1.54004	0.000109911	SMAD7, SMAD6, KLF10, CREB1, SMAD3, SMAD2, ITGB1, FURIN, CITED2, FOS, CGN, UBE2M, TGFBR3, SKIL, MTMR4	801	92	16792	3.41801	0.311526	0.0142543	0.200456
UP_KEYWORDS	Apoptosis	43	4.41478	0.000113909	ZFAND6, PHLPP1, MEF2A, KMT2A, STK11, FOXO1, NFKB1, BCL2L1, PAWR, FOXO3, SGMS1, SHF, DIDO1, JADE1, SHB, CASP3, UBE2D3, MAP3K5, APP, CASP9, DYRK2, GAPDH, TRAF4, KLLN, SGK1, PDCD10, ROCK1, STK24, TP53, PIM1, NOA1, CDK5, DDIT3, DDIT4, MEF2D, AKTIP, HIPK3, CSRNP1, MTFP1, RIPK2, SIAH2, GRK5, ABL1	878	536	20581	1.88051	0.0407266	0.00118727	0.156649
SMART	SM00360:RRM	27	2.77207	0.000117227	FUS, SCAF4, CPEB2, TRA2B, U2AF2, HNRNPA2B1, PTBP1, SYNCRIP, HNRNPLL, HNRNPDL, HNRNPA1, HNRNPR, NCL, HNRNPA0, SAFB2, HNRNPL, SRSF2, HNRNPH3, SRSF4, SFPQ, HNRNPF, HNRNPD, MSI2, RBM39, PABPC1, HNRNPH1, RBM14	560	212	10057	2.28722	0.035577	0.00721888	0.157242
GOTERM_MF_DIRECT	GO:0008013~beta-catenin binding	14	1.43737	0.000121933	TBL1XR1, SMAD7, NR4A2, FOXO1, SMAD3, SKP1, FOXO3, CXADR, TCF7L2, DACT1, DACT3, GSK3B, AXIN2, KDM6B	803	82	16881	3.58919	0.104376	0.00423081	0.190003
UP_KEYWORDS	Transferase	105	10.7803	0.000128489	METTL21A, STK35, SGMS1, CLK1, NMRK1, DMPK, MAP3K5, CDKN2C, AAK1, TLK1, ELOVL6, MAGI3, ROCK1, CSNK1G2, ROCK2, STK24, UGCG, WNK1, PIM1, WEE1, MARK2, MAP4K3, MAP4K4, BAZ1B, PCMTD1, RIPK2, NEK7, STK11, PFKFB3, BMPR2, EXTL2, RABGGTB, UBE2D3, CEPT1, NAA50, DYRK2, HECTD1, GIT1, NADK2, CREBBP, SPHK1, SMG1, TRIO, GART, CDKN1A, CDKN1B, PLK2, DYRK1A, PRKAR1A, GRK5, KAT6B, ABL1, CDC42BPB, CDK17, SEPHS1, TRMT…	878	1708	20581	1.44103	0.0458186	0.00130197	0.176683
KEGG_PATHWAY	hsa04915:Estrogen signaling pathway	16	1.64271	0.000128662	HSP90AB1, HSP90AA1, CREB1, FOS, PLCB3, ATF4, SP1, GNAQ, SOS1, CREB3L2, GNAS, PIK3R3, HSPA8, PIK3R1, CALM2, CALM1	353	99	6910	3.16365	0.0300346	0.00217584	0.165613
GOTERM_MF_DIRECT	GO:0000166~nucleotide binding	34	3.49076	0.000128834	FUS, SCAF4, CPEB2, U2AF2, TRA2B, HDGF, SYNCRIP, HNRNPLL, HNRNPL, HNRNPF, HNRNPD, MSI2, PABPC1, CRY1, TNRC6A, HSP90AA1, HNRNPA2B1, PTBP1, ATP1A1, HNRNPDL, HNRNPA1, NCL, HNRNPR, LARP4B, HNRNPA0, SAFB2, SRSF2, HNRNPH3, SRSF4, ABT1, SFPQ, RBM39, RBM14, HNRNPH1	803	348	16881	2.05391	0.109946	0.00430454	0.200746
GOTERM_BP_DIRECT	GO:0007050~cell cycle arrest	19	1.95072	0.000129904	KLLN, NBN, STK11, TP53, SMAD3, TCF7L2, DDIT3, JMY, PPP1R9B, EIF4G2, CDKN1A, CDKN1B, CDKN2C, HBP1, SKIL, ABL1, MYC, CUL1, BARD1	801	141	16792	2.82491	0.356725	0.0162073	0.236878
UP_SEQ_FEATURE	cross-link:Glycyl lysine isopeptide (Lys-Gly) (interchain with G-Cter in ubiquitin)	26	2.6694	0.000133371	HMGB1, THRA, TNRC18, KMT2A, SYNCRIP, FOS, TUBB, HNRNPK, H2AFV, TUBA1B, CUL1, VCPIP1, HIST2H3A, HIST1H2BC, ACTN4, TP53, UBE2I, FAM76B, YY1AP1, RPS6KA2, HIST2H2BE, HIVEP2, GNAS, CALM2, CALM1, BARD1	873	255	20063	2.34323	0.270924	0.0156747	0.233583
UP_KEYWORDS	Virion	10	1.02669	0.000140864	HNRNPL, HNRNPH3, HNRNPK, HNRNPF, HNRNPD, SYNCRIP, HNRNPLL, HNRNPDL, HNRNPR, HNRNPA1	878	47	20581	4.9874	0.0501196	0.00138874	0.193685
GOTERM_MF_DIRECT	GO:0000977~RNA polymerase II regulatory region sequence-specific DNA binding	24	2.46407	0.000146386	EGR1, SATB1, ZMYND11, MEF2A, ACTN4, KLF12, ARID5B, TP53, SMAD3, NFKB1, PHF12, GLI1, MEF2D, ATF4, ATF3, SP1, NR1D1, SP3, MNT, IRF2, PHF21A, CUX1, RUNX1, ETV5	803	208	16881	2.42566	0.123959	0.00471537	0.228066
GOTERM_BP_DIRECT	GO:0051301~cell division	34	3.49076	0.000153022	CKS1B, LZTS2, ASUN, CDC14A, ARF6, CLTC, CCNG2, CCNE2, TUBB, CCNY, CDCA2, FBXO5, KLHL21, TPR, TUBA1B, CDK13, STAG1, PRPF40A, CSNK1A1, PARD6B, CCNK, PDS5B, PAPD7, PAPD5, UBE2I, PRKCE, CDK4, PPP1CC, CDK5, PPP1CB, WEE1, SMC4, RCC2, PHF13	801	350	16792	2.03648	0.405302	0.0183896	0.278978
KEGG_PATHWAY	hsa04024:cAMP signaling pathway	24	2.46407	0.000166569	ATP1B1, ROCK1, ATP1B3, ROCK2, CREB1, CREBBP, NFKB1, ATP1A1, PPP1CC, VAV2, PPP1CB, GLI1, FOS, PPP1R12A, CAMK2D, CREB3L2, RRAS, PTCH1, GNAS, RAP1B, PIK3R3, CALM2, PIK3R1, CALM1	353	198	6910	2.37274	0.0387109	0.00262854	0.214358
GOTERM_BP_DIRECT	GO:0045727~positive regulation of translation	11	1.12936	0.000172165	EIF4G2, TARBP2, PAIP1, HNRNPD, SOX4, ITGA2, EEF2, PABPC1, CDK4, LARP4B, LARP1	801	53	16792	4.35098	0.44274	0.019961	0.313827
UP_SEQ_FEATURE	domain:WW 1	8	0.821355	0.000192753	MAGI3, MAGI1, FNBP4, CNKSR3, NEDD4L, WBP4, ARHGAP12, PRPF40A	873	29	20063	6.33977	0.366614	0.0215117	0.337416
UP_SEQ_FEATURE	domain:Bromo	8	0.821355	0.000192753	ZMYND11, TRIM33, BAZ1B, BPTF, CREBBP, SMARCA2, BAZ2A, ATAD2B	873	29	20063	6.33977	0.366614	0.0215117	0.337416
UP_SEQ_FEATURE	domain:WW 2	8	0.821355	0.000192753	MAGI3, MAGI1, FNBP4, CNKSR3, NEDD4L, WBP4, ARHGAP12, PRPF40A	873	29	20063	6.33977	0.366614	0.0215117	0.337416
KEGG_PATHWAY	hsa05205:Proteoglycans in cancer	24	2.46407	0.000193724	ROCK1, TFAP4, ROCK2, TP53, ITGA2, CD63, DDX5, PPP1CC, ARHGEF12, ITGB1, PPP1CB, CTNNB1, IGF1R, CASP3, CDKN1A, SOS1, VEGFA, PPP1R12A, CAMK2D, RRAS, PTCH1, PIK3R3, MYC, PIK3R1	353	200	6910	2.34901	0.0448788	0.0028657	0.249264
KEGG_PATHWAY	hsa04310:Wnt signaling pathway	19	1.95072	0.000203142	CSNK1A1, TBL1XR1, ROCK2, CREBBP, TP53, PPP3R1, CXXC4, SKP1, TCF7L2, CTNNB1, PLCB3, CSNK1E, GSK3B, CAMK2D, FRAT2, AXIN2, FBXW11, MYC, CUL1	353	138	6910	2.69512	0.0470087	0.00282832	0.261367
KEGG_PATHWAY	hsa04010:MAPK signaling pathway	28	2.87474	0.000218506	FGF9, DUSP10, PPP3R1, NFKB1, PPM1B, GNG12, SRF, FOS, MAP3K5, CASP3, SOS1, MAP3K1, JUND, DUSP16, RRAS, MYC, HSPA8, TP53, TAB2, DDIT3, MAP4K3, MAP4K4, ATF4, RPS6KA2, RAP1B, DUSP8, DUSP6, MAP3K11	353	255	6910	2.14942	0.0504732	0.00287317	0.281109
UP_KEYWORDS	mRNA processing	30	3.08008	0.000218751	U2AF2, TRA2B, SYNCRIP, WBP4, ZFP36L1, SCAF11, HNRNPK, CNOT6L, HNRNPF, PABPC1, HSPA8, CDK13, TSEN34, PRPF40A, KHDRBS3, PTBP1, HNRNPA2B1, YTHDC1, PAPD5, DDX5, HNRNPR, HNRNPA1, HNRNPU, SRSF2, PCF11, HNRNPH3, SRSF4, SFPQ, RBM39, HNRNPH1	878	332	20581	2.11814	0.0767476	0.00209918	0.300627
KEGG_PATHWAY	hsa05166:HTLV-I infection	28	2.87474	0.0002333	XPO1, E2F3, PPP3R1, NFKB1, BCL2L1, MYBL1, SRF, CTNNB1, FOS, CDKN2C, MAP3K1, RRAS, MYB, PIK3R3, MYC, PIK3R1, EGR1, CREB1, CREBBP, TP53, SMAD3, SMAD2, CDK4, CDKN1A, ATF4, ATF3, GSK3B, ETS2	353	256	6910	2.14102	0.0537973	0.00290622	0.300115
KEGG_PATHWAY	hsa05213:Endometrial cancer	11	1.12936	0.00024043	CASP9, GSK3B, SOS1, TP53, FOXO3, AXIN2, PIK3R3, MYC, TCF7L2, PIK3R1, CTNNB1	353	52	6910	4.14088	0.0553953	0.00284538	0.309274
UP_KEYWORDS	Manganese	21	2.15606	0.000244368	PHLPP1, GALNT7, NUDT4, STK11, BMPR2, ACACA, PAPD7, SMG1, PAPD5, PPM1B, PPP1CC, PPP1CB, EXTL2, GART, PPM1D, CEPT1, AGO2, DYRK2, ABL1, CSK, PPTC7	878	194	20581	2.5374	0.0853422	0.0022847	0.335778
GOTERM_MF_DIRECT	GO:0031625~ubiquitin protein ligase binding	29	2.97741	0.00025662	YWHAZ, ABTB2, FOXO1, TRIB1, TUBB, MC1R, AXIN2, TUBA1B, CUL1, TRAF4, HSPA8, FBXO7, TCP1, SMAD7, SMAD6, TP53, SMAD3, ERLIN1, UBE2I, SMAD2, UBE2H, CDKN1A, AKTIP, UBE2K, PRDX6, GSK3B, PRKAR1A, UBE2M, USP25	803	287	16881	2.12422	0.207065	0.00796858	0.399487
GOTERM_MF_DIRECT	GO:0035035~histone acetyltransferase binding	8	0.821355	0.000262177	EGR1, ZBTB7A, MEF2A, SP1, CREB1, TP53, KANSL1L, CITED2	803	28	16881	6.0064	0.21104	0.00787018	0.408121
GOTERM_BP_DIRECT	GO:0051726~regulation of cell cycle	17	1.74538	0.000266926	CDK17, CCNI, COPS5, CCNG2, ITGB1, JUNB, WEE1, CCNE2, YY1AP1, OVOL2, JUND, MNT, PER2, PUM1, GRK5, LIN54, HSPA8	801	124	16792	2.87407	0.596106	0.029768	0.486162
UP_SEQ_FEATURE	DNA-binding region:Basic motif	19	1.95072	0.000267171	CREBZF, TFAP4, CEBPD, CREB1, FOSB, MXI1, MYCL, JUNB, FOS, ATF4, NCOA2, ATF3, HEY1, JUND, MNT, CREB3L2, MLXIP, NFE2L2, MYC	873	163	20063	2.67885	0.469011	0.0283633	0.4674
GOTERM_BP_DIRECT	GO:0016575~histone deacetylation	10	1.02669	0.000271842	TBL1XR1, SAP30, HDAC4, SIN3A, HDAC2, PHF21A, RBM14, BAZ2A, CHD4, CHD3	801	46	16792	4.55735	0.602794	0.0293447	0.495095
UP_SEQ_FEATURE	domain:RRM 3	11	1.12936	0.00027496	HNRNPL, HNRNPF, U2AF2, PTBP1, SYNCRIP, RBM39, PABPC1, HNRNPLL, HNRNPH1, HNRNPR, NCL	873	61	20063	4.14424	0.478721	0.0279274	0.480995
GOTERM_CC_DIRECT	GO:0030877~beta-catenin destruction complex	6	0.616016	0.000282558	CSNK1A1, DACT1, GSK3A, GSK3B, AXIN2, CTNNB1	836	14	18224	9.34245	0.15453	0.00928238	0.415934
GOTERM_BP_DIRECT	GO:0018105~peptidyl-serine phosphorylation	17	1.74538	0.00029287	CSNK1A1, SGK1, CSNK1G2, SMG1, RICTOR, CLK1, PRKCE, CDK5, DMPK, PRKD2, PLK2, CSNK1E, RPS6KA2, GSK3B, HIPK3, DYRK1A, CAMK2D	801	125	16792	2.85108	0.630178	0.0306072	0.533296
GOTERM_BP_DIRECT	GO:0043066~negative regulation of apoptotic process	40	4.10678	0.000292902	ZFAND6, YWHAZ, MTDH, GCLC, IL6ST, FOXO1, NFKB1, BCL2L1, CITED2, PHIP, IGF1R, SPRY2, CASP3, ATAD3A, HNRNPK, SIN3A, AATF, MYC, PIK3R1, PDCD10, SMAD6, SPHK1, TP53, PIM1, SMAD3, MAP4K4, CDKN1A, CDKN1B, HDAC2, PLK2, HIPK3, GOLPH3, GSK3B, CFL1, ARF4, VEGFA, RIPK2, SIAH2, GRK5, BARD1	801	455	16792	1.84297	0.630218	0.0296968	0.533353
UP_SEQ_FEATURE	active site:Proton acceptor	50	5.13347	0.000293017	CDK17, STK35, CLK1, NMRK1, DMPK, MAP3K5, ANG, AAK1, TLK1, CSK, CDK13, SGK1, ROCK1, STK24, ROCK2, CSNK1G2, PIM1, WNK1, CDK4, PRKCE, CDK5, WEE1, MARK2, MAP4K3, PRKD2, MAP4K4, HIPK3, RIPK2, TXNRD1, NEK7, MAP3K11, ALDOA, STK11, BMPR2, IGF1R, MAP3K1, CAMK2D, DYRK2, YES1, CSNK1A1, AXL, PLK2, CSNK1E, RPS6KA2, GSK3A, GSK3B, DYRK1A, GRK5, ABL1, CDC42BPB	873	672	20063	1.70995	0.500556	0.0285131	0.512505
GOTERM_BP_DIRECT	GO:0070301~cellular response to hydrogen peroxide	11	1.12936	0.000321044	OSER1, MAP3K5, PCGF2, HDAC2, ZNF580, AXL, FOXO1, NFE2L2, ABL1, ECT2, KDM6B	801	57	16792	4.04564	0.663932	0.0315629	0.584456
GOTERM_BP_DIRECT	GO:0048025~negative regulation of mRNA splicing, via spliceosome	7	0.718686	0.000336276	SRSF4, HNRNPK, U2AF2, TRA2B, DYRK1A, PTBP1, HNRNPA2B1	801	21	16792	6.98793	0.680879	0.0321072	0.612106
KEGG_PATHWAY	hsa04722:Neurotrophin signaling pathway	17	1.74538	0.000353895	TP53, NFKB1, FOXO3, MAP3K5, ATF4, RPS6KA2, MAP3K1, SOS1, GSK3B, CAMK2D, RIPK2, RAP1B, ABL1, PIK3R3, PIK3R1, CALM2, CALM1	353	120	6910	2.77314	0.0804656	0.00398669	0.454921
KEGG_PATHWAY	hsa05161:Hepatitis B	19	1.95072	0.000378411	E2F3, YWHAZ, CREB1, CREBBP, TP53, NFKB1, CDK4, CCNE2, FOS, CASP3, CDKN1A, ATF4, CDKN1B, CASP9, MAP3K1, CREB3L2, PIK3R3, MYC, PIK3R1	353	145	6910	2.56501	0.0857948	0.00406898	0.486365
GOTERM_MF_DIRECT	GO:0004407~histone deacetylase activity	9	0.924025	0.00041514	SAP30, HDAC4, SIN3A, HDAC2, RCOR1, PHF21A, REST, CHD4, CHD3	803	39	16881	4.85133	0.312961	0.0120355	0.645511
SMART	SM00338:BRLZ	11	1.12936	0.000419485	FOS, ATF4, ATF3, CEBPD, CREB1, JUND, CREB3L2, FOSB, NFE2L2, JUNB, DDIT3	560	51	10057	3.87349	0.121595	0.0213762	0.56162
GOTERM_MF_DIRECT	GO:0003690~double-stranded DNA binding	13	1.3347	0.000420805	HMGB1, SATB1, HMGB2, NUCKS1, CREB1, TP53, SMAD2, HNRNPDL, CTNNB1, SAFB2, SP1, CRY1, MYC	803	81	16881	3.37397	0.316472	0.0118198	0.654293
GOTERM_BP_DIRECT	GO:0007223~Wnt signaling pathway, calcium modulating pathway	9	0.924025	0.000422912	PLCB3, GNB1, PPP3R1, AGO2, TNRC6A, TCF7L2, CALM2, CTNNB1, CALM1	801	39	16792	4.8378	0.762244	0.0391175	0.769229
KEGG_PATHWAY	hsa04068:FoxO signaling pathway	18	1.84805	0.000423677	SGK1, STK11, CREBBP, SMAD3, FOXO1, SMAD2, FOXO3, CCNG2, IGF1R, PRMT1, CDKN1A, CDKN1B, PLK2, CSNK1E, SOS1, SETD7, PIK3R3, PIK3R1	353	134	6910	2.62949	0.0955541	0.00435713	0.5444
GOTERM_MF_DIRECT	GO:0035257~nuclear hormone receptor binding	7	0.718686	0.000437339	NCOA2, ACTN4, SMARCD3, CRY1, TCF7L2, NRIP1, CTNNB1	803	22	16881	6.68895	0.326617	0.0119115	0.679919
KEGG_PATHWAY	hsa04720:Long-term potentiation	12	1.23203	0.000440118	ATF4, PLCB3, GNAQ, RPS6KA2, CREBBP, PPP3R1, CAMK2D, RAP1B, PPP1CC, PPP1CB, CALM2, CALM1	353	66	6910	3.5591	0.0990729	0.00433769	0.565469
KEGG_PATHWAY	hsa05031:Amphetamine addiction	12	1.23203	0.000440118	FOS, ATF4, CREB1, PPP3R1, CREB3L2, CAMK2D, GNAS, FOSB, PPP1CC, PPP1CB, CALM2, CALM1	353	66	6910	3.5591	0.0990729	0.00433769	0.565469
GOTERM_BP_DIRECT	GO:0032465~regulation of cytokinesis	7	0.718686	0.000443881	GIT1, CCP110, UVRAG, KLHL21, CALM2, CALM1, PRPF40A	801	22	16792	6.6703	0.778593	0.039931	0.807223
KEGG_PATHWAY	hsa04922:Glucagon signaling pathway	15	1.54004	0.000447669	CREB1, CREBBP, ACACA, PPP3R1, FOXO1, PKM, PRMT1, ATF4, PLCB3, GNAQ, CAMK2D, CREB3L2, GNAS, CALM2, CALM1	353	99	6910	2.96592	0.100684	0.00423585	0.575145
UP_SEQ_FEATURE	zinc finger region:PHD-type 1	8	0.821355	0.000453394	JADE1, KMT2A, BPTF, KDM4B, PHF12, KAT6B, CHD4, CHD3	873	33	20063	5.57131	0.658475	0.0420631	0.791965
UP_SEQ_FEATURE	cross-link:Glycyl lysine isopeptide (Lys-Gly) (interchain with G-Cter in SUMO)	14	1.43737	0.000472348	PLAG1, SATB1, CEBPD, TP53, HDGF, TCF7L2, HNRNPA1, FOS, HDAC4, SP1, UBE2K, HNRNPF, SP3, IRF2	873	102	20063	3.15435	0.673478	0.042135	0.824945
GOTERM_MF_DIRECT	GO:0004672~protein kinase activity	33	3.38809	0.000488305	CDK17, STK11, CLK1, DMPK, TRIB1, MAP3K5, COL4A3BP, MAP3K1, AAK1, CDK13, CSNK1A1, ROCK1, CSNK1G2, STK24, WNK1, SMG1, PRKCE, CDK4, CDK5, WEE1, MAP4K3, PRKD2, PPP1R9B, MAP4K4, CSNK1E, RPS6KA2, HIPK3, GSK3B, DYRK1A, ABL1, NEK7, MAP3K11, CDC42BPB	803	359	16881	1.93242	0.356952	0.0129024	0.758873
GOTERM_MF_DIRECT	GO:0016874~ligase activity	27	2.77207	0.00050809	MYLIP, ZNRF1, MYCBP2, ZNRF2, TMEM129, ZFP91, TRIM8, RNF168, NEDD4L, RNF167, ACSL3, HECTD1, RNF19A, ACACA, UBE2I, ATG3, UFL1, RFWD2, PJA2, MSL2, TRIM33, KCMF1, RNF139, MEX3C, RNF19B, SIAH2, BARD1	803	270	16881	2.10224	0.368357	0.0130408	0.789507
UP_KEYWORDS	Translation regulation	14	1.43737	0.00052073	ZNF706, TARBP2, EIF4G2, CNOT8, CPEB2, CNOT6L, PAIP1, PUM1, AGO2, SYNCRIP, PUM2, GAPDH, LARP4B, TNRC6A	878	105	20581	3.12544	0.173137	0.00474162	0.714256
GOTERM_MF_DIRECT	GO:0036002~pre-mRNA binding	5	0.513347	0.000525916	SRSF2, TARBP2, TRA2B, PTBP1, DDX5	803	9	16881	11.6791	0.378459	0.0131229	0.817099
GOTERM_BP_DIRECT	GO:0006334~nucleosome assembly	16	1.64271	0.00052867	HIST2H3A, H1F0, BRD2, HIST1H1E, HMGB2, HIST1H2BC, ANP32B, HP1BP3, NASP, ANP32E, NAP1L4, HIST2H2BE, ANP32A, H3F3A, KAT6B, ASF1A	801	119	16792	2.81866	0.834012	0.0461596	0.960715
GOTERM_BP_DIRECT	GO:0042754~negative regulation of circadian rhythm	5	0.513347	0.000531519	CIPC, SIN3A, SFPQ, PER2, CRY1	801	9	16792	11.6466	0.835611	0.04524	0.965868
UP_SEQ_FEATURE	zinc finger region:RING-type; atypical	8	0.821355	0.00054975	PJA2, RNF44, RNF139, RNF167, ZNRF1, RNF145, ZNRF2, MYCBP2	873	34	20063	5.40745	0.728207	0.0471033	0.959511
UP_KEYWORDS	Host-virus interaction	32	3.28542	0.00055212	XPO1, ZMYND11, LDLR, IL6ST, SYNCRIP, ABI1, IVNS1ABP, CXADR, ITGB1, ANKRD17, MAP3K5, HNRNPK, PSMB1, NEDD4L, TNPO1, CUL1, PIK3R1, HSPA8, CDK13, SATB1, MAGI3, CREB1, RCOR1, CREBBP, TP53, AXL, ITGA2, UBE2I, HNRNPA1, PDZD8, SP1, EIF4A2	878	385	20581	1.94832	0.182561	0.0049045	0.757161
GOTERM_BP_DIRECT	GO:0043065~positive regulation of apoptotic process	29	2.97741	0.000556529	HMGB1, ING2, TFAP4, FOXO1, SOX4, BCL2L1, PAWR, FOXO3, REST, ITGB1, CTNNB1, MAP3K5, SOS1, ARL6IP5, CREB1, TP53, TRIO, VAV2, CDK4, ARHGEF12, ECT2, JMY, ATF4, RPS6KA2, MLLT11, RIPK2, ABL1, DUSP6, BARD1	801	300	16792	2.0265	0.849004	0.046163	1.0111
GOTERM_BP_DIRECT	GO:0001701~in utero embryonic development	21	2.15606	0.000616985	ZFAND5, KDM6A, SMAD3, SMAD2, BCL2L1, MYH9, ITGB1, SRF, CTNNB1, MAN2A1, PRMT1, PCGF2, CHD7, SIN3A, SLC30A1, COL4A3BP, ZMIZ1, ANKRD11, VEGFA, PTCH1, MYC	801	187	16792	2.35422	0.877044	0.0498355	1.12035
KEGG_PATHWAY	hsa04390:Hippo signaling pathway	19	1.95072	0.000621011	PARD6B, YWHAZ, BMPR2, TEAD1, SMAD3, TEAD2, SMAD2, PPP1CC, PPP1CB, TCF7L2, CTNNB1, YWHAG, CSNK1E, GSK3B, TEAD4, DLG4, AXIN2, FBXW11, MYC	353	151	6910	2.46309	0.136901	0.00564651	0.797027
GOTERM_BP_DIRECT	GO:0030308~negative regulation of cell growth	16	1.64271	0.000631621	RTN4, STK11, BMPR2, TP53, SMAD3, JADE1, PPP1R9B, SH3BP4, CDKN1A, CDKN1B, DACT3, CDKN2C, BTG1, SMARCA2, ING1, SERTAD2	801	121	16792	2.77207	0.883009	0.0498042	1.14678
GOTERM_CC_DIRECT	GO:0005813~centrosome	36	3.6961	0.000635937	LZTS2, CDC14A, UVRAG, BCL2L1, CTNNB1, KIF13A, ACTR1A, CEP170, PPP1R12A, KLHL21, AATF, PAFAH1B1, AXIN2, FBXW11, CHD4, CHD3, IFT140, CSNK1A1, TCP1, CCP110, RNF19A, ROCK2, SMAD7, TXNDC9, SKP1, PCM1, RFWD2, RAB11FIP3, PLK2, SLAIN2, GSK3B, PDE4DIP, NFE2L2, CALM2, CALM1, MAP3K11	836	426	18224	1.84217	0.314678	0.0196913	0.93385
UP_SEQ_FEATURE	compositionally biased region:Asp/Glu-rich (acidic)	16	1.64271	0.000675507	HMGB1, HMGB2, YY1, TERF2IP, SRF, NCL, NAP1L4, HNRNPR, HNRNPU, CITED2, GLI1, APP, HIVEP2, PTMS, TNPO1, ETV4	873	133	20063	2.76471	0.798268	0.0555684	1.17778
GOTERM_BP_DIRECT	GO:0006986~response to unfolded protein	9	0.924025	0.000715144	HSP90AB1, STT3B, CREBRF, TMEM129, HSPH1, HSP90AA1, HSPE1, DDIT3, HSPA8	801	42	16792	4.49224	0.911919	0.0549335	1.2975
KEGG_PATHWAY	hsa04925:Aldosterone synthesis and secretion	13	1.3347	0.000741818	PRKD2, PLCB3, ATF4, LDLR, GNAQ, CREB1, NR4A2, CREB3L2, CAMK2D, GNAS, PRKCE, CALM2, CALM1	353	81	6910	3.14168	0.161278	0.00649276	0.951393
GOTERM_BP_DIRECT	GO:0006338~chromatin remodeling	13	1.3347	0.000750646	SATB1, ARID1A, HDAC4, CHD7, HDAC2, BPTF, SMARCD3, MYB, MYC, BAZ2A, SMARCA2, RERE, INO80B	801	86	16792	3.16895	0.92193	0.0563104	1.36149
GOTERM_CC_DIRECT	GO:0032993~protein-DNA complex	7	0.718686	0.000760754	SP1, JUND, NFE2L2, TCF7L2, DDIT3, CHD4, CTNNB1	836	25	18224	6.10373	0.363684	0.0223495	1.11618
KEGG_PATHWAY	hsa04710:Circadian rhythm	8	0.821355	0.000762157	NR1D1, CSNK1E, CREB1, PER2, SKP1, CRY1, FBXW11, CUL1	353	31	6910	5.05163	0.165314	0.00643279	0.977359
GOTERM_CC_DIRECT	GO:0031594~neuromuscular junction	10	1.02669	0.000813742	HDAC4, ACHE, APP, PRKAR1A, FCHSD2, CAMK2D, MYH9, CXADR, CDK5, ITGB1	836	55	18224	3.96346	0.383415	0.0227635	1.19349
GOTERM_MF_DIRECT	GO:0001047~core promoter binding	11	1.12936	0.000816604	HDAC4, E2F3, HDAC2, SFPQ, AGO2, KANSL1L, FOXO3, REST, RUNX1, CRY1, HNRNPU	803	64	16881	3.61323	0.522175	0.0197619	1.26605
UP_SEQ_FEATURE	compositionally biased region:Poly-Ala	33	3.38809	0.000832958	PHLPP1, RAD23B, E2F3, IMPAD1, KDM6A, SCAF4, STK35, FOXO1, RANBP9, CHD7, MAP3K1, AAK1, JUND, SNTB1, MSI2, PABPC1, IFRD1, CHD4, CHD3, ZBTB7A, TBL1XR1, SLC12A2, MAGI1, KLF13, SMAD6, CNKSR3, PTBP1, TLE3, ABT1, ATXN7, MSL1, RBM39, RBM14	873	404	20063	1.87722	0.861114	0.0658072	1.45042
GOTERM_BP_DIRECT	GO:0006325~chromatin organization	9	0.924025	0.000842461	HMGN1, SATB1, HMGB2, NUCKS1, SETD7, HMG20A, ING1, CHD4, CHD3	801	43	16792	4.38777	0.942857	0.0616239	1.52681
GOTERM_BP_DIRECT	GO:0000188~inactivation of MAPK activity	7	0.718686	0.000932343	DUSP14, DUSP16, DUSP10, SPRED2, SPRED1, DUSP8, DUSP6	801	25	16792	5.86986	0.9579	0.0665458	1.6884
GOTERM_BP_DIRECT	GO:0048511~rhythmic process	10	1.02669	0.000933828	CIPC, SIN3A, SP1, ROCK2, NR1D2, SFPQ, CREBBP, DDX5, CDK5, FBXW11	801	54	16792	3.88218	0.958112	0.0652775	1.69107
INTERPRO	IPR009071:High mobility group (HMG) box domain	10	1.02669	0.00094968	HMGB1, HMGB2, UBTF, BBX, HMG20A, SOX4, HBP1, CIC, TCF7L2, CHD3	838	57	18559	3.8854	0.706439	0.0737437	1.53792
GOTERM_BP_DIRECT	GO:0032869~cellular response to insulin stimulus	12	1.23203	0.00100984	ZFP36L1, YWHAG, GCLC, SP1, CPEB2, GSK3A, DENND4C, FOXO1, RAB10, MYC, PIK3R1, APRT	801	77	16792	3.26708	0.96765	0.068987	1.82752
GOTERM_BP_DIRECT	GO:0016567~protein ubiquitination	32	3.28542	0.00106275	MYLIP, MYCBP2, UBE2D3, TRIM8, KLHL21, RNF168, NEDD4L, FBXL15, FBXW11, TRAF4, CUL1, DCAF16, VCPIP1, FBXO7, SKP1, ATG3, PJA2, RFWD2, MSL2, DCAF5, RNF44, TRIM33, AKTIP, WSB2, UBE2M, FBXO30, RNF139, FBXL5, FBXO33, NFE2L2, FBXO11, BARD1	801	359	16792	1.86864	0.972976	0.0710445	1.9224
GOTERM_MF_DIRECT	GO:0042826~histone deacetylase binding	14	1.43737	0.00106978	HSP90AB1, MEF2A, HSP90AA1, TFAP4, SRF, NRIP1, HDAC4, MEF2D, DACT1, SP1, SFPQ, HNRNPD, CRY1, NCOR2	803	102	16881	2.88543	0.620007	0.0251418	1.65552
GOTERM_CC_DIRECT	GO:0010494~cytoplasmic stress granule	8	0.821355	0.00107663	ATXN2, PUM1, PUM2, PABPC1, LARP4B, CAPRIN1, NUFIP2, DDX6	836	36	18224	4.84423	0.472636	0.0286659	1.57622
GOTERM_CC_DIRECT	GO:0000118~histone deacetylase complex	8	0.821355	0.00107663	TBL1XR1, SAP30, HDAC4, PHF21A, TRERF1, NCOR2, RERE, NRIP1	836	36	18224	4.84423	0.472636	0.0286659	1.57622
KEGG_PATHWAY	hsa04261:Adrenergic signaling in cardiomyocytes	18	1.84805	0.00114025	ATP1B1, ATP1B3, PPP2R5A, CREB1, ATP1A1, PPP1CC, PPP1CB, PLCB3, ATF4, GNAQ, CAMK2D, CREB3L2, GNAS, PPP2R5E, PIK3R3, CALM2, PIK3R1, CALM1	353	146	6910	2.41336	0.236921	0.0092806	1.45894
UP_SEQ_FEATURE	domain:F-box	11	1.12936	0.0011858	FBXL19, FBXL20, FBXL5, FBXO30, FBXO5, FBXO33, FBXL14, FBXL15, FBXW11, FBXO11, FBXO7	873	73	20063	3.46299	0.939845	0.0894389	2.05881
GOTERM_BP_DIRECT	GO:0043488~regulation of mRNA stability	14	1.43737	0.001202	XPO1, YWHAZ, EXOSC8, ZFP36L1, PSMB1, SERBP1, ANP32A, HNRNPD, PUM1, PSME4, PABPC1, PUM2, TNPO1, HSPA8	801	103	16792	2.84945	0.983167	0.0784412	2.17167
GOTERM_BP_DIRECT	GO:0000209~protein polyubiquitination	20	2.05339	0.00127253	SPSB1, RNF19A, SKP1, MYLIP, ZNRF1, ZNRF2, LNPEP, TMEM129, UBE2D3, PSMB1, RNF139, NEDD4L, RNF19B, RNF167, PSME4, SIAH2, LONRF1, FBXW11, CUL1, RNF145	801	184	16792	2.27867	0.986757	0.0812944	2.29772
GOTERM_MF_DIRECT	GO:0070411~I-SMAD binding	5	0.513347	0.00127606	SMAD7, SMAD6, SMAD2, AXIN2, CTNNB1	803	11	16881	9.55564	0.68472	0.0291636	1.97177
INTERPRO	IPR016024:Armadillo-type fold	30	3.08008	0.00128296	XPO1, FRYL, PPP2R5A, AGTPBP1, LRBA, CLTC, ARFGEF2, CTNNB1, MAP3K1, PUM1, VPS35, PUM2, USP34, IFRD1, TNPO1, STAG1, HECTD1, PDS5B, PAIP1, SMG1, ARID1A, RICTOR, KIAA1468, EIF4G2, PPP2R5E, KPNA4, PSME4, UTP20, XPO7, FHOD1	838	351	18559	1.89289	0.809114	0.0928218	2.07235
GOTERM_BP_DIRECT	GO:0010941~regulation of cell death	5	0.513347	0.00128938	YWHAZ, JUND, NOA1, ING1, JUNB	801	11	16792	9.529	0.987494	0.0808083	2.3278
UP_KEYWORDS	Cyclin	8	0.821355	0.00135621	CCNE2, CCNK, CDKN1B, CCNI, CDKN2C, CCNY, CDK4, CCNG2	878	40	20581	4.68815	0.390644	0.0117248	1.85036
GOTERM_BP_DIRECT	GO:0010800~positive regulation of peptidyl-threonine phosphorylation	7	0.718686	0.00143666	UBE2K, GSK3B, SPHK1, CEMIP, RIPK2, CALM2, CALM1	801	27	16792	5.43506	0.992421	0.0880054	2.59042
GOTERM_BP_DIRECT	GO:0046777~protein autophosphorylation	19	1.95072	0.00145087	CSNK1G2, STK11, STK24, PIM1, WNK1, SMG1, CLK1, CDK5, MARK2, IGF1R, PRKD2, GSK3B, AAK1, DYRK1A, CAMK2D, GRK5, ABL1, CSK, MAP3K11	801	172	16792	2.31577	0.992779	0.0872649	2.61571
UP_KEYWORDS	Magnesium	40	4.10678	0.00146352	IMPAD1, STK11, BMPR2, PPM1B, NMRK1, ITGB1, DMPK, PKM, PGP, CEPT1, MAP3K5, CNOT6L, MAP3K1, GGPS1, AGO2, DYRK2, CSK, ACSL3, PPTC7, NUDT4, ROCK1, STK24, ROCK2, PIM1, PAPD7, ATP11A, ITGA2, ATP1A1, PAPD5, WEE1, MARK2, PRKD2, PPM1D, GNAQ, RPS6KA2, GNAS, ABL1, UGP2, NEK7, CDC42BPB	878	552	20581	1.69861	0.414083	0.0123551	1.99541
GOTERM_MF_DIRECT	GO:0061630~ubiquitin protein ligase activity	20	2.05339	0.00149124	RNF19A, UBE2I, UBE2H, SKP1, MYLIP, ZNRF1, ZNRF2, RFWD2, PJA2, MSL2, RNF44, AKTIP, UBE2M, FBXO30, RNF139, RNF19B, SIAH2, FBXW11, CUL1, RNF145	803	187	16881	2.24839	0.740523	0.0331647	2.30066
KEGG_PATHWAY	hsa05212:Pancreatic cancer	11	1.12936	0.00150893	E2F3, CASP9, VEGFA, TP53, SMAD3, NFKB1, SMAD2, BCL2L1, PIK3R3, CDK4, PIK3R1	353	65	6910	3.3127	0.300848	0.0118587	1.92644
KEGG_PATHWAY	hsa05214:Glioma	11	1.12936	0.00150893	IGF1R, CDKN1A, E2F3, SOS1, TP53, CAMK2D, PIK3R3, CDK4, PIK3R1, CALM2, CALM1	353	65	6910	3.3127	0.300848	0.0118587	1.92644
GOTERM_MF_DIRECT	GO:0031490~chromatin DNA binding	10	1.02669	0.00154847	H1F0, KDM6A, HIST1H1E, THRA, ACTN4, SMAD3, FOXO3, JMJD1C, GRHL1, SRF	803	58	16881	3.62455	0.753625	0.0335912	2.38795
KEGG_PATHWAY	hsa05034:Alcoholism	20	2.05339	0.0015934	HIST2H3A, HIST1H2BC, CREB1, FOSB, GNG12, PPP1CC, PPP1CB, HDAC4, ATF4, HDAC2, GNB2, H2AFV, HIST2H2BE, GNB1, SOS1, CREB3L2, H3F3A, GNAS, CALM2, CALM1	353	177	6910	2.21187	0.314726	0.0121175	2.03326
GOTERM_CC_DIRECT	GO:0071564~npBAF complex	5	0.513347	0.00161202	SS18, SMARCD3, PHF10, ARID1A, SMARCA2	836	12	18224	9.08293	0.616461	0.0408097	2.35139
GOTERM_BP_DIRECT	GO:0010628~positive regulation of gene expression	25	2.56674	0.00173015	KDM6A, LDLR, FGF9, ZNF580, PAWR, SGMS1, CITED2, FUBP1, SPRY2, SLC11A1, HNRNPD, VPS35, MYC, PLAG1, ZBTB7B, PDCD10, ROCK2, TP53, SMAD3, HNRNPU, ATF4, RPS6KA2, VEGFA, NFE2L2, UBAP2	801	262	16792	2.00036	0.997207	0.101404	3.11174
INTERPRO	IPR001810:F-box domain, cyclin-like	11	1.12936	0.00173256	FBXL19, FBXL20, FBXL5, FBXO30, FBXO5, FBXO33, FBXL14, FBXL15, FBXW11, FBXO11, FBXO7	838	74	18559	3.29209	0.893216	0.116863	2.789
UP_KEYWORDS	mRNA splicing	23	2.3614	0.00179995	U2AF2, TRA2B, PTBP1, HNRNPA2B1, YTHDC1, SYNCRIP, DDX5, WBP4, HNRNPA1, HNRNPR, HNRNPU, SRSF2, SRSF4, SCAF11, HNRNPK, SFPQ, HNRNPF, PABPC1, RBM39, HNRNPH1, HSPA8, CDK13, PRPF40A	878	260	20581	2.07361	0.481892	0.0148337	2.44885
GOTERM_CC_DIRECT	GO:0019005~SCF ubiquitin ligase complex	9	0.924025	0.00182486	FBXL19, CKS1B, ABTB2, FBXL5, SKP1, FBXL15, FBXW11, CUL1, FBXO7	836	50	18224	3.92383	0.662084	0.0442	2.65797
GOTERM_BP_DIRECT	GO:0018107~peptidyl-threonine phosphorylation	8	0.821355	0.00187791	HIPK3, GSK3B, DYRK1A, CAMK2D, WNK1, CLK1, CDK5, MARK2	801	38	16792	4.41343	0.998311	0.107732	3.3732
GOTERM_MF_DIRECT	GO:0030291~protein serine/threonine kinase inhibitor activity	4	0.410678	0.0019179	SPRY2, SPRED2, WNK1, SPRED1	803	6	16881	14.0149	0.823678	0.0404781	2.94972
INTERPRO	IPR001841:Zinc finger, RING-type	26	2.6694	0.00192873	MYLIP, ZNRF1, ZNRF2, MYCBP2, PCGF2, SCAF11, TRIM8, MAP3K1, RNF11, RNF168, RNF167, LONRF1, TRAF4, RNF145, RNF19A, RFWD2, PJA2, MSL2, RNF44, TRIM33, BAZ1B, RNF139, MEX3C, RNF19B, SIAH2, BARD1	838	295	18559	1.95192	0.917129	0.12285	3.10014
GOTERM_BP_DIRECT	GO:0051271~negative regulation of cellular component movement	4	0.410678	0.00193341	CDKN1B, ACTN4, TGFBR3, ACTN1	801	6	16792	13.9759	0.998601	0.108903	3.47123
GOTERM_MF_DIRECT	GO:0042393~histone binding	15	1.54004	0.00195302	HIST2H3A, ZMYND11, CKS1B, TBL1XR1, ANP32B, USP3, ANP32E, PHF12, ANP32A, H3F3A, PHF21A, RNF168, ASF1A, BAZ2A, SMARCA2	803	122	16881	2.58472	0.829199	0.0402658	3.00297
KEGG_PATHWAY	hsa04340:Hedgehog signaling pathway	7	0.718686	0.00199129	CSNK1A1, CSNK1E, CSNK1G2, GSK3B, PTCH1, FBXW11, GLI1	353	27	6910	5.07502	0.3765	0.0146543	2.535
GOTERM_MF_DIRECT	GO:0003730~mRNA 3'-UTR binding	9	0.924025	0.00200241	ZFP36L1, CPEB2, SERBP1, HNRNPA2B1, PUM1, PUM2, PABPC1, HNRNPR, LARP1	803	49	16881	3.86126	0.836672	0.0403452	3.07781
GOTERM_BP_DIRECT	GO:0090090~negative regulation of canonical Wnt signaling pathway	18	1.84805	0.00201346	CSNK1A1, EGR1, LZTS2, FOXO1, FOXO3, TCF7L2, DDIT3, GLI1, JADE1, DACT1, PSMB1, DACT3, GSK3A, KIAA0922, GSK3B, PSME4, SIAH2, AXIN2	801	163	16792	2.31502	0.998935	0.111313	3.61248
GOTERM_CC_DIRECT	GO:0014069~postsynaptic density	19	1.95072	0.00202321	RTN4, CLSTN1, BMPR2, TANC1, ATP1A1, ABI1, CDK5, PJA2, PPP1R9B, ARF1, GSK3B, SOS1, GOPC, SEMA4C, DLG4, SPTBN1, VPS35, PTCH1, AXIN2	836	184	18224	2.25099	0.699709	0.0469807	2.94287
GOTERM_BP_DIRECT	GO:0043984~histone H4-K16 acetylation	6	0.616016	0.00206578	JADE1, MSL2, JADE2, KMT2A, MSL1, KANSL1L	801	20	16792	6.28914	0.999109	0.112217	3.70469
GOTERM_BP_DIRECT	GO:0048010~vascular endothelial growth factor receptor signaling pathway	11	1.12936	0.00209807	SHB, PRKD2, HSP90AA1, ROCK1, ROCK2, VEGFA, BMPR2, AXL, ABI1, VAV2, PIK3R1	801	72	16792	3.2028	0.999201	0.112082	3.76156
GOTERM_BP_DIRECT	GO:0060412~ventricular septum morphogenesis	7	0.718686	0.00212581	HEY1, SMAD7, BMPR2, TGFBR3, SOX4, EGLN1, CITED2	801	29	16792	5.06023	0.999273	0.111725	3.81038
GOTERM_BP_DIRECT	GO:0005977~glycogen metabolic process	7	0.718686	0.00212581	PPP1R2, GSK3A, IL6ST, GSK3B, PPP1CC, PPP1CB, UGP2	801	29	16792	5.06023	0.999273	0.111725	3.81038
GOTERM_BP_DIRECT	GO:0006396~RNA processing	13	1.3347	0.00217395	SYNCRIP, HNRNPDL, HNRNPU, ZFC3H1, HNRNPL, ATXN1, HNRNPH3, DDX17, HNRNPK, HNRNPF, HNRNPD, RBM39, HNRNPH1	801	97	16792	2.80958	0.999383	0.112375	3.89506
GOTERM_MF_DIRECT	GO:0019904~protein domain specific binding	21	2.15606	0.00220356	XPO1, HMGB2, YWHAZ, THRA, VAPA, PPP3R1, ATP1A1, MYH9, PPP1CC, DDX6, ST13, YWHAG, TJP1, TUBB, ATN1, RCC2, NFE2L2, SKIL, ACSL3, CALM2, CALM1	803	208	16881	2.12246	0.86388	0.0433483	3.38204
KEGG_PATHWAY	hsa04015:Rap1 signaling pathway	22	2.25873	0.00224779	PARD6B, MAGI3, MAGI1, FGF9, ITGB1, VASP, CTNNB1, DOCK4, IGF1R, PRKD2, PLCB3, GNAQ, KRIT1, VEGFA, RRAS, PDGFC, GNAS, RAP1B, PIK3R3, CALM2, PIK3R1, CALM1	353	210	6910	2.05072	0.413349	0.0160315	2.8572
GOTERM_BP_DIRECT	GO:0006397~mRNA processing	19	1.95072	0.00226614	KHDRBS3, U2AF2, PTBP1, HNRNPA2B1, PAPD5, HNRNPLL, HNRNPR, HNRNPA1, HNRNPA0, HNRNPL, ZFP36L1, SRSF2, SRSF4, SCAF11, CNOT6L, SFPQ, RBM39, ALKBH5, TSEN34	801	179	16792	2.22521	0.999549	0.115112	4.05702
GOTERM_CC_DIRECT	GO:0016607~nuclear speck	20	2.05339	0.00228692	CSNK1A1, RREB1, U2AF2, YTHDC1, FAM76B, PPP1CC, WBP4, NRIP1, RFWD2, SRSF2, SRSF4, ZMIZ1, DYRK1A, LUC7L2, MAML3, PSME4, RBM39, ALKBH5, PRPF40A, CDK13	836	201	18224	2.16906	0.743336	0.0509627	3.32044
KEGG_PATHWAY	hsa04810:Regulation of actin cytoskeleton	22	2.25873	0.00238223	GIT1, ENAH, ROCK1, ACTN4, ROCK2, FGF9, ITGA2, ACTN1, GNG12, PPP1CC, ARHGEF12, VAV2, PPP1CB, ITGB1, ARPC2, SOS1, CFL1, PPP1R12A, RRAS, PDGFC, PIK3R3, PIK3R1	353	211	6910	2.041	0.431788	0.0164879	3.02567
GOTERM_CC_DIRECT	GO:0005911~cell-cell junction	18	1.84805	0.0023859	MAGI3, STX3, ACTN4, MAGI1, BMPR2, ACTN1, CXADR, ECT2, CTNNB1, APP, EPB41L1, KRIT1, RAP1B, RAB10, CSK, CDC42EP4, PIK3R1, CDC42BPB	836	172	18224	2.2813	0.758024	0.0511954	3.46181
KEGG_PATHWAY	hsa04611:Platelet activation	16	1.64271	0.0024017	TBXAS1, ROCK1, ROCK2, ITGA2, PPP1CC, ARHGEF12, PPP1CB, ITGB1, VASP, PLCB3, GNAQ, PPP1R12A, GNAS, RAP1B, PIK3R3, PIK3R1	353	130	6910	2.40924	0.434411	0.0161506	3.05005
UP_SEQ_FEATURE	domain:SPR	4	0.410678	0.00251081	SPRY2, SPRY1, SPRED2, SPRED1	873	7	20063	13.1324	0.997409	0.174789	4.31203
GOTERM_MF_DIRECT	GO:0016791~phosphatase activity	8	0.821355	0.00251494	PTP4A1, DUSP16, DUSP10, ATP1A1, CTDSP2, PPP1CC, DUSP8, PPP1CB	803	40	16881	4.20448	0.897343	0.0482817	3.85122
GOTERM_CC_DIRECT	GO:0015629~actin cytoskeleton	21	2.15606	0.002529	CTTNBP2NL, H1F0, ALDOA, ACTN4, ACACA, BFSP1, RAI14, PAWR, MYH9, IVNS1ABP, VASP, MPRIP, CORO1C, PPP1R9B, ARPC2, CFL1, INTS6, PPP1R12A, ABL1, CDC42EP4, CDC42EP3	836	218	18224	2.09991	0.777789	0.0523015	3.66585
GOTERM_MF_DIRECT	GO:0019899~enzyme binding	29	2.97741	0.00253813	U2AF2, EGLN1, PAWR, CTNNB1, RANBP9, APP, PRMT1, JUND, LUC7L2, AXIN2, YES1, AKIRIN2, HSPA8, RCOR3, LDB1, CREB1, TP53, TRIO, UBE2I, PRKCE, DDX5, ATG3, TARBP2, HDAC2, BTG1, GOLPH3, MLEC, PDE4DIP, USP22	803	333	16881	1.83078	0.899479	0.0477051	3.88608
GOTERM_BP_DIRECT	GO:0010508~positive regulation of autophagy	8	0.821355	0.00255453	SH3BP4, MTDH, PLK2, TRIM8, STK11, TBC1D5, UVRAG, FOXO1	801	40	16792	4.19276	0.999831	0.126916	4.56201
GOTERM_BP_DIRECT	GO:0007346~regulation of mitotic cell cycle	8	0.821355	0.00255453	CKS1B, CDKN1A, ASUN, FBXO5, AATF, PTCH1, MYC, NEK7	801	40	16792	4.19276	0.999831	0.126916	4.56201
GOTERM_MF_DIRECT	GO:0017017~MAP kinase tyrosine/serine/threonine phosphatase activity	5	0.513347	0.00256205	DUSP14, DUSP16, DUSP10, DUSP8, DUSP6	803	13	16881	8.08554	0.901635	0.0471654	3.92203
GOTERM_MF_DIRECT	GO:0016922~ligand-dependent nuclear receptor binding	6	0.616016	0.00257483	NCOA2, SMARCD3, JUND, ARID1A, BAZ2A, NCOR2	803	21	16881	6.0064	0.902767	0.0464508	3.94122
GOTERM_MF_DIRECT	GO:0070412~R-SMAD binding	6	0.616016	0.00257483	FOS, TRIM33, SMAD6, SMAD3, SMAD2, PMEPA1	803	21	16881	6.0064	0.902767	0.0464508	3.94122
GOTERM_MF_DIRECT	GO:0030374~ligand-dependent nuclear receptor transcription coactivator activity	9	0.924025	0.00260121	SS18, NCOA2, ACTN4, SMARCD3, WDR77, ACTN1, USP22, RBM14, TRERF1	803	51	16881	3.70984	0.905064	0.0459995	3.98083
GOTERM_BP_DIRECT	GO:0031954~positive regulation of protein autophosphorylation	6	0.616016	0.00260625	RAP2A, NBN, VEGFA, PDGFC, CALM2, CALM1	801	21	16792	5.98966	0.999858	0.127458	4.65231
GOTERM_BP_DIRECT	GO:0006470~protein dephosphorylation	15	1.54004	0.0027122	PHLPP1, CTTNBP2NL, PTPN4, DUSP10, PPP3R1, PPM1B, PPP1CC, PPP1CB, PTPN12, PPM1D, PPP1R12A, CTDSP2, FBXW11, MTMR4, PPTC7	801	126	16792	2.49569	0.999901	0.13042	4.83703
INTERPRO	IPR007875:Sprouty	4	0.410678	0.00279083	SPRY2, SPRY1, SPRED2, SPRED1	838	7	18559	12.6553	0.972818	0.164947	4.45646
GOTERM_BP_DIRECT	GO:0016569~covalent chromatin modification	14	1.43737	0.00279225	ZMYND11, BRD2, ING2, BRD3, ANP32E, HMG20A, ARID1A, CHD7, BPTF, PHF13, SMARCD3, TLK1, ING1, ASF1A	801	113	16792	2.59728	0.999925	0.132142	4.97639
INTERPRO	IPR001005:SANT/Myb domain	8	0.821355	0.00288336	RCOR3, DMTF1, RCOR1, MYBL1, MYB, TRERF1, NCOR2, RERE	838	43	18559	4.12033	0.975885	0.162536	4.60097
GOTERM_CC_DIRECT	GO:0072357~PTW/PP1 phosphatase complex	4	0.410678	0.00292003	PPP1R12A, PPP1R10, PPP1CC, PPP1CB	836	7	18224	12.4566	0.823958	0.0581392	4.22134
GOTERM_BP_DIRECT	GO:0042493~response to drug	27	2.77207	0.0029451	XPO1, HMGB2, HADHA, CTNNB1, FOS, MTHFR, CASP3, JUND, MYC, HSP90AA1, CREB1, PAPD7, ITGA2, ATP1A1, FOSB, CDK4, JUNB, SS18, HDAC4, CDKN1A, TJP1, CDKN1B, HDAC2, GNAS, PTCH1, ABL1, DUSP6	801	304	16792	1.86192	0.999955	0.136964	5.24193
GOTERM_BP_DIRECT	GO:0031397~negative regulation of protein ubiquitination	8	0.821355	0.00295616	UFL1, GCLC, SMAD7, PER2, SOX4, PRKCE, CRY1, CDK5	801	41	16792	4.0905	0.999957	0.135592	5.26111
KEGG_PATHWAY	hsa04520:Adherens junction	11	1.12936	0.00296853	IGF1R, TJP1, PTPRF, ACTN4, CREBBP, SMAD3, ACTN1, SMAD2, YES1, TCF7L2, CTNNB1	353	71	6910	3.03276	0.505688	0.0193816	3.75727
KEGG_PATHWAY	hsa04071:Sphingolipid signaling pathway	15	1.54004	0.0029936	ROCK1, PPP2R5A, ROCK2, SPHK1, TP53, NFKB1, SGMS1, PRKCE, MAP3K5, PLCB3, GAB2, GNAQ, PPP2R5E, PIK3R3, PIK3R1	353	120	6910	2.44688	0.508625	0.0190208	3.78845
INTERPRO	IPR011989:Armadillo-like helical	21	2.15606	0.0030469	XPO1, PDS5B, FRYL, AGTPBP1, SMG1, ARID1A, RICTOR, ARFGEF2, KIAA1468, CTNNB1, PUM1, PPP2R5E, PSME4, KPNA4, PUM2, XPO7, UTP20, TNPO1, IFRD1, FHOD1, HECTD1	838	225	18559	2.06703	0.980484	0.163837	4.85588
KEGG_PATHWAY	hsa04960:Aldosterone-regulated sodium reabsorption	8	0.821355	0.00313891	SGK1, ATP1B1, ATP1B3, NR3C2, ATP1A1, NEDD4L, PIK3R3, PIK3R1	353	39	6910	4.0154	0.525309	0.0194167	3.96892
GOTERM_BP_DIRECT	GO:0032436~positive regulation of proteasomal ubiquitin-dependent protein catabolic process	10	1.02669	0.00316813	CSNK1A1, RFWD2, GCLC, PLK2, CSNK1E, SMAD7, RNF19A, GSK3B, RNF19B, TRIB1	801	64	16792	3.27559	0.999979	0.14268	5.62813
GOTERM_MF_DIRECT	GO:0000981~RNA polymerase II transcription factor activity, sequence-specific DNA binding	18	1.84805	0.00324141	ERF, MEF2A, ELF2, TP53, FOXO1, REST, FOXP4, JUNB, MEF2D, ATF4, OVOL2, DMTF1, PCBP1, SP3, JUND, MYB, ETV4, NFIB	803	171	16881	2.21289	0.946869	0.0559242	4.93757
GOTERM_BP_DIRECT	GO:0045736~negative regulation of cyclin-dependent protein serine/threonine kinase activity	6	0.616016	0.00324224	CDKN1A, CDKN1B, TFAP4, CDKN2C, HEXIM1, FBXO7	801	22	16792	5.7174	0.999984	0.143869	5.75613
GOTERM_BP_DIRECT	GO:0001961~positive regulation of cytokine-mediated signaling pathway	4	0.410678	0.00326388	AXL, RIPK2, PAFAH1B1, AGPAT1	801	7	16792	11.9793	0.999985	0.142898	5.79346
GOTERM_MF_DIRECT	GO:0034236~protein kinase A catalytic subunit binding	5	0.513347	0.00345321	PJA2, GSK3A, GSK3B, PRKAR1A, CSK	803	14	16881	7.50801	0.956155	0.0583641	5.25213
GOTERM_MF_DIRECT	GO:0000989~transcription factor activity, transcription factor binding	5	0.513347	0.00345321	NAB1, PER2, FOXO1, MLXIP, CRY1	803	14	16881	7.50801	0.956155	0.0583641	5.25213
GOTERM_CC_DIRECT	GO:0016604~nuclear body	7	0.718686	0.00348286	CREBRF, PCGF2, MTDH, RREB1, CREBBP, TP53, NCOR2	836	33	18224	4.62404	0.87412	0.0667489	5.01566
GOTERM_BP_DIRECT	GO:0043923~positive regulation by host of viral transcription	5	0.513347	0.00348813	TAF11, TFAP4, SP1, NUCKS1, ZNF639	801	14	16792	7.48707	0.999993	0.150029	6.17964
GOTERM_BP_DIRECT	GO:0060347~heart trabecula formation	5	0.513347	0.00348813	OVOL2, HEY1, TGFBR3, EGLN1, SRF	801	14	16792	7.48707	0.999993	0.150029	6.17964
UP_KEYWORDS	Stress response	12	1.23203	0.00353368	HSP90AB1, CREBRF, HSPH1, SGK1, MAP3K5, HSP90AA1, ANG, HSPE1, PIK3R1, DDIT3, HSPA8, CITED2	878	100	20581	2.81289	0.7253	0.0283045	4.75493
UP_KEYWORDS	Tight junction	11	1.12936	0.00355077	PARD6B, TJP1, MAGI3, MTDH, MAGI1, VAPA, CGN, CXADR, ECT2, VASP, TRAF4	878	86	20581	2.99824	0.727015	0.0278301	4.77741
INTERPRO	IPR011993:Pleckstrin homology-like domain	33	3.38809	0.00356245	PHLPP1, ENAH, LRBA, CYTH3, MYLIP, ARHGAP12, ARHGAP21, PLCB3, GAB2, SOS1, COL4A3BP, SPRED2, SNTB1, SPRED1, FGD6, MTMR4, ROCK1, ROCK2, PTPN4, TRIO, VAV2, ARHGEF12, ECT2, VASP, FARP1, MPRIP, PRKD2, MYO10, EPB41L1, ACAP3, SPTBN1, CMIP, CDC42BPB	838	427	18559	1.71158	0.989986	0.181403	5.65529
KEGG_PATHWAY	hsa05169:Epstein-Barr virus infection	20	2.05339	0.00358803	POLR2H, XPO1, YWHAZ, POLR2L, CREBBP, TP53, NFKB1, TAB2, HDAC4, YWHAG, CDKN1A, CDKN1B, HDAC2, GSK3B, RBPJ, PIK3R3, MYC, NCOR2, HSPA8, PIK3R1	353	190	6910	2.06053	0.573393	0.0216065	4.52476
INTERPRO	IPR000387:Protein-tyrosine/Dual specificity phosphatase	11	1.12936	0.00373817	CDC14A, PTPRF, DUSP14, PTP4A1, PTPN4, DUSP16, DUSP10, DUSP8, MTMR4, PTPN12, DUSP6	838	82	18559	2.97091	0.992024	0.182336	5.92632
UP_SEQ_FEATURE	domain:MH2	4	0.410678	0.00388794	SMAD7, SMAD6, SMAD3, SMAD2	873	8	20063	11.4908	0.999902	0.250531	6.602
UP_SEQ_FEATURE	domain:MH1	4	0.410678	0.00388794	SMAD7, SMAD6, SMAD3, SMAD2	873	8	20063	11.4908	0.999902	0.250531	6.602
KEGG_PATHWAY	hsa05130:Pathogenic Escherichia coli infection	9	0.924025	0.00389641	TUBB, ROCK1, ROCK2, ARPC2, ABL1, TUBA1B, NCL, ITGB1, CTNNB1	353	51	6910	3.45442	0.603569	0.0228659	4.90471
GOTERM_BP_DIRECT	GO:0001649~osteoblast differentiation	13	1.3347	0.003898	FGF9, RRBP1, SYNCRIP, CLTC, LGR4, HNRNPU, JUNB, GLI1, UFL1, MEF2D, H3F3A, HSPE1, ASF1A	801	104	16792	2.62047	0.999998	0.164091	6.88159
GOTERM_MF_DIRECT	GO:0000982~transcription factor activity, RNA polymerase II core promoter proximal region sequence-specific binding	6	0.616016	0.00393556	FOS, ATF3, SP1, TEAD1, FOSB, RBPJ	803	23	16881	5.48411	0.971696	0.0650476	5.96486
UP_KEYWORDS	Ligase	27	2.77207	0.00397505	GCLC, MYLIP, ZNRF1, MYCBP2, ZNRF2, TMEM129, ZFP91, TRIM8, RNF168, NEDD4L, RNF167, ACSL3, ACACA, UBE2I, ATG3, GART, PJA2, UFL1, RFWD2, MSL2, TRIM33, KCMF1, UBE2M, RNF139, MEX3C, SIAH2, PAICS	878	347	20581	1.82392	0.766316	0.0304581	5.33389
KEGG_PATHWAY	hsa04510:Focal adhesion	21	2.15606	0.00399329	ROCK1, ACTN4, ROCK2, ACTN1, ITGA2, PPP1CC, VAV2, PPP1CB, ITGB1, VASP, CTNNB1, IGF1R, LAMA5, GSK3B, SOS1, VEGFA, PPP1R12A, PDGFC, RAP1B, PIK3R3, PIK3R1	353	206	6910	1.99552	0.612603	0.0228639	5.02378
UP_SEQ_FEATURE	active site:Phosphocysteine intermediate	11	1.12936	0.0040799	CDC14A, PTPRF, DUSP14, PTP4A1, PTPN4, DUSP16, DUSP10, DUSP8, MTMR4, PTPN12, DUSP6	873	86	20063	2.93952	0.999938	0.254341	6.91708
GOTERM_CC_DIRECT	GO:0014704~intercalated disc	8	0.821355	0.00409672	ATP1B1, TMEM65, TJP1, CAMK2D, ATP1A1, CXADR, ITGB1, FHOD1	836	45	18224	3.87539	0.912704	0.0756456	5.87499
UP_KEYWORDS	Ribonucleoprotein	24	2.46407	0.0042063	MRPL40, HNRNPA2B1, SYNCRIP, HNRNPLL, HNRNPDL, HNRNPA1, HNRNPR, HNRNPA0, HNRNPU, RPS25, HNRNPL, ZFP36L1, HNRNPH3, HNRNPK, RPL41, RPL7, RPS6KA2, PCBP1, HNRNPF, MRPL36, HNRNPD, AGO2, RPL12, HNRNPH1	878	296	20581	1.9006	0.785305	0.0315446	5.63591
INTERPRO	IPR013790:Dwarfin	4	0.410678	0.0043162	SMAD7, SMAD6, SMAD3, SMAD2	838	8	18559	11.0734	0.996227	0.200043	6.81271
INTERPRO	IPR001132:SMAD domain, Dwarfin-type	4	0.410678	0.0043162	SMAD7, SMAD6, SMAD3, SMAD2	838	8	18559	11.0734	0.996227	0.200043	6.81271
INTERPRO	IPR013019:MAD homology, MH1	4	0.410678	0.0043162	SMAD7, SMAD6, SMAD3, SMAD2	838	8	18559	11.0734	0.996227	0.200043	6.81271
GOTERM_MF_DIRECT	GO:0016538~cyclin-dependent protein serine/threonine kinase regulator activity	5	0.513347	0.00453374	CCNE2, CKS1B, CCNK, CCNY, CDK4	803	15	16881	7.00747	0.983556	0.0732493	6.84178
GOTERM_BP_DIRECT	GO:0042692~muscle cell differentiation	5	0.513347	0.00457911	SMARCD3, SEMA4C, H3F3A, ASF1A, IFRD1	801	15	16792	6.98793	1	0.187645	8.03712
GOTERM_BP_DIRECT	GO:0048255~mRNA stabilization	5	0.513347	0.00457911	SLC11A1, PAIP1, HNRNPD, PABPC1, AXIN2	801	15	16792	6.98793	1	0.187645	8.03712
KEGG_PATHWAY	hsa04916:Melanogenesis	13	1.3347	0.00462512	CREB1, CREBBP, TCF7L2, CTNNB1, PLCB3, MC1R, GNAQ, GSK3B, CAMK2D, CREB3L2, GNAS, CALM2, CALM1	353	100	6910	2.54476	0.666695	0.0258203	5.79698
GOTERM_CC_DIRECT	GO:0048471~perinuclear region of cytoplasm	44	4.51745	0.004757	FUS, ACHE, HMGB2, MTDH, VAPA, COPS5, TRA2B, ARFGEF2, ITGB1, CTNNB1, LNPEP, APP, PICALM, ATN1, COL4A3BP, ANP32A, CAMK2D, PER2, PAFAH1B1, PUM2, EHD1, ACSL3, GAPDH, TRAF4, HSP90AA1, ACTN4, ITGA2, PRKCE, CDK4, TARBP2, SPAG9, ATXN2, CDKN1A, GNB2, ARF1, BPTF, SERBP1, EIF4A2, GSK3B, FBXL5, GNAS, PTCH1, ABL1, CCDC78	836	621	18224	1.54454	0.941128	0.0847083	6.79119
GOTERM_BP_DIRECT	GO:0016032~viral process	26	2.6694	0.00477547	ZMYND11, XPO1, IL6ST, SYNCRIP, ABI1, ANKRD17, MAP3K5, HNRNPK, PSMB1, TPR, TNPO1, PIK3R1, HSPA8, CUL1, CDK13, SATB1, MAGI3, RCOR1, CREB1, CREBBP, TP53, UBE2I, HNRNPA1, PDZD8, SP1, EIF4A2	801	299	16792	1.82294	1	0.19257	8.36772
GOTERM_CC_DIRECT	GO:0016363~nuclear matrix	12	1.23203	0.00479758	ATXN1, SATB1, LMNB1, ATN1, SFPQ, YY1, ATXN7, CFL1, TP53, MYB, NCOR2, PRPF40A	836	97	18224	2.69679	0.942537	0.0829233	6.84723
UP_SEQ_FEATURE	compositionally biased region:Poly-Arg	18	1.84805	0.00484711	OSER1, MAGI1, WDFY3-AS2, PLXNB1, SMAD6, CNKSR3, LRBA, PHF12, HNRNPDL, GSE1, ACBD5, CHD7, DACT3, SFPQ, PER2, RNF19B, BAZ2A, SMARCA2	873	194	20063	2.13232	0.99999	0.287197	8.16633
UP_KEYWORDS	Alternative promoter usage	11	1.12936	0.00492938	TARBP2, SGK1, MYO10, BSG, ANKRD28, VEGFA, SAMD11, ACACA, TP53, WNK1, MARK2	878	90	20581	2.86498	0.835307	0.0361404	6.57454
BIOCARTA	h_gcrpathway:Corticosteroids and cardioprotection	7	0.718686	0.00497532	HSP90AA1, GNB1, NFKB1, GNAS, PIK3R1, CALM2, CALM1	148	19	1625	4.04516	0.682469	0.682469	6.19432
GOTERM_MF_DIRECT	GO:0004721~phosphoprotein phosphatase activity	8	0.821355	0.00498673	PHLPP1, PGP, CDC14A, DUSP16, DUSP10, PPP1CC, PPP1CB, PTPN12	803	45	16881	3.73732	0.989103	0.0788834	7.50074
GOTERM_MF_DIRECT	GO:0030235~nitric-oxide synthase regulator activity	4	0.410678	0.00499869	HSP90AB1, HSP90AA1, CALM2, CALM1	803	8	16881	10.5112	0.989221	0.0777099	7.51808
GOTERM_BP_DIRECT	GO:1901844~regulation of cell communication by electrical coupling involved in cardiac conduction	4	0.410678	0.00503809	CAMK2D, HRC, CALM2, CALM1	801	8	16792	10.4819	1	0.199694	8.80813
UP_KEYWORDS	ADP-ribosylation	9	0.924025	0.00512346	GNAQ, GSK3B, YY1, GLUD1, SMAD3, RAP1B, GNAS, AXIN2, GAPDH	878	63	20581	3.34868	0.846625	0.0368031	6.825
KEGG_PATHWAY	hsa04014:Ras signaling pathway	22	2.25873	0.00532624	FGF9, NFKB1, ARF6, BCL2L1, GNG12, RGL2, IGF1R, GAB2, REL, GNB2, GNB1, ETS2, SOS1, VEGFA, RRAS, PDGFC, RAP1B, ABL1, PIK3R3, PIK3R1, CALM2, CALM1	353	226	6910	1.90554	0.717956	0.0290057	6.64817
GOTERM_BP_DIRECT	GO:0050821~protein stabilization	15	1.54004	0.00541519	HSP90AB1, ATP1B1, TCP1, PDCD10, HSP90AA1, ATP1B3, SMAD7, CREB1, SOX4, SMAD3, CDKN1A, GNAQ, AAK1, GAPDH, PIK3R1	801	136	16792	2.31218	1	0.210543	9.43703
GOTERM_CC_DIRECT	GO:0005923~bicellular tight junction	13	1.3347	0.00562068	PARD6B, TJP1, MAGI3, MTDH, MAGI1, VAPA, CGN, CDK4, CXADR, ECT2, VASP, TRAF4, CTNNB1	836	113	18224	2.50785	0.964849	0.0937803	7.97711
GOTERM_MF_DIRECT	GO:0004715~non-membrane spanning protein tyrosine kinase activity	8	0.821355	0.00564608	BAZ1B, DYRK1A, RIPK2, CLK1, ABL1, YES1, CSK, WEE1	803	46	16881	3.65607	0.994015	0.0858847	8.45212
GOTERM_BP_DIRECT	GO:0042795~snRNA transcription from RNA polymerase II promoter	10	1.02669	0.0058116	INTS9, TAF11, POLR2H, CCNK, ASUN, SP1, POLR2L, RPRD2, INTS6, POU2F1	801	70	16792	2.99483	1	0.221631	10.0937
GOTERM_MF_DIRECT	GO:0023026~MHC class II protein complex binding	5	0.513347	0.0058205	HSP90AB1, PKM, ATP1B1, HSP90AA1, HSPA8	803	16	16881	6.5695	0.994893	0.0869682	8.70225
UP_KEYWORDS	Cell junction	44	4.51745	0.00582421	ACHE, ENAH, MTDH, VAPA, COPS5, CLSTN1, ABI1, BCL2L1, ZNRF1, CXADR, ARFGEF2, ITGB1, ZNRF2, CTNNB1, ARHGAP21, HNRNPK, ATN1, ARPC2, GOPC, DLG4, SNTB1, TRAF4, PARD6B, MAGI3, MAGI1, ACTN4, TANC1, ACTN1, CDK5, ECT2, VASP, FARP1, PTPN12, PJA2, PPP1R9B, TJP1, DACT1, ARF1, CGN, KRIT1, SEMA4C, RAP1B, CDC42BPB, SH3GL1	878	675	20581	1.52799	0.881406	0.0409432	7.72414
GOTERM_BP_DIRECT	GO:0070373~negative regulation of ERK1 and ERK2 cascade	9	0.924025	0.00595106	SPRY2, SPRY1, EIF3A, RANBP9, ATF3, CNKSR3, ABL1, CSK, DUSP6	801	58	16792	3.253	1	0.223825	10.3237
GOTERM_BP_DIRECT	GO:0060070~canonical Wnt signaling pathway	11	1.12936	0.00596293	TBL1XR1, KDM6A, STK11, GSK3B, NR4A2, SMAD3, SOX4, MYC, TCF7L2, CTNNB1, GLI1	801	83	16792	2.77833	1	0.221783	10.3432
GOTERM_BP_DIRECT	GO:0006367~transcription initiation from RNA polymerase II promoter	16	1.64271	0.00602462	POLR2H, E2F3, THRA, POLR2L, NR6A1, CREBBP, NR3C2, NR4A2, TEAD1, TEAD2, TAF11, NR1D1, NR1D2, TEAD4, MAML3, RBPJ	801	152	16792	2.20672	1	0.221403	10.4447
GOTERM_MF_DIRECT	GO:0001085~RNA polymerase II transcription factor binding	8	0.821355	0.00636853	MEF2A, ATF4, DACT1, MTDH, GSK3B, CREBBP, TP53, CTNNB1	803	47	16881	3.57828	0.996898	0.0932522	9.48403
KEGG_PATHWAY	hsa04921:Oxytocin signaling pathway	17	1.74538	0.00643893	ROCK1, ROCK2, PPP3R1, EEF2, PPP1CC, PPP1CB, FOS, PLCB3, CDKN1A, GNAQ, PPP1R12A, CAMK2D, GNAS, PIK3R3, PIK3R1, CALM2, CALM1	353	158	6910	2.10618	0.783672	0.0341962	7.98448
GOTERM_MF_DIRECT	GO:0001078~transcriptional repressor activity, RNA polymerase II core promoter proximal region sequence-specific binding	13	1.3347	0.00644307	ZBTB7A, YY1, RCOR1, CREBBP, FOXO1, REST, PAXBP1, ATF3, NR1D1, ETS2, SP3, BCL11A, SKIL	803	111	16881	2.46208	0.997101	0.0927975	9.58987
KEGG_PATHWAY	hsa04115:p53 signaling pathway	10	1.02669	0.00650652	RFWD2, CCNE2, PPM1D, CDKN1A, CASP3, CASP9, RRM2, TP53, CDK4, CCNG2	353	67	6910	2.92165	0.787132	0.0337954	8.06509
UP_SEQ_FEATURE	domain:LisH	6	0.616016	0.00655094	TBL1XR1, RANBP9, SSBP2, WDR26, PAFAH1B1, KIAA1468	873	28	20063	4.92464	1	0.359088	10.8844
GOTERM_BP_DIRECT	GO:0007352~zygotic specification of dorsal/ventral axis	3	0.308008	0.0065856	SMAD6, SMAD2, CXXC4	801	3	16792	20.9638	1	0.236884	11.3629
INTERPRO	IPR004087:K Homology domain	7	0.718686	0.00663514	FUBP1, ANKRD17, KHDRBS3, HNRNPK, PCBP1, MEX3C, ANKHD1	838	38	18559	4.07967	0.999814	0.281293	10.2905
GOTERM_MF_DIRECT	GO:0001106~RNA polymerase II transcription corepressor activity	6	0.616016	0.00683981	SIN3A, HDGF, PHF12, RERE, CITED2, NFIB	803	26	16881	4.85133	0.99798	0.0967104	10.1513
GOTERM_MF_DIRECT	GO:0051020~GTPase binding	6	0.616016	0.00683981	HSP90AA1, GNB2, FNBP1L, GNB1, SPTBN1, SH3GL1	803	26	16881	4.85133	0.99798	0.0967104	10.1513
GOTERM_CC_DIRECT	GO:0030426~growth cone	13	1.3347	0.006912	STX3, ABI1, CXADR, CDK5, HNRNPR, PPP1R9B, CSNK1E, ANG, GSK3B, PAFAH1B1, ABL1, CALM2, CALM1	836	116	18224	2.443	0.983755	0.11105	9.724
GOTERM_BP_DIRECT	GO:0000910~cytokinesis	8	0.821355	0.00726376	KIF13A, LZTS2, RAB11FIP3, ROCK2, BCL2L1, MYH9, ECT2, NEK7	801	48	16792	3.49397	1	0.255271	12.461
GOTERM_BP_DIRECT	GO:0070933~histone H4 deacetylation	4	0.410678	0.00729138	HDAC4, HDAC2, RCOR1, REST	801	9	16792	9.31724	1	0.253515	12.5055
GOTERM_BP_DIRECT	GO:0043433~negative regulation of sequence-specific DNA binding transcription factor activity	9	0.924025	0.00731082	HDAC4, HDAC2, SMAD7, PIM1, PTCH1, EGLN1, TCF7L2, DDIT3, TRIB1	801	60	16792	3.14457	1	0.251551	12.5368
GOTERM_BP_DIRECT	GO:2000114~regulation of establishment of cell polarity	5	0.513347	0.00740106	ROCK1, ROCK2, KRIT1, RAP1B, RICTOR	801	17	16792	6.16582	1	0.251715	12.6818
GOTERM_BP_DIRECT	GO:1901216~positive regulation of neuron death	5	0.513347	0.00740106	MAP3K5, PICALM, GSK3B, ABL1, DDIT4	801	17	16792	6.16582	1	0.251715	12.6818
GOTERM_BP_DIRECT	GO:0035335~peptidyl-tyrosine dephosphorylation	12	1.23203	0.00742098	PGP, CDC14A, PTPRF, DUSP14, PTP4A1, PTPN4, DUSP16, DUSP10, DUSP8, MTMR4, PTPN12, DUSP6	801	99	16792	2.54107	1	0.249826	12.7138
GOTERM_MF_DIRECT	GO:0001105~RNA polymerase II transcription coactivator activity	7	0.718686	0.00743488	JADE1, MEF2A, CREBBP, SOX4, SMARCA2, RERE, CITED2	803	37	16881	3.97721	0.998825	0.103099	10.9873
GOTERM_BP_DIRECT	GO:0048813~dendrite morphogenesis	7	0.718686	0.00753345	MEF2A, PICALM, ABI1, CDK5, ITGB1, RERE, FARP1	801	37	16792	3.96612	1	0.250646	12.8942
INTERPRO	IPR006594:LisH dimerisation motif	6	0.616016	0.00763383	TBL1XR1, RANBP9, SSBP2, WDR26, PAFAH1B1, KIAA1468	838	28	18559	4.74574	0.999949	0.306585	11.7505
UP_KEYWORDS	S-nitrosylation	8	0.821355	0.00770587	HSP90AB1, CASP3, HSP90AA1, HDAC2, NFKB1, EGLN1, GAPDH, CTNNB1	878	54	20581	3.47271	0.940604	0.0528509	10.0989
SMART	SM00524:DWB	4	0.410678	0.00775106	SMAD7, SMAD6, SMAD3, SMAD2	560	8	10057	8.97946	0.909681	0.290707	9.91798
GOTERM_MF_DIRECT	GO:0004725~protein tyrosine phosphatase activity	12	1.23203	0.00783342	PGP, CDC14A, PTPRF, DUSP14, PTP4A1, PTPN4, DUSP16, DUSP10, DUSP8, MTMR4, PTPN12, DUSP6	803	100	16881	2.52269	0.999183	0.106712	11.5431
BIOCARTA	h_bcellsurvivalPathway:B Cell Survival Pathway	6	0.616016	0.00805602	ZBTB7A, FOS, CASP3, JUND, ITGB1, PIK3R1	148	15	1625	4.39189	0.844388	0.605523	9.85041
GOTERM_CC_DIRECT	GO:0001726~ruffle	11	1.12936	0.00806437	MYO10, ROCK1, SNX5, ACTN1, ARF6, GNAS, CYTH3, ABL1, MYH9, FGD6, ITGB1	836	90	18224	2.66433	0.991849	0.125061	11.2568
UP_KEYWORDS	Spliceosome	13	1.3347	0.00807186	U2AF2, HNRNPA2B1, SYNCRIP, DDX5, HNRNPA1, WBP4, HNRNPR, HNRNPU, HNRNPK, HNRNPF, PABPC1, HNRNPH1, HSPA8	878	127	20581	2.39945	0.948087	0.0542857	10.5541
GOTERM_MF_DIRECT	GO:0001103~RNA polymerase II repressing transcription factor binding	6	0.616016	0.00807243	SIN3A, HDAC2, SP1, RBPJ, TCF7L2, CHD4	803	27	16881	4.67165	0.999343	0.108175	11.8748
GOTERM_BP_DIRECT	GO:0016477~cell migration	17	1.74538	0.00813872	PTPRF, PLXNB1, CD63, VAV2, ITGB1, PPP1R9B, BTG1, ANG, LAMA5, GSK3B, GOLPH3, ARF4, TGFBR3, ABL1, CSK, PRPF40A, CDC42BPB	801	172	16792	2.072	1	0.265347	13.8588
GOTERM_BP_DIRECT	GO:0035329~hippo signaling	6	0.616016	0.00816563	PJA2, TJP1, CASP3, TEAD4, TEAD1, TEAD2	801	27	16792	4.65862	1	0.2636	13.9015
GOTERM_BP_DIRECT	GO:0043001~Golgi to plasma membrane protein transport	6	0.616016	0.00816563	KIF13A, GOLPH3, VAMP4, SPTBN1, RAB26, RAB10	801	27	16792	4.65862	1	0.2636	13.9015
GOTERM_BP_DIRECT	GO:0030334~regulation of cell migration	10	1.02669	0.00835102	RTN4, PARD6B, SGK1, RCC2, LAMA5, PLXNA2, PLXNB1, LMO4, LDB1, CDK5	801	74	16792	2.83295	1	0.266227	14.1948
GOTERM_BP_DIRECT	GO:0001889~liver development	10	1.02669	0.00835102	PKM, MAN2A1, SP3, ARID5B, HNRNPD, SMAD3, TGFBR3, ARF6, RHBDD3, CITED2	801	74	16792	2.83295	1	0.266227	14.1948
GOTERM_MF_DIRECT	GO:0001102~RNA polymerase II activating transcription factor binding	7	0.718686	0.00848235	SIN3A, CREB1, LDB1, CREBBP, SMAD3, NFE2L2, CTNNB1	803	38	16881	3.87255	0.999548	0.111724	12.4411
KEGG_PATHWAY	hsa04931:Insulin resistance	13	1.3347	0.00853573	PTPRF, CREB1, FOXO1, NFKB1, PPP1CC, PRKCE, PPP1CB, RPS6KA2, GSK3B, CREB3L2, MLXIP, PIK3R3, PIK3R1	353	108	6910	2.35626	0.868881	0.0432052	10.4549
KEGG_PATHWAY	hsa04713:Circadian entrainment	12	1.23203	0.00857441	FOS, PLCB3, GNB2, GNAQ, GNB1, CREB1, PER2, CAMK2D, GNAS, GNG12, CALM2, CALM1	353	95	6910	2.47264	0.870088	0.0424941	10.4998
INTERPRO	IPR008343:Mitogen-activated protein (MAP) kinase phosphatase	4	0.410678	0.00864367	DUSP16, DUSP10, DUSP8, DUSP6	838	10	18559	8.85871	0.999986	0.329651	13.204
UP_KEYWORDS	Endosome	33	3.38809	0.008792	HMGB1, CLCN3, LDLR, SNX5, UVRAG, ARF6, ZNRF1, ARFGEF2, ITM2B, ITGB1, ZNRF2, KIF13A, UBE2D3, ANKRD50, TBC1D5, RNF11, VPS35, EHD1, RAP2A, GOLIM4, ATP11A, CD63, ARRDC3, CD164, CDKN1B, RAB11FIP3, GOLPH3, PTP4A1, TMEM165, RAB10, PMEPA1, TMED7-TICAM2, SH3GL1	878	481	20581	1.6082	0.960175	0.0579437	11.4437
UP_SEQ_FEATURE	zinc finger region:PHD-type 2	6	0.616016	0.00884426	KMT2A, BPTF, KDM4B, KAT6B, CHD4, CHD3	873	30	20063	4.59633	1	0.442666	14.4233
SMART	SM00717:SANT	8	0.821355	0.00887848	RCOR3, DMTF1, RCOR1, MYBL1, MYB, TRERF1, NCOR2, RERE	560	43	10057	3.3412	0.936436	0.291399	11.2822
KEGG_PATHWAY	hsa04152:AMPK signaling pathway	14	1.43737	0.00891858	PPP2R5A, PFKFB3, STK11, CREB1, ACACA, FOXO1, EEF2, FOXO3, IGF1R, CREB3L2, PPP2R5E, PIK3R3, RAB10, PIK3R1	353	122	6910	2.24632	0.88035	0.043269	10.8992
GOTERM_BP_DIRECT	GO:0007623~circadian rhythm	10	1.02669	0.00910057	NR1D1, GSK3B, CREB1, KLF10, JUND, DYRK1A, PER2, CDK4, HNRNPR, NRIP1	801	75	16792	2.79517	1	0.283831	15.3711
GOTERM_BP_DIRECT	GO:0034976~response to endoplasmic reticulum stress	10	1.02669	0.00910057	UFL1, CREBRF, MAP3K5, ATF4, COL4A3BP, CREB3L2, EEF2, ABL1, PIK3R1, DDIT3	801	75	16792	2.79517	1	0.283831	15.3711
UP_SEQ_FEATURE	repeat:ANK 3	18	1.84805	0.00910194	GIT1, CASKIN2, ABTB2, TANC1, RAI14, ANKRD10, NFKB1, ANKHD1, ANKRD17, ANKRD28, ACAP3, CDKN2C, ANKRD50, KRIT1, ANKRD11, PPP1R12A, BARD1, HECTD1	873	207	20063	1.99841	1	0.443139	14.8125
GOTERM_BP_DIRECT	GO:0010880~regulation of release of sequestered calcium ion into cytosol by sarcoplasmic reticulum	5	0.513347	0.00916259	CHD7, CAMK2D, HRC, CALM2, CALM1	801	18	16792	5.82328	1	0.282906	15.4677
GOTERM_BP_DIRECT	GO:0010971~positive regulation of G2/M transition of mitotic cell cycle	5	0.513347	0.00916259	APP, SIN3A, RCC2, SMARCD3, CDK4	801	18	16792	5.82328	1	0.282906	15.4677
GOTERM_BP_DIRECT	GO:0051412~response to corticosterone	5	0.513347	0.00916259	FOS, CDKN1A, FOSB, CALM2, CALM1	801	18	16792	5.82328	1	0.282906	15.4677
GOTERM_BP_DIRECT	GO:0030705~cytoskeleton-dependent intracellular transport	5	0.513347	0.00916259	KIF13A, TUBB, MYO10, TUBA1B, KIF26B	801	18	16792	5.82328	1	0.282906	15.4677
GOTERM_BP_DIRECT	GO:0000082~G1/S transition of mitotic cell cycle	12	1.23203	0.00923038	CCNE2, CDKN1A, CDKN1B, PLK2, GSPT1, CDKN2C, RRM2, CAMK2D, FBXO5, CDK4, ITGB1, CUL1	801	102	16792	2.46633	1	0.28215	15.5733
INTERPRO	IPR006553:Leucine-rich repeat, cysteine-containing subtype	5	0.513347	0.00925711	FBXL19, FBXL20, FBXL5, FBXL14, FBXL15	838	19	18559	5.8281	0.999994	0.3388	14.076
INTERPRO	IPR008984:SMAD/FHA domain	8	0.821355	0.00935902	KIF13A, NBN, SMAD7, SMAD6, CEP170, SMAD3, SMAD2, PHF12	838	53	18559	3.34291	0.999995	0.332578	14.22
SMART	SM00398:HMG	9	0.924025	0.00938991	HMGB1, HMGB2, UBTF, BBX, HMG20A, SOX4, HBP1, CIC, TCF7L2	560	54	10057	2.99315	0.945806	0.276685	11.8948
GOTERM_BP_DIRECT	GO:0045931~positive regulation of mitotic cell cycle	6	0.616016	0.00955908	SHB, APP, SPHK1, PAFAH1B1, USP22, ABL1	801	28	16792	4.49224	1	0.288072	16.0831
GOTERM_BP_DIRECT	GO:0043388~positive regulation of DNA binding	6	0.616016	0.00955908	HMGB1, HMGB2, ITGA2, MYC, CALM2, CALM1	801	28	16792	4.49224	1	0.288072	16.0831
GOTERM_BP_DIRECT	GO:0001707~mesoderm formation	6	0.616016	0.00955908	PRKAR1A, BMPR2, SMAD3, SMAD2, TXNRD1, SRF	801	28	16792	4.49224	1	0.288072	16.0831
KEGG_PATHWAY	hsa04530:Tight junction	15	1.54004	0.00970592	PARD6B, MAGI3, VAPA, MAGI1, ACTN4, ACTN1, PRKCE, MYH9, CDK4, CTNNB1, TJP1, EPB41L1, CGN, RRAS, YES1	353	137	6910	2.14326	0.900891	0.0460788	11.8068
KEGG_PATHWAY	hsa04350:TGF-beta signaling pathway	11	1.12936	0.00989857	ROCK1, SP1, SMAD7, SMAD6, CREBBP, BMPR2, SMAD3, SMAD2, SKP1, MYC, CUL1	353	84	6910	2.5634	0.905358	0.0460586	12.0275
KEGG_PATHWAY	hsa04666:Fc gamma R-mediated phagocytosis	11	1.12936	0.00989857	MYO10, GAB2, ARPC2, CFL1, SPHK1, ARF6, PRKCE, VAV2, PIK3R3, PIK3R1, VASP	353	84	6910	2.5634	0.905358	0.0460586	12.0275
GOTERM_BP_DIRECT	GO:0045616~regulation of keratinocyte differentiation	4	0.410678	0.0100509	ZFP36L1, ROCK1, ROCK2, GRHL1	801	10	16792	8.38552	1	0.29789	16.8406
GOTERM_BP_DIRECT	GO:0060252~positive regulation of glial cell proliferation	4	0.410678	0.0100509	PLAG1, UFL1, MYC, ETV5	801	10	16792	8.38552	1	0.29789	16.8406
GOTERM_BP_DIRECT	GO:0071277~cellular response to calcium ion	8	0.821355	0.010104	FUS, FOS, MEF2A, JUND, CAMK2D, FOSB, ECT2, JUNB	801	51	16792	3.28844	1	0.29666	16.9219
PIR_SUPERFAMILY	PIRSF002603:transcriptional enhancer factor	3	0.308008	0.0101371	TEAD4, TEAD1, TEAD2	73	4	1692	17.3836	0.509936	0.509936	10.0077
GOTERM_CC_DIRECT	GO:0043209~myelin sheath	15	1.54004	0.010146	ATP1B1, TCP1, HSP90AA1, ATP1A1, NAPA, ARF6, CLTC, PKM, YWHAG, GNB2, GNB1, ACTR1A, EHD1, TUBA1B, HSPA8	836	152	18224	2.15122	0.99766	0.151017	13.9642
INTERPRO	IPR011991:Winged helix-turn-helix DNA-binding domain	20	2.05339	0.0102869	H1F0, ERF, E2F3, HIST1H1E, ELF2, HP1BP3, RFX7, FOXO1, FOXO3, FOXP4, LARP4B, LARP1, ETS2, IRF2, RFX3, RFX2, KAT6B, ETV5, CUL1, ETV4	838	235	18559	1.88483	0.999998	0.349676	15.5213
UP_SEQ_FEATURE	domain:AGC-kinase C-terminal	8	0.821355	0.0103888	SGK1, ROCK1, ROCK2, RPS6KA2, GRK5, PRKCE, CDC42BPB, DMPK	873	56	20063	3.2831	1	0.4785	16.7315
KEGG_PATHWAY	hsa04725:Cholinergic synapse	13	1.3347	0.0105359	ACHE, CREB1, GNG12, FOS, PLCB3, ATF4, GNAQ, GNB2, GNB1, CAMK2D, CREB3L2, PIK3R3, PIK3R1	353	111	6910	2.29258	0.918752	0.0480288	12.7542
UP_SEQ_FEATURE	DNA-binding region:TEA	3	0.308008	0.0106778	TEAD4, TEAD1, TEAD2	873	4	20063	17.2363	1	0.479046	17.1568
UP_SEQ_FEATURE	DNA-binding region:CTF/NF-I	3	0.308008	0.0106778	NFIC, NFIA, NFIB	873	4	20063	17.2363	1	0.479046	17.1568
UP_SEQ_FEATURE	region of interest:Transcriptional activation	3	0.308008	0.0106778	SS18, TEAD1, TEAD2	873	4	20063	17.2363	1	0.479046	17.1568
GOTERM_BP_DIRECT	GO:0006974~cellular response to DNA damage stimulus	19	1.95072	0.0107142	CCNK, SGK1, STK11, YY1, TP53, FOXO1, DDIT3, CDKN1A, CASP9, BAZ1B, SETD7, AATF, RNF168, TLK1, PSME4, DYRK2, ABL1, MYC, BARD1	801	208	16792	1.91496	1	0.308928	17.8518
KEGG_PATHWAY	hsa04911:Insulin secretion	11	1.12936	0.0107274	KCNMB4, ATP1B1, ATF4, PLCB3, ATP1B3, GNAQ, CREB1, CREB3L2, CAMK2D, ATP1A1, GNAS	353	85	6910	2.53324	0.922395	0.0479676	12.9715
KEGG_PATHWAY	hsa04066:HIF-1 signaling pathway	12	1.23203	0.0107473	IGF1R, CDKN1A, CDKN1B, PFKFB3, VEGFA, CREBBP, CAMK2D, NFKB1, EGLN1, PIK3R3, GAPDH, PIK3R1	353	98	6910	2.39695	0.922764	0.0471699	12.994
GOTERM_BP_DIRECT	GO:0045454~cell redox homeostasis	10	1.02669	0.010751	SLC11A1, TXNDC12, GCLC, TXNDC16, PRDX6, KRIT1, TXNRD1, TXNDC9, NFE2L2, DDIT3	801	77	16792	2.72257	1	0.307247	17.9077
UP_KEYWORDS	SH3 domain	18	1.84805	0.0108238	CASKIN2, TRIO, ABI1, VAV2, ARHGAP12, DOCK4, SH3BP4, TJP1, FNBP1L, FCHSD2, DLG4, PEX13, ABL1, CSK, YES1, PIK3R1, SH3GL1, MAP3K11	878	215	20581	1.96248	0.981168	0.0696759	13.9094
GOTERM_BP_DIRECT	GO:0001894~tissue homeostasis	5	0.513347	0.0111761	STK11, ANKRD11, ACACA, GNAS, BARD1	801	19	16792	5.51679	1	0.3147	18.5493
GOTERM_BP_DIRECT	GO:0030220~platelet formation	5	0.513347	0.0111761	CASP3, CASP9, ACTN1, MYH9, SRF	801	19	16792	5.51679	1	0.3147	18.5493
GOTERM_BP_DIRECT	GO:0006883~cellular sodium ion homeostasis	5	0.513347	0.0111761	SGK1, ATP1B1, ATP1B3, ATP1A1, NEDD4L	801	19	16792	5.51679	1	0.3147	18.5493
GOTERM_BP_DIRECT	GO:0046827~positive regulation of protein export from nucleus	5	0.513347	0.0111761	ANP32B, GSK3B, TP53, TPR, TCF7L2	801	19	16792	5.51679	1	0.3147	18.5493
GOTERM_BP_DIRECT	GO:0034097~response to cytokine	8	0.821355	0.0112091	FOS, REL, IL6ST, JUND, SKIL, BCL2L1, SRF, JUNB	801	52	16792	3.2252	1	0.31292	18.5989
KEGG_PATHWAY	hsa05030:Cocaine addiction	8	0.821355	0.0113449	ATF4, CREB1, DLG4, CREB3L2, NFKB1, GNAS, FOSB, CDK5	353	49	6910	3.19593	0.93307	0.048843	13.6687
INTERPRO	IPR000818:TEA/ATTS	3	0.308008	0.0114708	TEAD4, TEAD1, TEAD2	838	4	18559	16.6101	1	0.371921	17.1547
INTERPRO	IPR019548:CTF transcription factor/nuclear factor 1, N-terminal	3	0.308008	0.0114708	NFIC, NFIA, NFIB	838	4	18559	16.6101	1	0.371921	17.1547
INTERPRO	IPR020604:CTF transcription factor/nuclear factor 1, DNA-binding domain	3	0.308008	0.0114708	NFIC, NFIA, NFIB	838	4	18559	16.6101	1	0.371921	17.1547
INTERPRO	IPR000647:CTF transcription factor/nuclear factor 1	3	0.308008	0.0114708	NFIC, NFIA, NFIB	838	4	18559	16.6101	1	0.371921	17.1547
INTERPRO	IPR016361:Transcriptional enhancer factor	3	0.308008	0.0114708	TEAD4, TEAD1, TEAD2	838	4	18559	16.6101	1	0.371921	17.1547
INTERPRO	IPR019739:CTF transcription factor/nuclear factor 1, conserved site	3	0.308008	0.0114708	NFIC, NFIA, NFIB	838	4	18559	16.6101	1	0.371921	17.1547
GOTERM_MF_DIRECT	GO:0000980~RNA polymerase II distal enhancer sequence-specific DNA binding	9	0.924025	0.0115441	HDAC2, REL, SFPQ, CREB1, H3F3A, NFKB1, HIVEP1, NFE2L2, CHD4	803	65	16881	2.9108	0.999972	0.147037	16.5643
INTERPRO	IPR000340:Dual specificity phosphatase, catalytic domain	7	0.718686	0.0121212	CDC14A, DUSP14, PTP4A1, DUSP16, DUSP10, DUSP8, DUSP6	838	43	18559	3.60529	1	0.379185	18.0393
INTERPRO	IPR000961:AGC-kinase, C-terminal	8	0.821355	0.012543	SGK1, ROCK1, ROCK2, RPS6KA2, GRK5, PRKCE, CDC42BPB, DMPK	838	56	18559	3.16383	1	0.38054	18.6084
GOTERM_CC_DIRECT	GO:0005794~Golgi apparatus	55	5.64682	0.0125968	IMPAD1, LDLR, ARHGAP21, APP, SPRY1, PICALM, COL4A3BP, WDR77, GOPC, FBXL14, MTUS1, CDK13, H1F0, MAN1A2, MAN1A1, GRHL1, PRKCE, TAF11, PRKD2, VAMP4, PDE4DIP, RAB10, CUX1, TMED7-TICAM2, ACHE, CLCN3, ING2, DUSP10, LRBA, ARF6, ITM2B, SLC30A1, ARPC2, SEC16A, AATF, YES1, AXIN2, ACSL3, TNRC6A, FGD6, ERF, TCP1, LAPTM4A, PDCD10, GOLIM4, ATP1A1, ATXN2, AKTIP, GOLPH3, SP3, ARF4, TMEM165, BET1L, PTCH1, GLYR1	836	863	18224	1.38928	0.999463	0.17976	17.053
GOTERM_MF_DIRECT	GO:0032564~dATP binding	3	0.308008	0.0126869	ST13, HSP90AB1, HSP90AA1	803	4	16881	15.7668	0.99999	0.158252	18.0562
GOTERM_BP_DIRECT	GO:0090168~Golgi reassembly	3	0.308008	0.0127556	YWHAZ, PDCD10, VCPIP1	801	4	16792	15.7228	1	0.345096	20.8919
GOTERM_BP_DIRECT	GO:0009966~regulation of signal transduction	6	0.616016	0.0128189	YWHAG, PPP1R2, CNKSR3, SPRED2, GNAS, FURIN	801	30	16792	4.19276	1	0.343801	20.9844
GOTERM_MF_DIRECT	GO:0004861~cyclin-dependent protein serine/threonine kinase inhibitor activity	4	0.410678	0.0132361	CDKN1A, CDKN1B, CDKN2C, HEXIM1	803	11	16881	7.64451	0.999994	0.162335	18.7642
GOTERM_BP_DIRECT	GO:0048333~mesodermal cell differentiation	4	0.410678	0.0133364	KDM6A, ITGA2, ITGB1, KDM6B	801	11	16792	7.6232	1	0.352244	21.7373
GOTERM_BP_DIRECT	GO:0043486~histone exchange	4	0.410678	0.0133364	ANP32B, NASP, ANP32E, ANP32A	801	11	16792	7.6232	1	0.352244	21.7373
GOTERM_BP_DIRECT	GO:0030517~negative regulation of axon extension	4	0.410678	0.0133364	RTN4, BCL11A, CDK5, IFRD1	801	11	16792	7.6232	1	0.352244	21.7373
UP_SEQ_FEATURE	repeat:ANK 19	4	0.410678	0.01341	ANKRD17, ANKRD28, ANKRD50, ANKHD1	873	12	20063	7.66056	1	0.550482	21.0779
UP_SEQ_FEATURE	repeat:ANK 18	4	0.410678	0.01341	ANKRD17, ANKRD28, ANKRD50, ANKHD1	873	12	20063	7.66056	1	0.550482	21.0779
UP_SEQ_FEATURE	repeat:ANK 17	4	0.410678	0.01341	ANKRD17, ANKRD28, ANKRD50, ANKHD1	873	12	20063	7.66056	1	0.550482	21.0779
GOTERM_BP_DIRECT	GO:1902895~positive regulation of pri-miRNA transcription from RNA polymerase II promoter	5	0.513347	0.0134537	FOS, SMAD6, TEAD1, SMAD3, SRF	801	20	16792	5.24095	1	0.352056	21.9069
INTERPRO	IPR004088:K Homology domain, type 1	7	0.718686	0.0135143	FUBP1, ANKRD17, KHDRBS3, HNRNPK, PCBP1, MEX3C, ANKHD1	838	44	18559	3.52335	1	0.394376	19.9045
GOTERM_BP_DIRECT	GO:0035264~multicellular organism growth	10	1.02669	0.0136346	ZFP36L1, PLAG1, TBL1XR1, TARBP2, KDM6A, SOS1, ARID5B, ANKRD11, H3F3A, GNAS	801	80	16792	2.62047	1	0.353199	22.1679
GOTERM_CC_DIRECT	GO:0016605~PML body	11	1.12936	0.0142745	SATB1, SRSF2, NBN, TRIM8, SP3, HIPK3, TP53, UBE2I, SKIL, LRCH4, TCF7L2	836	98	18224	2.44683	0.999805	0.196661	19.1076
KEGG_PATHWAY	hsa05216:Thyroid cancer	6	0.616016	0.0144103	CCDC6, TP53, TPR, MYC, TCF7L2, CTNNB1	353	29	6910	4.05001	0.967938	0.0606309	17.054
GOTERM_MF_DIRECT	GO:0042802~identical protein binding	50	5.13347	0.0145809	KDM6A, SEPHS1, ATL2, LDLR, NFKB1, CXADR, PRMT1, APP, TRIM8, CSK, PHC2, EXOSC8, HSP90AA1, TP53, HMG20A, PCM1, NCL, ST13, TARBP2, DACT3, NAB2, VEGFA, RIPK2, UGP2, FHOD1, SH3GL1, MAP3K11, FUS, ALDOA, YWHAZ, KMT2A, GLUD1, BCL2L1, ESYT2, GATSL3, IGF1R, RGMB, GGPS1, GAPDH, TRAF4, CREBZF, CREB1, SMAD6, SMAD3, SAFB2, ATXN1, SH3BP4, ATF3, DYRK1A, PAICS	803	749	16881	1.40337	0.999998	0.175054	20.4738
GOTERM_MF_DIRECT	GO:0001228~transcriptional activator activity, RNA polymerase II transcription regulatory region sequence-specific binding	11	1.12936	0.014664	ATF3, OVOL2, CSRNP1, TP53, IRF2, FOXO3, REST, RUNX1, ETV5, SRF, STAG1	803	95	16881	2.43417	0.999998	0.173684	20.5784
GOTERM_BP_DIRECT	GO:1990090~cellular response to nerve growth factor stimulus	6	0.616016	0.0146997	APP, BPTF, CSNK1E, CREB1, FOXO3, EHD1	801	31	16792	4.05751	1	0.372275	23.6879
INTERPRO	IPR000697:EVH1	4	0.410678	0.0148145	ENAH, SPRED2, SPRED1, VASP	838	12	18559	7.38226	1	0.414228	21.6093
UP_SEQ_FEATURE	compositionally biased region:Poly-Asp	10	1.02669	0.0151651	BSG, NUCKS1, GOLPH3, NOL4L, HBP1, TPR, GPCPD1, INO80D, CHD4, STAG1	873	89	20063	2.58221	1	0.586442	23.5036
GOTERM_MF_DIRECT	GO:0046332~SMAD binding	7	0.718686	0.0153432	MEF2A, YY1, TGFBR3, SMAD2, SKIL, CTNNB1, TOB1	803	43	16881	3.42225	0.999999	0.178703	21.4279
GOTERM_BP_DIRECT	GO:0034613~cellular protein localization	7	0.718686	0.0155365	RAP2A, SIN3A, CSNK1E, TP53, AXIN2, CD63, CTNNB1	801	43	16792	3.41271	1	0.386057	24.8625
GOTERM_BP_DIRECT	GO:0030155~regulation of cell adhesion	7	0.718686	0.0155365	ROCK1, LAMA5, ROCK2, PPP1R12A, ABL1, SRF, PPP1CB	801	43	16792	3.41271	1	0.386057	24.8625
GOTERM_BP_DIRECT	GO:0007067~mitotic nuclear division	21	2.15606	0.0155966	CSNK1A1, KIF22, LZTS2, CCNK, ASUN, UBE2I, PAPD5, CLTC, CCNG2, WEE1, SRSF2, RCC2, PPP1R12A, CDCA2, FBXO5, KLHL21, PAFAH1B1, TPR, ABL1, VCPIP1, STAG1	801	248	16792	1.77516	1	0.384489	24.9461
KEGG_PATHWAY	hsa03018:RNA degradation	10	1.02669	0.0157505	EXOSC8, CNOT8, CNOT6L, BTG1, PAPD7, PAPD5, PABPC1, TOB2, TOB1, DDX6	353	77	6910	2.54222	0.976776	0.0649813	18.4952
GOTERM_CC_DIRECT	GO:0043231~intracellular membrane-bounded organelle	38	3.90144	0.0158245	XPO1, USP3, GPBP1, CLTC, ITM2B, ACBD5, GLI1, IGF1R, APP, TRIM8, P4HA1, PCBP1, CASZ1, POU2F1, PEX13, VEZF1, RUNX1, GAPDH, TNRC6A, ATP11A, ATP1A1, GRHL1, DDX6, SAFB2, ATXN1, MEF2D, RAB11FIP3, TRIM33, FAM72B, GOLPH3, FAM72C, ZMIZ1, TMEM165, PTCH1, SIAH2, SMARCA2, PMEPA1, BARD1	836	558	18224	1.48452	0.999923	0.210908	20.9635
GOTERM_BP_DIRECT	GO:0008543~fibroblast growth factor receptor signaling pathway	10	1.02669	0.0158516	POLR2H, FIBP, POLR2L, FGF9, HNRNPF, PTBP1, SPRED2, SPRED1, HNRNPH1, HNRNPA1	801	82	16792	2.55656	1	0.386675	25.3004
GOTERM_BP_DIRECT	GO:0007049~cell cycle	19	1.95072	0.0159957	ZMYND11, CKS1B, ERF, PARD6B, E2F3, NASP, TP53, PIM1, ARF6, PRKCE, CDK5, DMTF1, PTP4A1, TLK1, USP22, LIN54, SIAH2, ING1, PRPF40A	801	217	16792	1.83554	1	0.38672	25.4997
GOTERM_BP_DIRECT	GO:0035690~cellular response to drug	9	0.924025	0.0164698	HSP90AB1, RAP2A, PPP1R9B, TP53, PPP1R12A, RAP1B, NFE2L2, REST, MYC	801	69	16792	2.73441	1	0.392916	26.1522
UP_SEQ_FEATURE	repeat:ANK 4	15	1.54004	0.0165432	CASKIN2, ABTB2, TANC1, RAI14, ANKRD10, NFKB1, ANKHD1, ANKRD17, ANKRD28, CDKN2C, KRIT1, ANKRD50, ANKRD11, PPP1R12A, HECTD1	873	170	20063	2.02779	1	0.609732	25.3589
GOTERM_MF_DIRECT	GO:0047485~protein N-terminus binding	11	1.12936	0.0167826	TAF11, TBL1XR1, TARBP2, NBN, PDCD10, ACTN4, TP53, ARF6, RBPJ, PPP1CC, NCOR2	803	97	16881	2.38399	1	0.191443	23.2004
UP_SEQ_FEATURE	domain:WH1	4	0.410678	0.0168781	ENAH, SPRED2, SPRED1, VASP	873	13	20063	7.07128	1	0.608513	25.8033
UP_SEQ_FEATURE	metal ion-binding site:Manganese 1; via carbonyl oxygen	4	0.410678	0.0168781	PHLPP1, PPM1D, PPM1B, PPTC7	873	13	20063	7.07128	1	0.608513	25.8033
UP_SEQ_FEATURE	repeat:ANK 16	4	0.410678	0.0168781	ANKRD17, ANKRD28, ANKRD50, ANKHD1	873	13	20063	7.07128	1	0.608513	25.8033
UP_SEQ_FEATURE	domain:ELM2	4	0.410678	0.0168781	RCOR3, RCOR1, TRERF1, RERE	873	13	20063	7.07128	1	0.608513	25.8033
UP_SEQ_FEATURE	compositionally biased region:Glu-rich	22	2.25873	0.0169464	ARGLU1, CREBRF, HSP90AA1, ROCK1, GOLIM4, HDGF, YTHDC1, TRERF1, SAFB2, ZFP91, EIF3A, YY1AP1, CHD7, BPTF, CGN, BCL11A, CASZ1, AATF, GNAS, RNF168, BAZ2A, ANO8	873	292	20063	1.7315	1	0.601573	25.8937
GOTERM_MF_DIRECT	GO:0070410~co-SMAD binding	4	0.410678	0.0170339	TRIM33, SMAD6, SMAD3, SMAD2	803	12	16881	7.00747	1	0.191648	23.5059
GOTERM_MF_DIRECT	GO:0050321~tau-protein kinase activity	4	0.410678	0.0170339	GSK3A, GSK3B, CDK5, MARK2	803	12	16881	7.00747	1	0.191648	23.5059
GOTERM_MF_DIRECT	GO:0043522~leucine zipper domain binding	4	0.410678	0.0170339	ATF4, AATF, PAWR, DDIT3	803	12	16881	7.00747	1	0.191648	23.5059
GOTERM_BP_DIRECT	GO:1990440~positive regulation of transcription from RNA polymerase II promoter in response to endoplasmic reticulum stress	4	0.410678	0.0171614	ATF4, ATF3, TP53, DDIT3	801	12	16792	6.98793	1	0.402898	27.0945
GOTERM_BP_DIRECT	GO:0022409~positive regulation of cell-cell adhesion	4	0.410678	0.0171614	MYO10, SMAD7, KIF26B, CITED2	801	12	16792	6.98793	1	0.402898	27.0945
GOTERM_BP_DIRECT	GO:0036499~PERK-mediated unfolded protein response	4	0.410678	0.0171614	ATF4, ATF3, NFE2L2, DDIT3	801	12	16792	6.98793	1	0.402898	27.0945
GOTERM_BP_DIRECT	GO:0030007~cellular potassium ion homeostasis	4	0.410678	0.0171614	ATP1B1, ATP1B3, CAMK2D, ATP1A1	801	12	16792	6.98793	1	0.402898	27.0945
SMART	SM00426:TEA	3	0.308008	0.0171671	TEAD4, TEAD1, TEAD2	560	4	10057	13.4692	0.995255	0.414372	20.7402
UP_KEYWORDS	Mitosis	20	2.05339	0.0172173	CSNK1A1, LZTS2, CCNK, PDS5B, ASUN, PAPD7, UBE2I, PAPD5, CLTC, CCNG2, WEE1, SMC4, RCC2, PHF13, CDCA2, FBXO5, KLHL21, PAFAH1B1, TPR, STAG1	878	262	20581	1.78937	0.998234	0.107026	21.2593
GOTERM_BP_DIRECT	GO:0034644~cellular response to UV	7	0.718686	0.0172863	ATF4, CASP9, YY1, CREBBP, TP53, MYC, PIK3R1	801	44	16792	3.33515	1	0.402462	27.2635
GOTERM_BP_DIRECT	GO:0006094~gluconeogenesis	7	0.718686	0.0172863	ALDOA, ATF4, ATF3, SLC25A10, PER2, CRY1, GAPDH	801	44	16792	3.33515	1	0.402462	27.2635
GOTERM_CC_DIRECT	GO:0042470~melanosome	11	1.12936	0.0173457	HSP90AB1, BSG, YWHAZ, HSP90AA1, STX3, ATP1B3, ATP1A1, CLTC, CD63, ITGB1, HSPA8	836	101	18224	2.37415	0.999969	0.223925	22.7463
SMART	SM00322:KH	7	0.718686	0.0173565	FUBP1, ANKRD17, KHDRBS3, HNRNPK, PCBP1, MEX3C, ANKHD1	560	38	10057	3.30822	0.995529	0.3885	20.945
KEGG_PATHWAY	hsa04270:Vascular smooth muscle contraction	13	1.3347	0.0176527	KCNMB4, ROCK1, ROCK2, PPP1CC, ARHGEF12, PRKCE, PPP1CB, PLCB3, GNAQ, PPP1R12A, GNAS, CALM2, CALM1	353	119	6910	2.13845	0.985317	0.071378	20.5012
GOTERM_MF_DIRECT	GO:0000287~magnesium ion binding	18	1.84805	0.0176734	IMPAD1, GCLC, CSNK1G2, STK11, SPHK1, WNK1, ATP11A, PPM1B, WEE1, MARK2, PKM, MAP3K5, PGP, ARF1, RPS6KA2, DYRK2, ABL1, CDC42BPB	803	204	16881	1.85492	1	0.19574	24.2783
KEGG_PATHWAY	hsa05016:Huntington's disease	18	1.84805	0.018125	POLR2H, POLR2L, RCOR1, CREB1, CREBBP, TP53, REST, DNAH2, CLTC, PLCB3, CASP3, SIN3A, HDAC2, SP1, CASP9, GNAQ, CREB3L2, DLG4	353	192	6910	1.83516	0.986898	0.0720169	20.9922
GOTERM_MF_DIRECT	GO:0044325~ion channel binding	12	1.23203	0.0185448	HSP90AB1, HSP90AA1, ACTN4, GOPC, CAMK2D, ACTN1, NEDD4L, YES1, HRC, CALM2, CTNNB1, CALM1	803	113	16881	2.23247	1	0.201983	25.3193
INTERPRO	IPR006536:HnRNP-L/PTB/hephaestus splicing factor	3	0.308008	0.0185489	HNRNPL, PTBP1, HNRNPLL	838	5	18559	13.2881	1	0.479403	26.3182
INTERPRO	IPR018501:DDT domain superfamily	3	0.308008	0.0185489	BAZ1B, BPTF, BAZ2A	838	5	18559	13.2881	1	0.479403	26.3182
INTERPRO	IPR000949:ELM2 domain	4	0.410678	0.0186235	RCOR3, RCOR1, TRERF1, RERE	838	13	18559	6.81439	1	0.471746	26.4094
SMART	SM00367:LRR_CC	5	0.513347	0.0187736	FBXL19, FBXL20, FBXL5, FBXL14, FBXL15	560	19	10057	4.72603	0.997138	0.386156	22.4616
UP_SEQ_FEATURE	domain:Guanylate kinase-like	5	0.513347	0.0188141	TJP1, MAGI3, MAGI1, CNKSR3, DLG4	873	24	20063	4.78785	1	0.632081	28.3238
UP_SEQ_FEATURE	domain:Tyrosine-protein phosphatase	8	0.821355	0.0191237	DUSP14, PTP4A1, PTPN4, DUSP16, DUSP10, DUSP8, PTPN12, DUSP6	873	63	20063	2.91831	1	0.630058	28.7193
GOTERM_BP_DIRECT	GO:0032147~activation of protein kinase activity	7	0.718686	0.0191669	SLC11A1, HMGB1, STK11, VEGFA, WNK1, ECT2, MARK2	801	45	16792	3.26103	1	0.432535	29.7631
GOTERM_BP_DIRECT	GO:0000226~microtubule cytoskeleton organization	9	0.924025	0.0193007	SS18, RNF19A, ATXN7, VAMP4, PAFAH1B1, TUBA1B, GAPDH, WEE1, MARK2	801	71	16792	2.65738	1	0.432033	29.9377
GOTERM_CC_DIRECT	GO:0016580~Sin3 complex	4	0.410678	0.0194227	SIN3A, ING2, HDAC2, PHF12	836	13	18224	6.7074	0.999991	0.242246	25.12
SMART	SM00256:FBOX	7	0.718686	0.0195792	FBXL19, FBXL20, FBXL5, FBXO33, FBXW11, FBXO11, FBXO7	560	39	10057	3.2234	0.997779	0.374998	23.3119
SMART	SM00133:S_TK_X	8	0.821355	0.0197295	SGK1, ROCK1, ROCK2, RPS6KA2, GRK5, PRKCE, CDC42BPB, DMPK	560	50	10057	2.87343	0.997882	0.355842	23.4695
UP_KEYWORDS	Protein kinase inhibitor	4	0.410678	0.0197404	CDKN1A, CDKN1B, WNK1, TRIB1	878	14	20581	6.69736	0.999309	0.119858	23.9962
SMART	SM00461:WH1	4	0.410678	0.0201576	ENAH, SPRED2, SPRED1, VASP	560	11	10057	6.53052	0.99815	0.342617	23.917
INTERPRO	IPR001452:Src homology-3 domain	18	1.84805	0.0202108	CASKIN2, TRIO, ABI1, VAV2, ARHGAP12, DOCK4, SH3BP4, TJP1, FNBP1L, FCHSD2, DLG4, PEX13, ABL1, CSK, YES1, PIK3R1, SH3GL1, MAP3K11	838	218	18559	1.82863	1	0.491026	28.3272
UP_SEQ_FEATURE	repeat:ANK 1	19	1.95072	0.0204856	GIT1, CASKIN2, ABTB2, TANC1, RAI14, ANKRD10, NFKB1, ANKHD1, ANKRD17, ANKRD28, ACAP3, NRARP, CDKN2C, ANKRD50, KRIT1, ANKRD11, PPP1R12A, BARD1, HECTD1	873	244	20063	1.78956	1	0.647704	30.4348
GOTERM_BP_DIRECT	GO:0045823~positive regulation of heart contraction	3	0.308008	0.0205911	GSK3A, ATP1A1, HRC	801	5	16792	12.5783	1	0.450525	31.6017
GOTERM_BP_DIRECT	GO:1901300~positive regulation of hydrogen peroxide-mediated programmed cell death	3	0.308008	0.0205911	PAWR, FOXO3, ABL1	801	5	16792	12.5783	1	0.450525	31.6017
GOTERM_BP_DIRECT	GO:0060509~Type I pneumocyte differentiation	3	0.308008	0.0205911	THRA, CREB1, NFIB	801	5	16792	12.5783	1	0.450525	31.6017
UP_KEYWORDS	Coated pit	7	0.718686	0.0207326	SH3BP4, APP, PICALM, LDLR, AAK1, CEMIP, CLTC	878	51	20581	3.21736	0.999523	0.123522	25.0481
UP_SEQ_FEATURE	domain:SH3	15	1.54004	0.0207371	CASKIN2, ABI1, ARHGAP12, DOCK4, SH3BP4, TJP1, FNBP1L, DLG4, PEX13, ABL1, YES1, CSK, PIK3R1, SH3GL1, MAP3K11	873	175	20063	1.96986	1	0.644497	30.7472
UP_SEQ_FEATURE	region of interest:RNA-binding RGG-box	4	0.410678	0.0207992	HNRNPK, HNRNPR, HNRNPA1, HNRNPU	873	14	20063	6.56619	1	0.638026	30.8242
INTERPRO	IPR016130:Protein-tyrosine phosphatase, active site	9	0.924025	0.0209233	CDC14A, PTPRF, DUSP14, PTPN4, DUSP16, DUSP10, DUSP8, MTMR4, PTPN12	838	76	18559	2.62264	1	0.494363	29.1727
UP_SEQ_FEATURE	domain:PH 2	6	0.616016	0.0211016	MYO10, SNTB1, TRIO, FGD6, FARP1, MPRIP	873	37	20063	3.72676	1	0.63596	31.1978
UP_SEQ_FEATURE	repeat:ANK 2	19	1.95072	0.0212671	GIT1, CASKIN2, ABTB2, TANC1, RAI14, ANKRD10, NFKB1, ANKHD1, ANKRD17, ANKRD28, ACAP3, NRARP, CDKN2C, ANKRD50, KRIT1, ANKRD11, PPP1R12A, BARD1, HECTD1	873	245	20063	1.78225	1	0.631581	31.4015
GOTERM_BP_DIRECT	GO:0097192~extrinsic apoptotic signaling pathway in absence of ligand	6	0.616016	0.0214234	CASP3, CASP9, GSK3A, GSK3B, FOXO3, BCL2L1	801	34	16792	3.69949	1	0.460989	32.6549
INTERPRO	IPR001849:Pleckstrin homology domain	21	2.15606	0.0214643	PHLPP1, ROCK1, ROCK2, TRIO, CYTH3, ARHGEF12, VAV2, FARP1, ARHGAP12, MPRIP, ARHGAP21, PRKD2, MYO10, GAB2, ACAP3, COL4A3BP, SOS1, SNTB1, SPTBN1, FGD6, CDC42BPB	838	271	18559	1.71617	1	0.494745	29.8083
GOTERM_BP_DIRECT	GO:2000273~positive regulation of receptor activity	4	0.410678	0.0215334	NCOA2, BAZ1B, PRKCE, CDK5	801	13	16792	6.4504	1	0.459927	32.793
GOTERM_BP_DIRECT	GO:0001829~trophectodermal cell differentiation	4	0.410678	0.0215334	SP3, SRF, JUNB, CITED2	801	13	16792	6.4504	1	0.459927	32.793
UP_SEQ_FEATURE	repeat:ANK 11	5	0.513347	0.0216466	ANKRD17, ANKRD28, ANKRD50, TANC1, ANKHD1	873	25	20063	4.59633	1	0.631016	31.8664
INTERPRO	IPR020422:Dual specificity phosphatase, subgroup, catalytic domain	6	0.616016	0.0218028	CDC14A, DUSP14, DUSP16, DUSP10, DUSP8, DUSP6	838	36	18559	3.69113	1	0.491895	30.2034
GOTERM_BP_DIRECT	GO:0043123~positive regulation of I-kappaB kinase/NF-kappaB signaling	15	1.54004	0.0218133	MTDH, VAPA, UBE2I, TERF2IP, PRKCE, ECT2, TAB2, CTNNB1, ANKRD17, TRIM8, PLK2, REL, RIPK2, ABL1, TMED7-TICAM2	801	161	16792	1.95315	1	0.461512	33.1431
BBID	26.cyclin-CDK_complexes	5	0.513347	0.021831	CDKN1A, CDKN1B, CDKN2C, CDK4, CDK5	31	15	388	4.17204	0.745516	0.745516	19.9684
KEGG_PATHWAY	hsa04144:Endocytosis	22	2.25873	0.0218349	GIT1, PARD6B, LDLR, SNX5, SMAD3, SMAD2, ARF6, CYTH3, CLTC, ARFGEF2, IGF1R, RAB11FIP3, ACAP3, ARF1, ARPC2, VPS35, NEDD4L, GRK5, RAB10, EHD1, HSPA8, SH3GL1	353	258	6910	1.66919	0.994658	0.0848631	24.7526
GOTERM_BP_DIRECT	GO:0006479~protein methylation	5	0.513347	0.0219708	PRMT1, METTL21A, GSPT1, BTG1, PCMTD1	801	23	16792	4.55735	1	0.461193	33.3394
GOTERM_BP_DIRECT	GO:0045444~fat cell differentiation	9	0.924025	0.0224625	CEBPD, SMAD6, GSK3B, ARID5B, NR4A2, FOXO1, METRNL, GRK5, TCF7L2	801	73	16792	2.58458	1	0.465944	33.9485
GOTERM_BP_DIRECT	GO:0009791~post-embryonic development	9	0.924025	0.0224625	IMPAD1, KMT2A, GNAQ, CSRNP1, ARID5B, NR4A2, AGO2, SMAD2, PLAGL2	801	73	16792	2.58458	1	0.465944	33.9485
KEGG_PATHWAY	hsa05221:Acute myeloid leukemia	8	0.821355	0.0226408	SOS1, PIM1, NFKB1, RUNX1, PIK3R3, MYC, TCF7L2, PIK3R1	353	56	6910	2.79644	0.995606	0.0864885	25.5473
KEGG_PATHWAY	hsa05223:Non-small cell lung cancer	8	0.821355	0.0226408	E2F3, CASP9, SOS1, TP53, FOXO3, PIK3R3, CDK4, PIK3R1	353	56	6910	2.79644	0.995606	0.0864885	25.5473
INTERPRO	IPR005818:Histone H1/H5	4	0.410678	0.0229225	H1F0, HIST1H1E, HP1BP3, KAT6B	838	14	18559	6.32765	1	0.501264	31.4953
UP_KEYWORDS	Glycogen metabolism	5	0.513347	0.0231895	PPP1R2, GSK3A, GSK3B, PPP1CC, PPP1CB	878	26	20581	4.50784	0.999809	0.135107	27.595
BIOCARTA	h_calcineurinPathway:Effects of calcineurin in Keratinocyte Differentiation	6	0.616016	0.0231943	CDKN1A, SP1, GNAQ, SP3, CALM2, CALM1	148	19	1625	3.46728	0.995472	0.834565	25.9821
GOTERM_BP_DIRECT	GO:0038095~Fc-epsilon receptor signaling pathway	16	1.64271	0.023208	PPP3R1, NFKB1, SKP1, VAV2, TAB2, FOS, GAB2, PSMB1, MAP3K1, SOS1, PSME4, FBXW11, PIK3R1, CALM2, CUL1, CALM1	801	178	16792	1.88439	1	0.474336	34.8621
GOTERM_CC_DIRECT	GO:0010008~endosome membrane	16	1.64271	0.0232692	LDLR, GOLIM4, CD164, ITM2B, CD63, TAB2, ZNRF2, KIF13A, SLC11A1, UBE2D3, TMEM165, TBC1D5, VPS35, EHD1, PMEPA1, TMED7-TICAM2	836	185	18224	1.88532	0.999999	0.277645	29.3372
UP_SEQ_FEATURE	domain:PH 1	6	0.616016	0.023456	MYO10, SNTB1, TRIO, FGD6, FARP1, MPRIP	873	38	20063	3.62869	1	0.653867	34.0422
GOTERM_BP_DIRECT	GO:0071902~positive regulation of protein serine/threonine kinase activity	6	0.616016	0.0240438	HSP90AB1, SPRY2, PDCD10, STK11, CALM2, CALM1	801	35	16792	3.59379	1	0.483771	35.8721
BIOCARTA	h_p27Pathway:Regulation of p27 Phosphorylation during Cell Cycle Progression	5	0.513347	0.024052	CKS1B, CDKN1B, UBE2M, SKP1, CUL1	148	13	1625	4.22297	0.996301	0.753377	26.811
INTERPRO	IPR014352:FERM/acyl-CoA-binding protein, 3-helical bundle	7	0.718686	0.0242694	MYO10, EPB41L1, KRIT1, PTPN4, MYLIP, FARP1, ACBD5	838	50	18559	3.10055	1	0.513399	33.0195
GOTERM_MF_DIRECT	GO:0004713~protein tyrosine kinase activity	13	1.3347	0.0245587	IGF1R, HSP90AA1, BAZ1B, FGF9, DYRK1A, AXL, DYRK2, ABL1, YES1, CUX1, CSK, WEE1, MAP3K11	803	133	16881	2.05482	1	0.256039	32.1459
BIOCARTA	h_vipPathway:Neuropeptides VIP and PACAP inhibit the apoptosis of activated T cells	7	0.718686	0.0248362	GNAQ, MAP3K1, PRKAR1A, NFKB1, MYC, CALM2, CALM1	148	26	1625	2.95608	0.996925	0.685538	27.5614
GOTERM_CC_DIRECT	GO:0071013~catalytic step 2 spliceosome	10	1.02669	0.0249909	HNRNPK, HNRNPF, HNRNPA2B1, SYNCRIP, PABPC1, HNRNPH1, DDX5, HNRNPR, HNRNPA1, HNRNPU	836	92	18224	2.36946	1	0.289414	31.1523
KEGG_PATHWAY	hsa04141:Protein processing in endoplasmic reticulum	16	1.64271	0.0250322	HSP90AB1, RAD23B, HSP90AA1, MAN1A2, RRBP1, MAN1A1, SKP1, DDIT3, STT3B, HSPH1, MAP3K5, UBE2D3, ATF4, NFE2L2, HSPA8, CUL1	353	169	6910	1.85326	0.997541	0.0937992	27.8602
GOTERM_MF_DIRECT	GO:0003725~double-stranded RNA binding	8	0.821355	0.0250332	HSP90AB1, HMGB1, TARBP2, MTDH, AGO2, ACTN1, CLTC, TUBA1B	803	61	16881	2.75704	1	0.257429	32.6588
KEGG_PATHWAY	hsa04918:Thyroid hormone synthesis	9	0.924025	0.0250875	ATP1B1, ATF4, PLCB3, ATP1B3, GNAQ, CREB1, CREB3L2, ATP1A1, GNAS	353	70	6910	2.51679	0.997574	0.0925551	27.9128
UP_SEQ_FEATURE	repeat:ANK 13	4	0.410678	0.0251755	ANKRD17, ANKRD28, ANKRD50, ANKHD1	873	15	20063	6.12845	1	0.673263	36.0491
UP_SEQ_FEATURE	repeat:ANK 15	4	0.410678	0.0251755	ANKRD17, ANKRD28, ANKRD50, ANKHD1	873	15	20063	6.12845	1	0.673263	36.0491
UP_SEQ_FEATURE	repeat:ANK 14	4	0.410678	0.0251755	ANKRD17, ANKRD28, ANKRD50, ANKHD1	873	15	20063	6.12845	1	0.673263	36.0491
UP_SEQ_FEATURE	short sequence motif:PP1-binding motif	3	0.308008	0.0251871	PPP1R9B, CDCA2, PPP1R10	873	6	20063	11.4908	1	0.66672	36.0624
UP_SEQ_FEATURE	domain:MADS-box	3	0.308008	0.0251871	MEF2D, MEF2A, SRF	873	6	20063	11.4908	1	0.66672	36.0624
UP_SEQ_FEATURE	domain:DDT	3	0.308008	0.0251871	BAZ1B, BPTF, BAZ2A	873	6	20063	11.4908	1	0.66672	36.0624
UP_SEQ_FEATURE	region of interest:Interaction with SIN3A	3	0.308008	0.0251871	SAP30, PHF12, REST	873	6	20063	11.4908	1	0.66672	36.0624
UP_SEQ_FEATURE	compositionally biased region:Poly-Glu	34	3.49076	0.0252532	RTN4, TNRC18, BBX, PHF23, NAP1L4, ACBD5, PHIP, CHIC2, MAP3K1, SEC16A, FRAT2, TPR, DCAF16, CHD4, INO80B, CHD3, BRD2, MAGI3, CREBBP, GSE1, FARP1, WEE1, DDIT3, HNRNPU, PANK2, BAZ1B, TRIM33, MLEC, SLAIN2, FNBP4, AAMP, KAT6B, SMARCA2, ATAD2B	873	531	20063	1.47152	1	0.66109	36.1384
GOTERM_BP_DIRECT	GO:0032092~positive regulation of protein binding	8	0.821355	0.0253683	HSP90AB1, DACT1, PLK2, AKTIP, KRIT1, GSK3B, CDK5, TCF7L2	801	61	16792	2.74935	1	0.499705	37.4424
GOTERM_BP_DIRECT	GO:0030866~cortical actin cytoskeleton organization	5	0.513347	0.0253976	EPB41L1, ROCK1, ROCK2, ARF6, CDK5	801	24	16792	4.36746	1	0.497374	37.4767
GOTERM_BP_DIRECT	GO:0031146~SCF-dependent proteasomal ubiquitin-dependent protein catabolic process	5	0.513347	0.0253976	FBXL5, SKP1, FBXL15, FBXW11, CUL1	801	24	16792	4.36746	1	0.497374	37.4767
GOTERM_BP_DIRECT	GO:0030511~positive regulation of transforming growth factor beta receptor signaling pathway	5	0.513347	0.0253976	HSP90AB1, ING2, STK11, TGFBR3, CITED2	801	24	16792	4.36746	1	0.497374	37.4767
GOTERM_BP_DIRECT	GO:0048041~focal adhesion assembly	5	0.513347	0.0253976	RCC2, LAMA5, ACTN1, ITGA2, WHAMM	801	24	16792	4.36746	1	0.497374	37.4767
GOTERM_BP_DIRECT	GO:0030010~establishment of cell polarity	5	0.513347	0.0253976	STK11, RICTOR, WEE1, KIF26B, MARK2	801	24	16792	4.36746	1	0.497374	37.4767
KEGG_PATHWAY	hsa04961:Endocrine and other factor-regulated calcium reabsorption	7	0.718686	0.0254234	ATP1B1, PLCB3, ATP1B3, GNAQ, ATP1A1, GNAS, CLTC	353	45	6910	3.04501	0.997764	0.0923326	28.2321
GOTERM_CC_DIRECT	GO:0036464~cytoplasmic ribonucleoprotein granule	5	0.513347	0.025696	TUBB, ROCK2, PABPC1, NCL, HNRNPU	836	25	18224	4.35981	1	0.290803	31.883
KEGG_PATHWAY	hsa04550:Signaling pathways regulating pluripotency of stem cells	14	1.43737	0.0257275	IGF1R, PCGF2, IL6ST, GSK3B, BMPR2, SMAD3, SMAD2, SKIL, REST, AXIN2, PIK3R3, MYC, PIK3R1, CTNNB1	353	140	6910	1.95751	0.997924	0.0920074	28.52
GOTERM_MF_DIRECT	GO:0031996~thioesterase binding	4	0.410678	0.0262634	ARF6, TRAF4, CALM2, CALM1	803	14	16881	6.0064	1	0.265419	33.9719
GOTERM_MF_DIRECT	GO:0030955~potassium ion binding	4	0.410678	0.0262634	PKM, HDAC4, ATP1B1, ATP1A1	803	14	16881	6.0064	1	0.265419	33.9719
GOTERM_CC_DIRECT	GO:0000151~ubiquitin ligase complex	11	1.12936	0.0263698	RNF19A, FBXL5, RNF11, RNF168, DYRK2, RNF19B, FBXW11, HSPA8, FBXO11, BARD1, FBXO7	836	108	18224	2.22027	1	0.29184	32.5745
GOTERM_BP_DIRECT	GO:1900153~positive regulation of nuclear-transcribed mRNA catabolic process, deadenylation-dependent decay	4	0.410678	0.0264548	ZFP36L1, AGO2, PABPC1, TOB1	801	14	16792	5.98966	1	0.509009	38.7033
GOTERM_BP_DIRECT	GO:0016578~histone deubiquitination	4	0.410678	0.0264548	USP3, ATXN7, USP22, USP34	801	14	16792	5.98966	1	0.509009	38.7033
KEGG_PATHWAY	hsa04750:Inflammatory mediator regulation of TRP channels	11	1.12936	0.0268998	PLCB3, GNAQ, CAMK2D, GNAS, PRKCE, PIK3R3, PPP1CC, PPP1CB, PIK3R1, CALM2, CALM1	353	98	6910	2.1972	0.998439	0.0946414	29.6201
INTERPRO	IPR002100:Transcription factor, MADS-box	3	0.308008	0.0269984	MEF2D, MEF2A, SRF	838	6	18559	11.0734	1	0.543695	36.0108
INTERPRO	IPR002087:Anti-proliferative protein	3	0.308008	0.0269984	BTG1, TOB2, TOB1	838	6	18559	11.0734	1	0.543695	36.0108
KEGG_PATHWAY	hsa05218:Melanoma	9	0.924025	0.0270686	IGF1R, CDKN1A, E2F3, FGF9, TP53, PDGFC, PIK3R3, CDK4, PIK3R1	353	71	6910	2.48135	0.998502	0.0938412	29.7773
KEGG_PATHWAY	hsa04964:Proximal tubule bicarbonate reclamation	5	0.513347	0.0271798	ATP1B1, ATP1B3, SLC25A10, GLUD1, ATP1A1	353	23	6910	4.25545	0.998542	0.0928742	29.8805
GOTERM_BP_DIRECT	GO:0006977~DNA damage response, signal transduction by p53 class mediator resulting in cell cycle arrest	8	0.821355	0.0274652	CDKN1A, PRMT1, CDKN1B, CNOT8, PLK2, CNOT6L, TP53, SOX4	801	62	16792	2.70501	1	0.519608	39.8543
SMART	SM00571:DDT	3	0.308008	0.0275653	BAZ1B, BPTF, BAZ2A	560	5	10057	10.7754	0.999823	0.417152	31.2855
GOTERM_BP_DIRECT	GO:0006511~ubiquitin-dependent protein catabolic process	16	1.64271	0.0276366	USP3, USP1, UBE2I, SKP1, UBE2H, UBE2D3, UBE2K, USP38, RNF168, USP22, SIAH2, USP34, USP25, CUL1, FBXO11, FBXO7	801	182	16792	1.84297	1	0.51911	40.0476
UP_SEQ_FEATURE	zinc finger region:C2H2-type 1	35	3.59343	0.0277704	ZNF276, ZBTB34, ZNF580, ZNF639, ZNF367, ZNF250, REST, ZBTB18, GLI1, ZFP91, OVOL2, BCL11A, CASZ1, PATZ1, VEZF1, PLAGL2, EGR1, ZBTB7B, PLAG1, ZBTB7A, IKZF2, KLF12, RREB1, KLF13, KLF10, YY1, ZHX1, TRERF1, ZBTB25, SP1, SP3, HIVEP2, ZBTB5, ZBTB2, HIVEP1	873	554	20063	1.45191	1	0.68979	38.969
GOTERM_CC_DIRECT	GO:0035068~micro-ribonucleoprotein complex	3	0.308008	0.0278121	TARBP2, AGO2, TNRC6A	836	6	18224	10.8995	1	0.299863	34.0327
INTERPRO	IPR017884:SANT domain	5	0.513347	0.0278508	RCOR3, RCOR1, TRERF1, NCOR2, RERE	838	26	18559	4.259	1	0.547115	36.9192
INTERPRO	IPR023313:Ubiquitin-conjugating enzyme, active site	5	0.513347	0.0278508	UBE2D3, UBE2K, UBE2M, UBE2I, UBE2H	838	26	18559	4.259	1	0.547115	36.9192
GOTERM_CC_DIRECT	GO:0005783~endoplasmic reticulum	51	5.23614	0.0279024	RTN4, ATL2, VAPA, UVRAG, SYNCRIP, SGMS1, FOS, P4HA1, ANP32A, DLG4, CREB3L2, ELOVL6, AGPAT1, VCPIP1, MAN1A2, PGAP1, SMIM14, TP53, STIM2, ERLIN1, MAN1A1, PRKCE, HNRNPR, UFL1, ZDHHC14, MLEC, CEMIP, RNF139, USP25, TMED7-TICAM2, CNBP, MTDH, LRBA, ABI1, EXTL2, STT3B, TMEM129, SLC30A1, POU2F1, APMAP, ACSL3, ARL6IP5, MSMO1, RRBP1, ATP11A, ATP1A1, FURIN, PTP4A1, KIAA0922, TMTC2, ABL1	836	828	18224	1.34269	1	0.295454	34.123
GOTERM_BP_DIRECT	GO:0001764~neuron migration	11	1.12936	0.0280166	HSP90AA1, AXL, NR4A2, PEX13, PAFAH1B1, PCM1, CDK5, SRF, CTNNB1, DDIT4, MARK2	801	105	16792	2.19621	1	0.521291	40.4738
UP_SEQ_FEATURE	metal ion-binding site:Manganese 1	5	0.513347	0.0280563	PHLPP1, PPM1D, ACACA, PPM1B, PPTC7	873	27	20063	4.25587	1	0.687246	39.2829
UP_SEQ_FEATURE	DNA-binding region:ETS	5	0.513347	0.0280563	ERF, ELF2, ETS2, ETV5, ETV4	873	27	20063	4.25587	1	0.687246	39.2829
UP_SEQ_FEATURE	metal ion-binding site:Manganese 2	5	0.513347	0.0280563	PHLPP1, PPM1D, ACACA, PPM1B, PPTC7	873	27	20063	4.25587	1	0.687246	39.2829
GOTERM_BP_DIRECT	GO:0007254~JNK cascade	7	0.718686	0.0280739	MAP4K3, MAP3K5, DUSP10, RIPK2, TAB2, TRIB1, MAP3K11	801	49	16792	2.99483	1	0.51934	40.5378
GOTERM_BP_DIRECT	GO:0035914~skeletal muscle cell differentiation	7	0.718686	0.0280739	EGR1, MEF2D, SAP30, FOS, ATF3, EEF2, CITED2	801	49	16792	2.99483	1	0.51934	40.5378
GOTERM_CC_DIRECT	GO:0005681~spliceosomal complex	10	1.02669	0.0282561	SRSF2, HNRNPH3, U2AF2, HNRNPA2B1, HNRNPDL, IVNS1ABP, HNRNPR, WBP4, HNRNPA1, HSPA8	836	94	18224	2.31905	1	0.293524	34.4757
BIOCARTA	h_gpcrPathway:Signaling Pathway from G-Protein Families	8	0.821355	0.028666	FOS, GNAQ, GNB1, CREB1, PRKAR1A, GNAS, CALM2, CALM1	148	34	1625	2.58347	0.998756	0.672059	31.1253
BIOCARTA	h_tertPathway:Overview of telomerase protein component gene hTert Transcriptional Regulation	4	0.410678	0.0289196	SP1, SP3, TP53, MYC	148	8	1625	5.48986	0.998829	0.618722	31.3555
GOTERM_BP_DIRECT	GO:2000134~negative regulation of G1/S transition of mitotic cell cycle	5	0.513347	0.0291281	JADE1, CDKN1A, DACT1, CTDSP2, FBXO7	801	25	16792	4.19276	1	0.529895	41.7042
GOTERM_MF_DIRECT	GO:0019903~protein phosphatase binding	8	0.821355	0.0292911	MAP3K5, HSP90AA1, CDKN1B, DLG4, TP53, CSK, PIK3R1, CTNNB1	803	63	16881	2.66951	1	0.288362	37.1022
GOTERM_MF_DIRECT	GO:0032050~clathrin heavy chain binding	3	0.308008	0.0297643	PICALM, LDLR, CEMIP	803	6	16881	10.5112	1	0.289256	37.5788
GOTERM_BP_DIRECT	GO:0060136~embryonic process involved in female pregnancy	3	0.308008	0.02992	SP3, JUNB, CITED2	801	6	16792	10.4819	1	0.536915	42.5662
GOTERM_BP_DIRECT	GO:0060613~fat pad development	3	0.308008	0.02992	TBL1XR1, ARID5B, ARRDC3	801	6	16792	10.4819	1	0.536915	42.5662
GOTERM_BP_DIRECT	GO:0010659~cardiac muscle cell apoptotic process	3	0.308008	0.02992	HSP90AA1, RPS6KA2, GNB1	801	6	16792	10.4819	1	0.536915	42.5662
GOTERM_BP_DIRECT	GO:0061157~mRNA destabilization	3	0.308008	0.02992	CNOT6L, PUM1, HNRNPR	801	6	16792	10.4819	1	0.536915	42.5662
GOTERM_BP_DIRECT	GO:0060770~negative regulation of epithelial cell proliferation involved in prostate gland development	3	0.308008	0.02992	CDKN1B, STK11, WDR77	801	6	16792	10.4819	1	0.536915	42.5662
GOTERM_BP_DIRECT	GO:0060789~hair follicle placode formation	3	0.308008	0.02992	HDAC2, GNAS, CTNNB1	801	6	16792	10.4819	1	0.536915	42.5662
GOTERM_BP_DIRECT	GO:0035556~intracellular signal transduction	29	2.97741	0.0303456	ARFGEF2, RGL2, PLCB3, MC1R, ANP32A, TLK1, MAGI3, SGK1, SPSB1, NUDT4, PLXNB1, SPHK1, WNK1, SMAD2, PRKCE, ARHGEF12, ECT2, MARK2, MAP4K3, SS18, PRKD2, MAP4K4, PDZD8, RPS6KA2, GSK3B, WSB2, PRKAR1A, TGFBR3, CDC42BPB	801	403	16792	1.50856	1	0.539381	43.0245
GOTERM_MF_DIRECT	GO:0003924~GTPase activity	19	1.95072	0.0305574	RAP2A, ATL2, EEF2, ARF6, NOA1, RND3, TUBB, GSPT1, GNAQ, ARF1, GNB2, GNB1, ARF4, TBCC, RRAS, GNAS, RAP1B, RAB10, TUBA1B	803	234	16881	1.70695	1	0.292739	38.3699
UP_KEYWORDS	Protein transport	37	3.79877	0.0309233	ZFAND6, COPZ2, XPO1, SNX5, ARF6, NAPA, ARFGEF2, KIF13A, ANKRD50, SEC16A, GOPC, TBC1D5, RAB24, VPS35, PEX13, RAB26, TPR, EHD1, TNPO1, PIK3R1, ACTN4, RRBP1, NASP, PGAP1, CD63, ECT2, ATG3, AKTIP, ARF1, GOLPH3, ARF4, DENND4C, BET1L, KPNA4, RAB10, XPO7, TMED7-TICAM2	878	610	20581	1.42182	0.99999	0.173939	35.0977
INTERPRO	IPR001202:WW domain	7	0.718686	0.0313349	MAGI3, MAGI1, FNBP4, NEDD4L, WBP4, ARHGAP12, PRPF40A	838	53	18559	2.92505	1	0.582639	40.5074
KEGG_PATHWAY	hsa04971:Gastric acid secretion	9	0.924025	0.0313516	ATP1B1, PLCB3, ATP1B3, GNAQ, CAMK2D, ATP1A1, GNAS, CALM2, CALM1	353	73	6910	2.41336	0.999474	0.105078	33.6569
GOTERM_MF_DIRECT	GO:0043130~ubiquitin binding	9	0.924025	0.0314779	CKS1B, USPL1, PER2, SMAD3, RNF168, DYRK2, USP25, CRY1, FBXO7	803	78	16881	2.42566	1	0.297145	39.2763
BBID	159.14-3-3_Apoptosis	3	0.308008	0.03149	MAP3K5, MAP3K1, BCL2L1	31	4	388	9.3871	0.862452	0.629125	27.5948
GOTERM_MF_DIRECT	GO:0008266~poly(U) RNA binding	4	0.410678	0.0316958	ATXN1, MSI2, PABPC1, HNRNPH1	803	15	16881	5.60598	1	0.29588	39.489
GOTERM_BP_DIRECT	GO:0006309~apoptotic DNA fragmentation	4	0.410678	0.0319237	H1F0, HMGB1, CASP3, HMGB2	801	15	16792	5.59035	1	0.555211	44.6937
GOTERM_BP_DIRECT	GO:0002437~inflammatory response to antigenic stimulus	4	0.410678	0.0319237	HMGB1, HMGB2, RBPJ, KDM6B	801	15	16792	5.59035	1	0.555211	44.6937
GOTERM_BP_DIRECT	GO:0030512~negative regulation of transforming growth factor beta receptor signaling pathway	8	0.821355	0.0320053	SMAD7, SMAD6, SMAD3, TGFBR3, SMAD2, SKIL, PMEPA1, MTMR4	801	64	16792	2.62047	1	0.553507	44.7787
COG_ONTOLOGY	Chromatin structure and dynamics	4	0.410678	0.0321018	SMARCD3, PHF21A, CIC, DIDO1	92	16	2026	5.50543	0.557675	0.557675	23.258
SMART	SM01189:SM01189	4	0.410678	0.0321704	RCOR3, RCOR1, TRERF1, RERE	560	13	10057	5.52582	0.999959	0.448083	35.5274
SMART	SM00526:H15	4	0.410678	0.0321704	H1F0, HIST1H1E, HP1BP3, KAT6B	560	13	10057	5.52582	0.999959	0.448083	35.5274
GOTERM_MF_DIRECT	GO:0003697~single-stranded DNA binding	10	1.02669	0.0324656	FUBP1, RAD23B, HMGB1, CNBP, HMGB2, SSBP2, HNRNPK, PCBP1, HNRNPDL, HNRNPA1	803	93	16881	2.26047	1	0.29896	40.235
INTERPRO	IPR017855:SMAD domain-like	4	0.410678	0.0329908	SMAD7, SMAD6, SMAD3, SMAD2	838	16	18559	5.53669	1	0.594073	42.1449
GOTERM_BP_DIRECT	GO:0000381~regulation of alternative mRNA splicing, via spliceosome	6	0.616016	0.0331077	HNRNPL, SRSF2, TRA2B, DYRK1A, PTBP1, DDX5	801	38	16792	3.31007	1	0.563309	45.9155
GOTERM_BP_DIRECT	GO:2001237~negative regulation of extrinsic apoptotic signaling pathway	6	0.616016	0.0331077	PHIP, ZMYND11, GCLC, SIAH2, SGMS1, TCF7L2	801	38	16792	3.31007	1	0.563309	45.9155
GOTERM_BP_DIRECT	GO:0001958~endochondral ossification	5	0.513347	0.033166	MEF2D, IMPAD1, NAB2, NAB1, GNAS	801	26	16792	4.0315	1	0.561345	45.9751
COG_ONTOLOGY	Cell division and chromosome partitioning	11	1.12936	0.0337407	ZFC3H1, KIF13A, RAB11FIP3, CCNI, ROCK2, BFSP1, MNT, PIK3R3, PIK3R1, MTUS1, STAG1	92	117	2026	2.07042	0.576023	0.348865	24.3059
UP_KEYWORDS	Endocytosis	11	1.12936	0.0340334	SH3BP4, APP, PICALM, LDLR, FNBP1L, SNX5, AAK1, BCL2L1, ABL1, ESYT2, SH3GL1	878	121	20581	2.13098	0.999997	0.187134	37.9064
UP_KEYWORDS	ANK repeat	19	1.95072	0.0341824	GIT1, CASKIN2, ABTB2, TANC1, RAI14, ANKRD10, NFKB1, ANKHD1, ANKRD17, ANKRD28, ACAP3, NRARP, CDKN2C, ANKRD50, KRIT1, ANKRD11, PPP1R12A, BARD1, HECTD1	878	264	20581	1.68703	0.999997	0.185153	38.038
UP_SEQ_FEATURE	active site:Glycyl thioester intermediate	8	0.821355	0.0342492	UBE2D3, UBE2K, UBE2M, UBE2I, NEDD4L, UBE2H, ATG3, HECTD1	873	71	20063	2.58948	1	0.753229	45.7202
UP_SEQ_FEATURE	DNA-binding region:H-T-H motif winged-type	3	0.308008	0.0342576	RFX7, RFX3, RFX2	873	7	20063	9.84929	1	0.747492	45.7284
UP_SEQ_FEATURE	repeat:ANK 25	3	0.308008	0.0342576	ANKRD17, ANKRD28, ANKHD1	873	7	20063	9.84929	1	0.747492	45.7284
UP_SEQ_FEATURE	cross-link:Glycyl lysine isopeptide (Lys-Gly) (interchain with G-Cter in SUMO); alternate	3	0.308008	0.0342576	MEF2D, MEF2A, SP3	873	7	20063	9.84929	1	0.747492	45.7284
GOTERM_CC_DIRECT	GO:0070062~extracellular exosome	149	15.2977	0.0344453	ATP1B1, SLC44A1, ATP1B3, IL6ST, CTNNB1, APP, NUDCD2, H2AFV, RRAS, PDGFC, RPL12, BSG, PTPRF, ACTN4, RREB1, STK24, HNRNPA2B1, PTBP1, ACTN1, EEF2, SKP1, MYH9, PPP1CB, ST13, SPAG9, RND3, FNBP1L, SERBP1, SLC38A1, RAB10, ALDOA, STK11, BROX, NAPA, ARF6, EXTL2, ITGB1, RPS25, ALCAM, HNRNPL, TUBB, UBE2D3, HNRNPK, NAA50, PSMB1, RPL7, ARPC2, HNRNPD, RNF11, HSPE1, PABPC1, ARL6IP5, FH, HIST2H3A, PARD6B, FIBP, …	836	2811	18224	1.15548	1	0.3406	40.3686
GOTERM_BP_DIRECT	GO:0008360~regulation of cell shape	13	1.3347	0.0353417	CSNK1A1, ALDOA, PLXNB1, CSNK1G2, MYH9, PHIP, MYO10, CSNK1E, VEGFA, CDC42EP4, FGD6, CDC42EP3, PRPF40A	801	140	16792	1.94664	1	0.582221	48.1518
UP_SEQ_FEATURE	repeat:ANK 10	5	0.513347	0.0354809	ANKRD17, ANKRD28, ANKRD50, TANC1, ANKHD1	873	29	20063	3.96236	1	0.754137	46.9212
INTERPRO	IPR000418:Ets domain	5	0.513347	0.0355508	ERF, ELF2, ETS2, ETV5, ETV4	838	28	18559	3.95478	1	0.614407	44.5933
GOTERM_CC_DIRECT	GO:0031234~extrinsic component of cytoplasmic side of plasma membrane	8	0.821355	0.0356241	SNX5, DLG4, CYTH3, ABL1, YES1, ESYT2, CSK, FARP1	836	68	18224	2.56459	1	0.344585	41.4333
GOTERM_MF_DIRECT	GO:0004843~thiol-dependent ubiquitin-specific protease activity	9	0.924025	0.0358731	OTUD4, USP3, COPS5, USP1, USP38, USP22, USP25, USP34, VCPIP1	803	80	16881	2.36502	1	0.321949	43.4347
SMART	SM00667:LisH	5	0.513347	0.0360187	TBL1XR1, RANBP9, SSBP2, PAFAH1B1, KIAA1468	560	23	10057	3.90411	0.999988	0.467265	38.8848
GOTERM_BP_DIRECT	GO:0000079~regulation of cyclin-dependent protein serine/threonine kinase activity	6	0.616016	0.0365416	CCNE2, CCNK, CDKN1A, CDKN1B, CDKN2C, CCNY	801	39	16792	3.2252	1	0.592042	49.3166
INTERPRO	IPR006903:RNA polymerase II-binding domain	3	0.308008	0.0366814	PCF11, SCAF4, RPRD2	838	7	18559	9.49148	1	0.618702	45.6433
GOTERM_BP_DIRECT	GO:0038061~NIK/NF-kappaB signaling	8	0.821355	0.0370215	PSMB1, REL, UBE2M, NFKB1, PSME4, SKP1, FBXW11, CUL1	801	66	16792	2.54107	1	0.594321	49.7755
GOTERM_MF_DIRECT	GO:0017049~GTP-Rho binding	4	0.410678	0.0376671	ROCK1, CDC42EP4, CDC42EP3, WHAMM	803	16	16881	5.2556	1	0.332083	45.0541
GOTERM_CC_DIRECT	GO:0042788~polysomal ribosome	3	0.308008	0.037769	EEF2, LARP4B, NUFIP2	836	7	18224	9.34245	1	0.355833	43.3254
GOTERM_BP_DIRECT	GO:0031396~regulation of protein ubiquitination	4	0.410678	0.0379342	HSP90AB1, HSP90AA1, RNF139, SIAH2	801	16	16792	5.24095	1	0.600844	50.6375
GOTERM_BP_DIRECT	GO:2001234~negative regulation of apoptotic signaling pathway	4	0.410678	0.0379342	PCGF2, NR4A2, MNT, CTNNB1	801	16	16792	5.24095	1	0.600844	50.6375
GOTERM_BP_DIRECT	GO:0001525~angiogenesis	18	1.84805	0.0382964	PDCD10, FGF9, APOLD1, MYH9, VAV2, UBP1, NCL, SHB, PRKD2, OVOL2, HEY1, ANG, LAMA5, KRIT1, VEGFA, AAMP, RBPJ, VEZF1	801	223	16792	1.69214	1	0.601841	50.9756
INTERPRO	IPR013761:Sterile alpha motif/pointed domain	11	1.12936	0.0387166	CASKIN2, MAP3K5, SAMD5, SAMD10, ETS2, SAMD11, CNKSR3, STIM2, SGMS1, UBP1, PHC2	838	117	18559	2.08218	1	0.631665	47.4866
INTERPRO	IPR000608:Ubiquitin-conjugating enzyme, E2	6	0.616016	0.0395201	UBE2D3, AKTIP, UBE2K, UBE2M, UBE2I, UBE2H	838	42	18559	3.16383	1	0.632232	48.1981
UP_SEQ_FEATURE	domain:PDZ 3	5	0.513347	0.0395789	TJP1, MAGI3, MAGI1, CNKSR3, DLG4	873	30	20063	3.83028	1	0.786269	50.7393
INTERPRO	IPR016135:Ubiquitin-conjugating enzyme/RWD-like	7	0.718686	0.0396212	UBE2D3, AKTIP, UBE2K, UBE2M, RWDD1, UBE2I, UBE2H	838	56	18559	2.76835	1	0.626184	48.2869
SMART	SM00432:MADS	3	0.308008	0.0398427	MEF2D, MEF2A, SRF	560	6	10057	8.97946	0.999997	0.483784	42.0601
SMART	SM00099:btg1	3	0.308008	0.0398427	BTG1, TOB2, TOB1	560	6	10057	8.97946	0.999997	0.483784	42.0601
UP_KEYWORDS	Myristate	15	1.54004	0.0399104	SLC44A1, GOLIM4, PPP3R1, ARF6, PPM1B, ZNRF1, ZNRF2, ARF1, CCNY, ARF4, PCMTD1, RNF11, YES1, ABL1, TMED7-TICAM2	878	195	20581	1.80314	1	0.210194	42.9083
GOTERM_BP_DIRECT	GO:0045184~establishment of protein localization	6	0.616016	0.0401864	CORO1C, RAP2A, RCC2, DLG4, ITGA2, ABL1	801	40	16792	3.14457	1	0.617347	52.7049
GOTERM_MF_DIRECT	GO:0034046~poly(G) binding	3	0.308008	0.0403748	ATXN1, HNRNPDL, HNRNPU	803	7	16881	9.00961	1	0.348339	47.4165
GOTERM_MF_DIRECT	GO:0001222~transcription corepressor binding	3	0.308008	0.0403748	NR1D1, HDGF, PHF12	803	7	16881	9.00961	1	0.348339	47.4165
GOTERM_BP_DIRECT	GO:2001014~regulation of skeletal muscle cell differentiation	3	0.308008	0.0405824	DDX17, NR1D2, DDX5	801	7	16792	8.98448	1	0.618501	53.0599
GOTERM_BP_DIRECT	GO:0003183~mitral valve morphogenesis	3	0.308008	0.0405824	SMAD6, BMPR2, SOX4	801	7	16792	8.98448	1	0.618501	53.0599
GOTERM_BP_DIRECT	GO:0046826~negative regulation of protein export from nucleus	3	0.308008	0.0405824	SOX4, CDK5, BARD1	801	7	16792	8.98448	1	0.618501	53.0599
GOTERM_BP_DIRECT	GO:1903140~regulation of establishment of endothelial barrier	3	0.308008	0.0405824	ROCK1, ROCK2, PPP1R12A	801	7	16792	8.98448	1	0.618501	53.0599
GOTERM_BP_DIRECT	GO:0051683~establishment of Golgi localization	3	0.308008	0.0405824	ARHGAP21, YWHAZ, PDCD10	801	7	16792	8.98448	1	0.618501	53.0599
GOTERM_BP_DIRECT	GO:0010669~epithelial structure maintenance	3	0.308008	0.0405824	LDB1, CXADR, SRF	801	7	16792	8.98448	1	0.618501	53.0599
GOTERM_BP_DIRECT	GO:0009913~epidermal cell differentiation	3	0.308008	0.0405824	HDAC2, OVOL2, GLI1	801	7	16792	8.98448	1	0.618501	53.0599
INTERPRO	IPR002110:Ankyrin repeat	19	1.95072	0.0407885	GIT1, CASKIN2, ABTB2, TANC1, RAI14, ANKRD10, NFKB1, ANKHD1, ANKRD17, ANKRD28, ACAP3, NRARP, CDKN2C, ANKRD50, KRIT1, ANKRD11, PPP1R12A, BARD1, HECTD1	838	255	18559	1.65015	1	0.630211	49.3028
UP_SEQ_FEATURE	repeat:ANK 12	4	0.410678	0.0410139	ANKRD17, ANKRD28, ANKRD50, ANKHD1	873	18	20063	5.10704	1	0.792945	52.014
UP_SEQ_FEATURE	compositionally biased region:Arg/Ser-rich (RS domain)	4	0.410678	0.0410139	SRSF2, SRSF4, U2AF2, RBM39	873	18	20063	5.10704	1	0.792945	52.014
UP_SEQ_FEATURE	DNA-binding region:HMG box	6	0.616016	0.0411055	BBX, HMG20A, SOX4, HBP1, CIC, TCF7L2	873	44	20063	3.13386	1	0.788536	52.0943
BIOCARTA	h_aktPathway:AKT Signaling Pathway	6	0.616016	0.0421403	HSP90AA1, CASP9, FOXO1, NFKB1, FOXO3, PIK3R1	148	22	1625	2.99447	0.99995	0.709979	42.4186
GOTERM_BP_DIRECT	GO:0061418~regulation of transcription from RNA polymerase II promoter in response to hypoxia	5	0.513347	0.042173	EGR1, UBE2D3, VEGFA, CREBBP, EGLN1	801	28	16792	3.74353	1	0.630433	54.4604
GOTERM_BP_DIRECT	GO:0048146~positive regulation of fibroblast proliferation	7	0.718686	0.0425608	CDKN1A, ZMIZ1, SPHK1, PDGFC, ABL1, CDK4, MYC	801	54	16792	2.71753	1	0.63138	54.7958
UP_KEYWORDS	Sodium/potassium transport	3	0.308008	0.0428066	ATP1B1, ATP1B3, ATP1A1	878	8	20581	8.79029	1	0.220818	45.2334
KEGG_PATHWAY	hsa04668:TNF signaling pathway	11	1.12936	0.0429341	FOS, MAP3K5, ATF4, CASP3, CREB1, CREB3L2, NFKB1, PIK3R3, TAB2, PIK3R1, JUNB	353	106	6910	2.03138	0.99997	0.139919	43.1805
KEGG_PATHWAY	hsa05131:Shigellosis	8	0.821355	0.0430475	ROCK1, ROCK2, ARPC2, RIPK2, NFKB1, ABL1, FBXW11, ITGB1	353	64	6910	2.44688	0.99997	0.138411	43.2671
GOTERM_CC_DIRECT	GO:0030175~filopodium	8	0.821355	0.0435276	PPP1R9B, ENAH, ABI1, CXADR, CDK5, ITGB1, VASP, FARP1	836	71	18224	2.45623	1	0.392725	48.1273
GOTERM_BP_DIRECT	GO:0044255~cellular lipid metabolic process	6	0.616016	0.0440439	TBL1XR1, SIN3A, NCOA2, SMARCD3, CREBBP, NCOR2	801	41	16792	3.06787	1	0.641786	56.0572
UP_SEQ_FEATURE	repeat:ANK 24	3	0.308008	0.0443808	ANKRD17, ANKRD28, ANKHD1	873	8	20063	8.61813	1	0.808812	54.8836
UP_SEQ_FEATURE	domain:PDZ 6	3	0.308008	0.0443808	MAGI3, MAGI1, CNKSR3	873	8	20063	8.61813	1	0.808812	54.8836
UP_SEQ_FEATURE	domain:CID	3	0.308008	0.0443808	PCF11, SCAF4, RPRD2	873	8	20063	8.61813	1	0.808812	54.8836
GOTERM_BP_DIRECT	GO:0002076~osteoblast development	4	0.410678	0.0444771	HDAC4, ACHE, JUND, SMAD3	801	17	16792	4.93266	1	0.643008	56.4192
GOTERM_BP_DIRECT	GO:0021522~spinal cord motor neuron differentiation	4	0.410678	0.0444771	ABT1, LMO4, SOX4, PTCH1	801	17	16792	4.93266	1	0.643008	56.4192
GOTERM_BP_DIRECT	GO:0071380~cellular response to prostaglandin E stimulus	4	0.410678	0.0444771	GNB1, ACACA, GNAS, PRKCE	801	17	16792	4.93266	1	0.643008	56.4192
GOTERM_BP_DIRECT	GO:0006893~Golgi to plasma membrane transport	4	0.410678	0.0444771	CHIC2, GOPC, RAB10, ARFGEF2	801	17	16792	4.93266	1	0.643008	56.4192
GOTERM_BP_DIRECT	GO:0051893~regulation of focal adhesion assembly	4	0.410678	0.0444771	CORO1C, ROCK1, ROCK2, LDB1	801	17	16792	4.93266	1	0.643008	56.4192
UP_SEQ_FEATURE	zinc finger region:NR C4-type	6	0.616016	0.0446553	THRA, NR1D1, NR1D2, NR6A1, NR3C2, NR4A2	873	45	20063	3.06422	1	0.805971	55.1104
UP_SEQ_FEATURE	DNA-binding region:Nuclear receptor	6	0.616016	0.0446553	THRA, NR1D1, NR1D2, NR6A1, NR3C2, NR4A2	873	45	20063	3.06422	1	0.805971	55.1104
INTERPRO	IPR000798:Ezrin/radixin/moesin like	4	0.410678	0.0449874	EPB41L1, PTPN4, MYLIP, FARP1	838	18	18559	4.92151	1	0.660279	52.804
GOTERM_BP_DIRECT	GO:0001938~positive regulation of endothelial cell proliferation	8	0.821355	0.0454713	PRKD2, HMGB2, NRARP, ANG, ZNF580, VEGFA, BMPR2, RICTOR	801	69	16792	2.43058	1	0.648882	57.2397
INTERPRO	IPR013088:Zinc finger, NHR/GATA-type	7	0.718686	0.0458492	THRA, NR1D1, NR1D2, NR6A1, NR3C2, NR4A2, RERE	838	58	18559	2.67289	1	0.660794	53.4939
KEGG_PATHWAY	hsa05211:Renal cell carcinoma	8	0.821355	0.0462291	SOS1, VEGFA, CREBBP, RAP1B, EGLN1, PIK3R3, PIK3R1, FH	353	65	6910	2.40924	0.999987	0.146146	45.6496
GOTERM_MF_DIRECT	GO:0004712~protein serine/threonine/tyrosine kinase activity	5	0.513347	0.0467433	SGK1, RPS6KA2, DYRK1A, CLK1, DYRK2	803	29	16881	3.62455	1	0.388455	52.6033
GOTERM_BP_DIRECT	GO:0071549~cellular response to dexamethasone stimulus	5	0.513347	0.0471435	TFAP4, CASP9, FOXO1, HNRNPU, DDIT4	801	29	16792	3.61445	1	0.660038	58.5867
GOTERM_BP_DIRECT	GO:0000289~nuclear-transcribed mRNA poly(A) tail shortening	5	0.513347	0.0471435	CNOT8, CNOT6L, PAIP1, EIF4A2, PABPC1	801	29	16792	3.61445	1	0.660038	58.5867
UP_SEQ_FEATURE	compositionally biased region:Pro/Ser-rich	4	0.410678	0.0471766	SLC11A1, PCGF2, TLE3, PAPD5	873	19	20063	4.83825	1	0.818901	57.1428
SMART	SM00195:DSPc	6	0.616016	0.047272	CDC14A, DUSP14, DUSP16, DUSP10, DUSP8, DUSP6	560	36	10057	2.99315	1	0.526773	47.7971
BIOCARTA	h_g1Pathway:Cell Cycle: G1/S Check Point	7	0.718686	0.0474486	CDKN1A, CDKN1B, GSK3B, TP53, SMAD3, ABL1, CDK4	148	30	1625	2.56194	0.999986	0.711276	46.3783
INTERPRO	IPR009818:Ataxin-2, C-terminal	3	0.308008	0.0474698	ATXN2, PAIP1, TOB2	838	8	18559	8.30504	1	0.667346	54.7658
INTERPRO	IPR017877:Myb-like domain	3	0.308008	0.0474698	DMTF1, MYBL1, MYB	838	8	18559	8.30504	1	0.667346	54.7658
INTERPRO	IPR006569:CID domain	3	0.308008	0.0474698	PCF11, SCAF4, RPRD2	838	8	18559	8.30504	1	0.667346	54.7658
INTERPRO	IPR001478:PDZ domain	13	1.3347	0.0480757	PARD6B, MAGI3, MAGI1, CNKSR3, PTPN4, ARHGEF12, ARHGAP21, PPP1R9B, TJP1, PDZD8, GOPC, DLG4, SNTB1	838	155	18559	1.85747	1	0.665737	55.2329
OMIM_DISEASE	601626~Leukemia, acute myeloid	3	0.308008	0.048319	CHIC2, RUNX1, SH3GL1	143	12	4740	8.28671	0.999987	0.999987	46.9325
GOTERM_BP_DIRECT	GO:0007265~Ras protein signal transduction	8	0.821355	0.0485409	CDKN1A, PLK2, RREB1, GNB1, SOS1, TP53, RRAS, RGL2	801	70	16792	2.39586	1	0.668606	59.6815
GOTERM_BP_DIRECT	GO:0042981~regulation of apoptotic process	17	1.74538	0.048583	PHLPP1, EGR1, RTN4, SGK1, ACTN4, ANP32E, CREBBP, TP53, ACTN1, BCL2L1, CDK5, RABGGTB, CASP9, SERBP1, ANP32A, SKIL, TRAF4	801	213	16792	1.67317	1	0.666546	59.714
GOTERM_BP_DIRECT	GO:0031175~neuron projection development	10	1.02669	0.0488591	HMGB1, PPP1R9B, PRMT1, APP, STX3, VAPA, FRYL, EHD1, CDK5, SRF	801	100	16792	2.09638	1	0.666303	59.9269
INTERPRO	IPR002909:Cell surface receptor IPT/TIG	5	0.513347	0.0491832	REL, PLXNA2, PLXNB1, NFKB1, RBPJ	838	31	18559	3.57206	1	0.668029	56.0749
INTERPRO	IPR024950:Dual specificity phosphatase	5	0.513347	0.0491832	DUSP14, DUSP16, DUSP10, DUSP8, DUSP6	838	31	18559	3.57206	1	0.668029	56.0749
GOTERM_BP_DIRECT	GO:0021766~hippocampus development	7	0.718686	0.0494597	PPP1R9B, CASP3, GSK3B, PAFAH1B1, CDK5, SRF, KDM6B	801	56	16792	2.62047	1	0.668537	60.3864
BIOCARTA	h_shhPathway:Sonic Hedgehog (Shh) Pathway	5	0.513347	0.0494831	GSK3B, DYRK1A, PRKAR1A, PTCH1, GLI1	148	16	1625	3.43117	0.999991	0.688774	47.8282
UP_KEYWORDS	Tyrosine-protein kinase	10	1.02669	0.0498308	IGF1R, BAZ1B, DYRK1A, AXL, CLK1, DYRK2, ABL1, YES1, CSK, WEE1	878	112	20581	2.09293	1	0.249512	50.5126
GOTERM_BP_DIRECT	GO:0032496~response to lipopolysaccharide	14	1.43737	0.0499428	HMGB2, DUSP10, GNG12, HNRNPA0, JUNB, TRIB1, FOS, SLC11A1, TJP1, CASP3, HDAC2, CASP9, JUND, AKIRIN2	801	164	16792	1.78959	1	0.669848	60.7523
GOTERM_BP_DIRECT	GO:0050852~T cell receptor signaling pathway	13	1.3347	0.0504648	STK11, NFKB1, SKP1, TAB2, SHB, PRKD2, PSMB1, RIPK2, PSME4, CSK, FBXW11, PIK3R1, CUL1	801	148	16792	1.84141	1	0.671428	61.1441
GOTERM_CC_DIRECT	GO:0000139~Golgi membrane	37	3.79877	0.0505963	COPZ2, CLCN3, VAPA, GALNT7, CLSTN1, NAPA, CYTH3, SGMS1, ARFGEF2, ITM2B, WHAMM, ARHGAP21, SEC16A, GOPC, PDGFC, RAB26, BSG, PDCD10, ROCK1, MAN1A2, UGCG, GOLIM4, MAN1A1, FURIN, PJA2, RFWD2, MAN2A1, RND3, ANKRD28, ARF1, C3ORF58, VAMP4, BET1L, RAB10, CUX1, PMEPA1, TMED7-TICAM2	836	591	18224	1.36475	1	0.435115	53.503
GOTERM_MF_DIRECT	GO:0043274~phospholipase binding	4	0.410678	0.0511867	LMNB1, PAFAH1B1, CALM2, CALM1	803	18	16881	4.67165	1	0.413567	55.9342
GOTERM_BP_DIRECT	GO:0061512~protein localization to cilium	4	0.410678	0.05154	RAB11FIP3, ARF4, EHD1, IFT140	801	18	16792	4.65862	1	0.677031	61.9395
GOTERM_BP_DIRECT	GO:0031668~cellular response to extracellular stimulus	4	0.410678	0.05154	FOS, CDKN1A, AXL, NR4A2	801	18	16792	4.65862	1	0.677031	61.9395
GOTERM_BP_DIRECT	GO:0001556~oocyte maturation	4	0.410678	0.05154	ANG, RPS6KA2, FBXO5, FOXO3	801	18	16792	4.65862	1	0.677031	61.9395
KEGG_PATHWAY	hsa04062:Chemokine signaling pathway	16	1.64271	0.0516568	ROCK1, ROCK2, NFKB1, FOXO3, GNG12, VAV2, PLCB3, GNB2, GNB1, GSK3A, SOS1, GSK3B, RAP1B, GRK5, PIK3R3, PIK3R1	353	186	6910	1.68388	0.999997	0.160195	49.5018
GOTERM_MF_DIRECT	GO:0008022~protein C-terminus binding	15	1.54004	0.0519918	ATP1B1, MAGI1, PPP1CC, NCL, CTNNB1, ATXN1, ATXN2, TJP1, ATF4, SP1, DLG4, AGO2, PABPC1, CSK, ABL1	803	182	16881	1.73262	1	0.415088	56.5138
GOTERM_MF_DIRECT	GO:0019787~ubiquitin-like protein transferase activity	3	0.308008	0.0521669	AKTIP, RNF139, ATG3	803	8	16881	7.88341	1	0.412709	56.6388
GOTERM_MF_DIRECT	GO:0001135~transcription factor activity, RNA polymerase II transcription factor recruiting	3	0.308008	0.0521669	DMTF1, MYBL1, MYB	803	8	16881	7.88341	1	0.412709	56.6388
GOTERM_BP_DIRECT	GO:1904837~beta-catenin-TCF complex assembly	6	0.616016	0.0524024	CREBBP, TLE3, AXIN2, MYC, TCF7L2, CTNNB1	801	43	16792	2.92518	1	0.680961	62.5663
GOTERM_BP_DIRECT	GO:0045785~positive regulation of cell adhesion	6	0.616016	0.0524024	PRKD2, STX3, LDB1, VEGFA, ITGA2, CYTH3	801	43	16792	2.92518	1	0.680961	62.5663
GOTERM_BP_DIRECT	GO:0030217~T cell differentiation	5	0.513347	0.0524242	EGR1, CHD7, SP3, SOX4, PATZ1	801	30	16792	3.49397	1	0.678845	62.582
GOTERM_BP_DIRECT	GO:0097193~intrinsic apoptotic signaling pathway	5	0.513347	0.0524242	NBN, CDKN1A, MLLT11, TP53, CUL1	801	30	16792	3.49397	1	0.678845	62.582
GOTERM_BP_DIRECT	GO:0045835~negative regulation of meiotic nuclear division	3	0.308008	0.0524305	RPS6KA2, PRKAR1A, FBXO5	801	8	16792	7.86142	1	0.676631	62.5866
GOTERM_BP_DIRECT	GO:0003139~secondary heart field specification	3	0.308008	0.0524305	SMARCD3, AXIN2, RBPJ	801	8	16792	7.86142	1	0.676631	62.5866
GOTERM_BP_DIRECT	GO:2001020~regulation of response to DNA damage stimulus	3	0.308008	0.0524305	ING2, CASP9, ABL1	801	8	16792	7.86142	1	0.676631	62.5866
GOTERM_BP_DIRECT	GO:1900246~positive regulation of RIG-I signaling pathway	3	0.308008	0.0524305	ANKRD17, PUM1, PUM2	801	8	16792	7.86142	1	0.676631	62.5866
GOTERM_BP_DIRECT	GO:0035912~dorsal aorta morphogenesis	3	0.308008	0.0524305	HEY1, RBPJ, SRF	801	8	16792	7.86142	1	0.676631	62.5866
GOTERM_BP_DIRECT	GO:0044829~positive regulation by host of viral genome replication	3	0.308008	0.0524305	VAPA, NUCKS1, HSPA8	801	8	16792	7.86142	1	0.676631	62.5866
GOTERM_BP_DIRECT	GO:1903351~cellular response to dopamine	3	0.308008	0.0524305	SIN3A, HDAC2, ABL1	801	8	16792	7.86142	1	0.676631	62.5866
GOTERM_BP_DIRECT	GO:0051896~regulation of protein kinase B signaling	3	0.308008	0.0524305	STK11, RRAS, RICTOR	801	8	16792	7.86142	1	0.676631	62.5866
GOTERM_BP_DIRECT	GO:2000650~negative regulation of sodium ion transmembrane transporter activity	3	0.308008	0.0524305	CAMK2D, NEDD4L, PRKCE	801	8	16792	7.86142	1	0.676631	62.5866
SMART	SM00456:WW	7	0.718686	0.0528778	MAGI3, MAGI1, FNBP4, NEDD4L, WBP4, ARHGAP12, PRPF40A	560	49	10057	2.56556	1	0.550395	51.7728
SMART	SM00582:RPR	3	0.308008	0.0537591	PCF11, SCAF4, RPRD2	560	7	10057	7.69668	1	0.539814	52.3717
UP_KEYWORDS	Guanine-nucleotide releasing factor	12	1.23203	0.0540586	SOS1, DENND4C, TRIO, CYTH3, VAV2, ARHGEF12, ARFGEF2, ECT2, FGD6, FARP1, DOCK4, RGL2	878	149	20581	1.88785	1	0.264603	53.4584
INTERPRO	IPR020683:Ankyrin repeat-containing domain	19	1.95072	0.0547824	GIT1, CASKIN2, ABTB2, TANC1, RAI14, ANKRD10, NFKB1, ANKHD1, ANKRD17, ANKRD28, ACAP3, NRARP, CDKN2C, ANKRD50, KRIT1, ANKRD11, PPP1R12A, BARD1, HECTD1	838	265	18559	1.58788	1	0.702194	60.1094
GOTERM_CC_DIRECT	GO:0005768~endosome	17	1.74538	0.0548024	HMGB1, LDLR, ATP1A1, ARF6, CD164, ARRDC3, ZNRF1, APP, RAB11FIP3, CDKN1B, ARPC2, ANKRD50, GOLPH3, VAMP4, BET1L, VPS35, RAB10	836	225	18224	1.64704	1	0.455943	56.4503
INTERPRO	IPR001628:Zinc finger, nuclear hormone receptor-type	6	0.616016	0.0550904	THRA, NR1D1, NR1D2, NR6A1, NR3C2, NR4A2	838	46	18559	2.88871	1	0.698307	60.3209
UP_SEQ_FEATURE	repeat:ANK 7	7	0.718686	0.055395	ANKRD17, ANKRD28, ANKRD50, TANC1, RAI14, NFKB1, ANKHD1	873	63	20063	2.55352	1	0.862671	63.1819
UP_SEQ_FEATURE	zinc finger region:RING-type 1	3	0.308008	0.0554482	RNF19A, RNF19B, LONRF1	873	9	20063	7.66056	1	0.858936	63.2183
UP_SEQ_FEATURE	domain:PDZ 5	3	0.308008	0.0554482	MAGI3, MAGI1, CNKSR3	873	9	20063	7.66056	1	0.858936	63.2183
UP_SEQ_FEATURE	domain:SANT 1	3	0.308008	0.0554482	RCOR3, RCOR1, NCOR2	873	9	20063	7.66056	1	0.858936	63.2183
UP_SEQ_FEATURE	domain:Chromo 2	3	0.308008	0.0554482	CHD7, CHD4, CHD3	873	9	20063	7.66056	1	0.858936	63.2183
UP_SEQ_FEATURE	domain:SANT 2	3	0.308008	0.0554482	RCOR3, RCOR1, NCOR2	873	9	20063	7.66056	1	0.858936	63.2183
KEGG_PATHWAY	hsa05219:Bladder cancer	6	0.616016	0.055532	CDKN1A, E2F3, VEGFA, TP53, CDK4, MYC	353	41	6910	2.86464	0.999999	0.169301	52.0964
UP_KEYWORDS	Prenylation	13	1.3347	0.0560013	RAP2A, LMNB1, STK11, BROX, GNG12, UBL3, RND3, PTP4A1, RRAS, RAB24, RAP1B, RAB26, RAB10	878	168	20581	1.81387	1	0.26945	54.7567
GOTERM_CC_DIRECT	GO:0005938~cell cortex	11	1.12936	0.0560756	PARD6B, MYO10, FNBP1L, FRYL, BFSP1, RAI14, ARF6, PAFAH1B1, AXIN2, NCL, CTNNB1	836	123	18224	1.94951	1	0.457805	57.3076
GOTERM_MF_DIRECT	GO:0004722~protein serine/threonine phosphatase activity	7	0.718686	0.0563872	PPM1D, CDC14A, PPM1B, PPP1CC, PPP1CB, MTMR4, PPTC7	803	58	16881	2.53719	1	0.434644	59.5541
GOTERM_MF_DIRECT	GO:0017124~SH3 domain binding	11	1.12936	0.0568659	CCDC6, KHDRBS3, ENAH, CASP9, SOS1, UVRAG, ABI1, ABL1, VASP, PTPN12, DOCK4	803	119	16881	1.94325	1	0.433965	59.8729
GOTERM_CC_DIRECT	GO:0005856~cytoskeleton	25	2.56674	0.0568663	ENAH, ROCK1, PTPN4, ABI1, MYLIP, PRKCE, CDK5, FARP1, VASP, JMY, ARHGAP21, SPRY2, CCDC6, TUBB, EPB41L1, FNBP1L, KRIT1, TBCC, SNTB1, RIPK2, ARL6IP5, FGD6, TRAF4, FHOD1, CDC42BPB	836	371	18224	1.46894	1	0.456716	57.832
UP_SEQ_FEATURE	domain:PDZ	10	1.02669	0.0577101	ARHGAP21, PARD6B, PPP1R9B, PDZD8, MAGI1, PTPN4, CNKSR3, GOPC, SNTB1, ARHGEF12	873	113	20063	2.03378	1	0.866239	64.7324
UP_KEYWORDS	RNA editing	4	0.410678	0.0579238	HMGN1, H1F0, DNAH2, CDK13	878	21	20581	4.46491	1	0.274056	56.0084
GOTERM_BP_DIRECT	GO:0001975~response to amphetamine	5	0.513347	0.058013	PPP1R9B, HDAC2, NR4A2, CALM2, CALM1	801	31	16792	3.38126	1	0.7121	66.4122
KEGG_PATHWAY	hsa04360:Axon guidance	12	1.23203	0.0583753	ROCK1, ROCK2, PLXNA2, PLXNB1, GSK3B, CFL1, PPP3R1, SEMA4C, ABL1, ARHGEF12, CDK5, ITGB1	353	127	6910	1.84961	0.999999	0.175219	53.9213
UP_KEYWORDS	Chromosome	25	2.56674	0.0586643	CSNK1A1, ZNF276, HIST2H3A, H1F0, ZMYND11, HMGB1, HIST1H1E, NBN, HMGB2, HIST1H2BC, PPP2R5A, HP1BP3, UVRAG, TERF2IP, PPP1CC, SMC4, NUDCD2, RCC2, H2AFV, HIST2H2BE, H3F3A, SETD7, TPR, FBXO11, STAG1	878	400	20581	1.46505	1	0.273706	56.4819
GOTERM_MF_DIRECT	GO:0070064~proline-rich region binding	4	0.410678	0.0587086	ABL1, CSK, WBP4, PRPF40A	803	19	16881	4.42577	1	0.441138	61.0784
GOTERM_MF_DIRECT	GO:0043548~phosphatidylinositol 3-kinase binding	4	0.410678	0.0587086	IGF1R, AXL, ATP1A1, PIK3R1	803	19	16881	4.42577	1	0.441138	61.0784
INTERPRO	IPR001932:Protein phosphatase 2C (PP2C)-like	4	0.410678	0.0588376	PHLPP1, PPM1D, PPM1B, PPTC7	838	20	18559	4.42936	1	0.716826	62.8112
OMIM_DISEASE	260350~Pancreatic cancer	2	0.205339	0.0590243	STK11, TP53	143	2	4740	33.1469	0.999999	0.998997	54.0829
GOTERM_BP_DIRECT	GO:0045672~positive regulation of osteoclast differentiation	4	0.410678	0.0591082	FOS, CREB1, KLF10, GNAS	801	19	16792	4.41343	1	0.71681	67.118
GOTERM_BP_DIRECT	GO:0008589~regulation of smoothened signaling pathway	4	0.410678	0.0591082	CREBBP, PTCH1, GLI1, IFT140	801	19	16792	4.41343	1	0.71681	67.118
GOTERM_BP_DIRECT	GO:0051276~chromosome organization	4	0.410678	0.0591082	SFPQ, YY1, MYC, SMC4	801	19	16792	4.41343	1	0.71681	67.118
GOTERM_BP_DIRECT	GO:0043393~regulation of protein binding	4	0.410678	0.0591082	HDAC4, APP, SMARCD3, TGFBR3	801	19	16792	4.41343	1	0.71681	67.118
GOTERM_BP_DIRECT	GO:0050767~regulation of neurogenesis	4	0.410678	0.0591082	HMGB2, CHD7, PER2, CTNNB1	801	19	16792	4.41343	1	0.71681	67.118
GOTERM_BP_DIRECT	GO:0060716~labyrinthine layer blood vessel development	4	0.410678	0.0591082	OVOL2, HEY1, RBPJ, JUNB	801	19	16792	4.41343	1	0.71681	67.118
GOTERM_BP_DIRECT	GO:0060314~regulation of ryanodine-sensitive calcium-release channel activity	4	0.410678	0.0591082	CAMK2D, HRC, CALM2, CALM1	801	19	16792	4.41343	1	0.71681	67.118
GOTERM_BP_DIRECT	GO:0010881~regulation of cardiac muscle contraction by regulation of the release of sequestered calcium ion	4	0.410678	0.0591082	CAMK2D, HRC, CALM2, CALM1	801	19	16792	4.41343	1	0.71681	67.118
INTERPRO	IPR003150:DNA-binding RFX-type winged-helix domain	3	0.308008	0.0592445	RFX7, RFX3, RFX2	838	9	18559	7.38226	1	0.713644	63.0725
INTERPRO	IPR000837:Fos transforming protein	3	0.308008	0.0592445	FOS, ATF3, FOSB	838	9	18559	7.38226	1	0.713644	63.0725
INTERPRO	IPR005819:Histone H5	3	0.308008	0.0592445	H1F0, HIST1H1E, HP1BP3	838	9	18559	7.38226	1	0.713644	63.0725
INTERPRO	IPR017930:Myb domain	3	0.308008	0.0592445	DMTF1, MYBL1, MYB	838	9	18559	7.38226	1	0.713644	63.0725
KEGG_PATHWAY	hsa05217:Basal cell carcinoma	7	0.718686	0.059489	GSK3B, TP53, PTCH1, AXIN2, TCF7L2, CTNNB1, GLI1	353	55	6910	2.49137	1	0.176185	54.6184
BIOCARTA	h_hcmvPathway:Human Cytomegalovirus and Map Kinase Pathways	5	0.513347	0.0603058	SP1, CREB1, MAP3K1, NFKB1, PIK3R1	148	17	1625	3.22933	0.999999	0.727621	54.9519
GOTERM_BP_DIRECT	GO:0090263~positive regulation of canonical Wnt signaling pathway	11	1.12936	0.0604241	PSMB1, CSNK1E, NRARP, FGF9, SOX4, VPS35, NFKB1, PSME4, AXIN2, USP34, LGR4	801	120	16792	1.92168	1	0.722739	67.9475
KEGG_PATHWAY	hsa04662:B cell receptor signaling pathway	8	0.821355	0.0604376	FOS, GSK3B, SOS1, PPP3R1, NFKB1, VAV2, PIK3R3, PIK3R1	353	69	6910	2.26957	1	0.176676	55.2045
UP_SEQ_FEATURE	domain:FERM	6	0.616016	0.0606346	MYO10, EPB41L1, KRIT1, PTPN4, MYLIP, FARP1	873	49	20063	2.81408	1	0.875951	66.603
UP_SEQ_FEATURE	repeat:Spectrin 4	4	0.410678	0.0607696	ACTN4, TRIO, ACTN1, SPTBN1	873	21	20063	4.37746	1	0.872905	66.6871
UP_SEQ_FEATURE	domain:Rhodanese	4	0.410678	0.0607696	DUSP16, DUSP10, DUSP8, DUSP6	873	21	20063	4.37746	1	0.872905	66.6871
UP_SEQ_FEATURE	compositionally biased region:Arg-rich	13	1.3347	0.0608029	ARGLU1, APOLD1, YTHDC1, FAM120AOS, DIDO1, SAFB2, FBXL19, ZFP91, SCAF11, DACT3, HIVEP2, FBXO33, MAP3K11	873	167	20063	1.78899	1	0.869413	66.7078
GOTERM_MF_DIRECT	GO:0019902~phosphatase binding	6	0.616016	0.0610326	WNK1, SMAD3, SMAD2, SPRED1, CRY1, SH3GL1	803	45	16881	2.80299	1	0.450778	62.5505
GOTERM_BP_DIRECT	GO:0030514~negative regulation of BMP signaling pathway	6	0.616016	0.0616217	TRIM33, SMAD7, SMAD6, SKIL, ABL1, TOB1	801	45	16792	2.79517	1	0.727784	68.6851
GOTERM_BP_DIRECT	GO:0008542~visual learning	6	0.616016	0.0616217	APP, KMT2A, CREB1, TANC1, CDK5, ITGB1	801	45	16792	2.79517	1	0.727784	68.6851
GOTERM_BP_DIRECT	GO:0030838~positive regulation of actin filament polymerization	6	0.616016	0.0616217	ARF6, RICTOR, PRKCE, CDC42EP4, CDC42EP3, VASP	801	45	16792	2.79517	1	0.727784	68.6851
GOTERM_BP_DIRECT	GO:0042787~protein ubiquitination involved in ubiquitin-dependent protein catabolic process	13	1.3347	0.0618799	RNF19A, ABTB2, MYLIP, KLHL21, RNF11, RNF19B, FBXL14, SIAH2, NEDD4L, CUL1, RNF145, FBXO7, HECTD1	801	153	16792	1.78124	1	0.727186	68.8421
GOTERM_BP_DIRECT	GO:0010629~negative regulation of gene expression	12	1.23203	0.0627923	PLAG1, CDKN1A, PICALM, PDCD10, REL, LDLR, YY1, CREB1, NFKB1, SMAD2, REST, CITED2	801	137	16792	1.83624	1	0.730423	69.3906
GOTERM_BP_DIRECT	GO:0006413~translational initiation	12	1.23203	0.0627923	RPS25, EIF4G2, EIF3A, RPL41, COPS5, RPL7, PAIP1, EIF4A2, AGO2, RPL12, PABPC1, LARP1	801	137	16792	1.83624	1	0.730423	69.3906
GOTERM_CC_DIRECT	GO:0032154~cleavage furrow	6	0.616016	0.0627939	RAB11FIP3, ARF6, MYH9, PPP1CC, ECT2, ITGB1	836	47	18224	2.78286	1	0.485302	61.5764
GOTERM_BP_DIRECT	GO:0006464~cellular protein modification process	10	1.02669	0.0628812	UBE2D3, SEPHS1, UBE2M, UBE2I, USP25, ABL1, YES1, ATG3, RABGGTB, FBXO11	801	105	16792	1.99655	1	0.728842	69.4436
BIOCARTA	h_p38mapkPathway:p38 MAPK Signaling Pathway	8	0.821355	0.0629511	HMGN1, MEF2D, MAP3K5, MEF2A, CREB1, MAP3K1, MYC, DDIT3	148	40	1625	2.19595	1	0.712408	56.5509
GOTERM_BP_DIRECT	GO:0009953~dorsal/ventral pattern formation	5	0.513347	0.0639068	OVOL2, PTCH1, FBXL15, DUSP6, GLI1	801	32	16792	3.27559	1	0.732664	70.0484
GOTERM_BP_DIRECT	GO:0048705~skeletal system morphogenesis	5	0.513347	0.0639068	ZFAND5, CSRNP1, ARID5B, ANKRD11, IFT140	801	32	16792	3.27559	1	0.732664	70.0484
GOTERM_BP_DIRECT	GO:0070830~bicellular tight junction assembly	5	0.513347	0.0639068	PARD6B, MTDH, ACTN4, ECT2, SRF	801	32	16792	3.27559	1	0.732664	70.0484
GOTERM_BP_DIRECT	GO:0046677~response to antibiotic	5	0.513347	0.0639068	CASP3, HSP90AA1, CASP9, TP53, SKIL	801	32	16792	3.27559	1	0.732664	70.0484
INTERPRO	IPR000536:Nuclear hormone receptor, ligand-binding, core	6	0.616016	0.0640284	THRA, NR1D1, NR1D2, NR6A1, NR3C2, NR4A2	838	48	18559	2.76835	1	0.73651	66.0193
GOTERM_MF_DIRECT	GO:0016274~protein-arginine N-methyltransferase activity	3	0.308008	0.0650045	PRMT1, WDR77, FBXO11	803	9	16881	7.00747	1	0.468965	64.9463
GOTERM_MF_DIRECT	GO:0008494~translation activator activity	3	0.308008	0.0650045	PAIP1, PABPC1, LARP1	803	9	16881	7.00747	1	0.468965	64.9463
GOTERM_MF_DIRECT	GO:0034713~type I transforming growth factor beta receptor binding	3	0.308008	0.0650045	SMAD7, SMAD6, SMAD2	803	9	16881	7.00747	1	0.468965	64.9463
GOTERM_MF_DIRECT	GO:0031748~D1 dopamine receptor binding	3	0.308008	0.0650045	DLG4, VPS35, GNAS	803	9	16881	7.00747	1	0.468965	64.9463
GOTERM_BP_DIRECT	GO:0007249~I-kappaB kinase/NF-kappaB signaling	7	0.718686	0.0652084	ROCK1, REL, ROCK2, RIPK2, NFKB1, TAB2, TMED7-TICAM2	801	60	16792	2.44578	1	0.737936	70.7996
GOTERM_BP_DIRECT	GO:0045669~positive regulation of osteoblast differentiation	7	0.718686	0.0652084	CEBPD, IL6ST, JUND, BMPR2, GNAS, CTNNB1, SUCO	801	60	16792	2.44578	1	0.737936	70.7996
INTERPRO	IPR006671:Cyclin, N-terminal	5	0.513347	0.0653002	CCNE2, CCNK, CCNI, CCNY, CCNG2	838	34	18559	3.25688	1	0.738209	66.7647
GOTERM_BP_DIRECT	GO:0048617~embryonic foregut morphogenesis	3	0.308008	0.0653274	SMAD3, SMAD2, CTNNB1	801	9	16792	6.98793	1	0.736551	70.8674
GOTERM_BP_DIRECT	GO:0045647~negative regulation of erythrocyte differentiation	3	0.308008	0.0653274	ZFP36L1, KLF13, LDB1	801	9	16792	6.98793	1	0.736551	70.8674
GOTERM_BP_DIRECT	GO:0031053~primary miRNA processing	3	0.308008	0.0653274	HNRNPA2B1, SMAD3, SMAD2	801	9	16792	6.98793	1	0.736551	70.8674
GOTERM_BP_DIRECT	GO:0048096~chromatin-mediated maintenance of transcription	3	0.308008	0.0653274	BAZ1B, ARID1A, CTNNB1	801	9	16792	6.98793	1	0.736551	70.8674
GOTERM_BP_DIRECT	GO:0086009~membrane repolarization	3	0.308008	0.0653274	ATP1B1, ATP1B3, ATP1A1	801	9	16792	6.98793	1	0.736551	70.8674
GOTERM_BP_DIRECT	GO:1900034~regulation of cellular response to heat	8	0.821355	0.0658342	HSP90AB1, HSPH1, HSP90AA1, GSK3B, CREBBP, CAMK2D, TPR, HSPA8	801	75	16792	2.23614	1	0.737324	71.1544
GOTERM_MF_DIRECT	GO:0043621~protein self-association	6	0.616016	0.0659238	ATXN1, ACHE, LDB1, DYRK1A, TP53, ZNF639	803	46	16881	2.74205	1	0.470366	65.48
GOTERM_MF_DIRECT	GO:0005080~protein kinase C binding	6	0.616016	0.0659238	SRSF2, YWHAG, DACT1, DACT3, GRK5, ABL1	803	46	16881	2.74205	1	0.470366	65.48
UP_SEQ_FEATURE	repeat:ANK 6	9	0.924025	0.0663711	CASKIN2, ANKRD17, ANKRD28, ANKRD50, TANC1, PPP1R12A, RAI14, NFKB1, ANKHD1	873	99	20063	2.08924	1	0.889038	70.0039
GOTERM_CC_DIRECT	GO:0000786~nucleosome	9	0.924025	0.0664027	HIST2H3A, H1F0, HIST1H1E, HIST1H2BC, H2AFV, HP1BP3, HIST2H2BE, H3F3A, KAT6B	836	94	18224	2.08714	1	0.499306	63.7017
GOTERM_BP_DIRECT	GO:0010595~positive regulation of endothelial cell migration	6	0.616016	0.0665533	PRKD2, ROCK2, ZNF580, VEGFA, BMPR2, AAMP	801	46	16792	2.73441	1	0.739247	71.5571
GOTERM_MF_DIRECT	GO:0001158~enhancer sequence-specific DNA binding	4	0.410678	0.066717	HMGB2, LMO4, YY1, LDB1	803	20	16881	4.20448	1	0.471082	65.9344
GOTERM_MF_DIRECT	GO:0030332~cyclin binding	4	0.410678	0.066717	CDKN1A, PTCH1, CDK4, CDK13	803	20	16881	4.20448	1	0.471082	65.9344
SMART	SM00413:ETS	5	0.513347	0.0671093	ERF, ELF2, ETS2, ETV5, ETV4	560	28	10057	3.20695	1	0.606737	60.6422
GOTERM_BP_DIRECT	GO:0014911~positive regulation of smooth muscle cell migration	4	0.410678	0.0671648	HDAC4, CAMK2D, ITGA2, MYC	801	20	16792	4.19276	1	0.740557	71.8953
GOTERM_BP_DIRECT	GO:0042326~negative regulation of phosphorylation	4	0.410678	0.0671648	CDKN1A, CDKN1B, CDKN2C, ATXN7	801	20	16792	4.19276	1	0.740557	71.8953
GOTERM_BP_DIRECT	GO:0043153~entrainment of circadian clock by photoperiod	4	0.410678	0.0671648	TP53, CRY1, PPP1CC, PPP1CB	801	20	16792	4.19276	1	0.740557	71.8953
GOTERM_BP_DIRECT	GO:0017015~regulation of transforming growth factor beta receptor signaling pathway	4	0.410678	0.0671648	TRIM33, SMAD7, SMAD3, SMAD2	801	20	16792	4.19276	1	0.740557	71.8953
UP_SEQ_FEATURE	repeat:REM	3	0.308008	0.067359	ROCK1, FNBP1L, ROCK2	873	10	20063	6.8945	1	0.889495	70.5556
UP_SEQ_FEATURE	zinc finger region:CXXC-type	3	0.308008	0.067359	FBXL19, KMT2A, CXXC4	873	10	20063	6.8945	1	0.889495	70.5556
UP_SEQ_FEATURE	repeat:ANK 23	3	0.308008	0.067359	ANKRD17, ANKRD28, ANKHD1	873	10	20063	6.8945	1	0.889495	70.5556
UP_SEQ_FEATURE	repeat:ANK 22	3	0.308008	0.067359	ANKRD17, ANKRD28, ANKHD1	873	10	20063	6.8945	1	0.889495	70.5556
UP_SEQ_FEATURE	DNA-binding region:A.T hook 3	3	0.308008	0.067359	PDS5B, KMT2A, BAZ2A	873	10	20063	6.8945	1	0.889495	70.5556
UP_SEQ_FEATURE	compositionally biased region:Tyr-rich	3	0.308008	0.067359	KHDRBS3, HNRNPD, HNRNPDL	873	10	20063	6.8945	1	0.889495	70.5556
BIOCARTA	h_fosbPathway:FOSB gene expression and drug abuse	3	0.308008	0.0677396	JUND, FOSB, CDK5	148	5	1625	6.58784	1	0.710903	59.3131
GOTERM_CC_DIRECT	GO:0044297~cell body	7	0.718686	0.0679533	TUBB, TCP1, GNB2, BPTF, GNAQ, GNB1, CXADR	836	63	18224	2.42212	1	0.501766	64.5808
UP_SEQ_FEATURE	repeat:Spectrin 3	4	0.410678	0.068175	ACTN4, TRIO, ACTN1, SPTBN1	873	22	20063	4.17849	1	0.889307	71.004
GOTERM_BP_DIRECT	GO:0006897~endocytosis	12	1.23203	0.0681756	SH3BP4, APP, PICALM, LDLR, CSNK1E, FNBP1L, CSNK1G2, AAK1, BCL2L1, EHD1, ESYT2, SH3GL1	801	139	16792	1.80982	1	0.743972	72.4461
GOTERM_BP_DIRECT	GO:0032355~response to estradiol	9	0.924025	0.0682565	CASP3, CDKN1B, CASP9, MBD4, PTCH1, EEF2, MYC, NCOR2, CTNNB1	801	91	16792	2.07334	1	0.742423	72.4897
UP_SEQ_FEATURE	domain:SAM	8	0.821355	0.0690662	SAMD5, MAGI1, SAMD10, SAMD11, CNKSR3, STIM2, SGMS1, PHC2	873	83	20063	2.2151	1	0.889402	71.4864
UP_SEQ_FEATURE	domain:PH	17	1.74538	0.0693871	PHLPP1, ROCK1, ROCK2, CYTH3, ARHGEF12, VAV2, ECT2, ARHGAP12, ARHGAP21, PRKD2, GAB2, ACAP3, COL4A3BP, SOS1, SPTBN1, CMIP, CDC42BPB	873	245	20063	1.59465	1	0.88742	71.6583
UP_KEYWORDS	Neurogenesis	17	1.74538	0.0694247	RTN4, MEF2A, PHF10, ARID1A, ARF6, ECT2, CDK5, CTNNB1, MEF2D, PPP1R9B, DACT1, SMARCD3, GSK3A, GSK3B, SEMA4C, PAFAH1B1, SMARCA2	878	250	20581	1.59397	1	0.312834	62.8503
GOTERM_CC_DIRECT	GO:0031982~vesicle	11	1.12936	0.0695253	CORO1C, PKM, LZTS2, PICALM, VAPA, GNB2, CFL1, RIPK2, GAPDH, CALM2, CALM1	836	128	18224	1.87336	1	0.50426	65.4518
GOTERM_MF_DIRECT	GO:0043531~ADP binding	5	0.513347	0.0695337	PKM, GCLC, GLUD1, ATP1A1, MYH9	803	33	16881	3.18521	1	0.48216	67.503
GOTERM_BP_DIRECT	GO:0030509~BMP signaling pathway	8	0.821355	0.0696863	EGR1, UBE2D3, RGMB, SMAD7, SMAD6, BMPR2, TGFBR3, TOB1	801	76	16792	2.20672	1	0.747947	73.2503
BIOCARTA	h_p35AlzheimersPathway:Deregulation of CDK5 in Alzheimers Disease	4	0.410678	0.069697	CSNK1A1, APP, GSK3B, CDK5	148	11	1625	3.99263	1	0.694829	60.3948
GOTERM_BP_DIRECT	GO:0051402~neuron apoptotic process	5	0.513347	0.0701014	APP, ATN1, BCL2L1, CDK5, GAPDH	801	33	16792	3.17633	1	0.748141	73.4673
GOTERM_BP_DIRECT	GO:0070059~intrinsic apoptotic signaling pathway in response to endoplasmic reticulum stress	5	0.513347	0.0701014	MAP3K5, ATF4, UBE2K, GSK3B, DDIT3	801	33	16792	3.17633	1	0.748141	73.4673
GOTERM_BP_DIRECT	GO:0010718~positive regulation of epithelial to mesenchymal transition	5	0.513347	0.0701014	HDAC2, SMAD3, SMAD2, AXIN2, CTNNB1	801	33	16792	3.17633	1	0.748141	73.4673
KEGG_PATHWAY	hsa04970:Salivary secretion	9	0.924025	0.0705933	ATP1B1, PLCB3, ATP1B3, SLC12A2, GNAQ, ATP1A1, GNAS, CALM2, CALM1	353	86	6910	2.04855	1	0.201748	61.0566
BIOCARTA	h_at1rPathway:Angiotensin II mediated activation of JNK Pathway via Pyk2 dependent signaling	7	0.718686	0.0707844	MEF2D, MEF2A, GNAQ, SOS1, MAP3K1, CALM2, CALM1	148	33	1625	2.32903	1	0.675571	60.9842
INTERPRO	IPR013328:Dehydrogenase, multihelical	3	0.308008	0.0718947	C1ORF43, GLYR1, HADHA	838	10	18559	6.64403	1	0.767366	70.3898
GOTERM_BP_DIRECT	GO:1901796~regulation of signal transduction by p53 class mediator	11	1.12936	0.0720208	TAF11, NBN, HDAC2, STK11, TP53, DYRK2, CDK5, CHD4, CHD3, BARD1, JMY	801	124	16792	1.85969	1	0.755907	74.4495
BIOCARTA	h_etsPathway:METS affect on Macrophage Differentiation	5	0.513347	0.072279	FOS, SIN3A, HDAC2, ETS2, NCOR2	148	18	1625	3.04992	1	0.659885	61.7812
BIOCARTA	h_ptenPathway:PTEN dependent cell cycle arrest and apoptosis	5	0.513347	0.072279	CDKN1B, SOS1, FOXO3, ITGB1, PIK3R1	148	18	1625	3.04992	1	0.659885	61.7812
GOTERM_CC_DIRECT	GO:0030496~midbody	11	1.12936	0.0724404	KIF13A, RAP2A, LZTS2, RAB11FIP3, RCC2, UVRAG, ARF6, PTCH1, TXNDC9, PPP1CC, ECT2	836	129	18224	1.85883	1	0.513466	67.0142
GOTERM_MF_DIRECT	GO:0005089~Rho guanyl-nucleotide exchange factor activity	8	0.821355	0.0728199	SOS1, TRIO, VAV2, ARHGEF12, ECT2, FGD6, FARP1, RGL2	803	77	16881	2.18415	1	0.495148	69.2476
GOTERM_BP_DIRECT	GO:0001843~neural tube closure	8	0.821355	0.0736702	KDM6A, LMO4, SEMA4C, TEAD2, PTCH1, ARID1A, VASP, CITED2	801	77	16792	2.17806	1	0.762074	75.2659
GOTERM_MF_DIRECT	GO:0003729~mRNA binding	11	1.12936	0.0740504	ZFP36L1, PCF11, EIF3A, HSP90AA1, RPL7, PCBP1, TRA2B, AGO2, LUC7L2, HNRNPLL, TPR	803	125	16881	1.84997	1	0.497727	69.8781
INTERPRO	IPR008144:Guanylate kinase	4	0.410678	0.0744348	TJP1, MAGI3, MAGI1, DLG4	838	22	18559	4.02669	1	0.774467	71.6844
KEGG_PATHWAY	hsa04012:ErbB signaling pathway	9	0.924025	0.0744783	CDKN1A, CDKN1B, GSK3B, SOS1, CAMK2D, ABL1, PIK3R3, MYC, PIK3R1	353	87	6910	2.02501	1	0.209563	63.1022
GOTERM_MF_DIRECT	GO:0051213~dioxygenase activity	4	0.410678	0.0751936	KDM6A, KDM4B, JMJD1C, KDM6B	803	21	16881	4.00427	1	0.499831	70.4529
GOTERM_BP_DIRECT	GO:0031016~pancreas development	4	0.410678	0.0756913	SMAD2, ILDR2, TCF7L2, CTNNB1	801	21	16792	3.9931	1	0.769767	76.2328
GOTERM_BP_DIRECT	GO:0070932~histone H3 deacetylation	4	0.410678	0.0756913	HDAC4, HDAC2, SFPQ, PER2	801	21	16792	3.9931	1	0.769767	76.2328
GOTERM_BP_DIRECT	GO:0006921~cellular component disassembly involved in execution phase of apoptosis	4	0.410678	0.0756913	SATB1, CASP3, ROCK1, STK24	801	21	16792	3.9931	1	0.769767	76.2328
GOTERM_BP_DIRECT	GO:0002028~regulation of sodium ion transport	4	0.410678	0.0756913	CAMK2D, WNK1, ATP1A1, DMPK	801	21	16792	3.9931	1	0.769767	76.2328
GOTERM_BP_DIRECT	GO:0097150~neuronal stem cell population maintenance	4	0.410678	0.0756913	SS18, FOXO1, FOXO3, PCM1	801	21	16792	3.9931	1	0.769767	76.2328
GOTERM_BP_DIRECT	GO:0035307~positive regulation of protein dephosphorylation	4	0.410678	0.0756913	PPP2R5A, CDCA2, CALM2, CALM1	801	21	16792	3.9931	1	0.769767	76.2328
GOTERM_BP_DIRECT	GO:0051403~stress-activated MAPK cascade	4	0.410678	0.0756913	NFKB1, SKP1, FBXW11, CUL1	801	21	16792	3.9931	1	0.769767	76.2328
GOTERM_MF_DIRECT	GO:0004693~cyclin-dependent protein serine/threonine kinase activity	5	0.513347	0.0759789	CCNK, CDK17, CDK4, CDK5, CDK13	803	34	16881	3.09153	1	0.500195	70.8418
GOTERM_MF_DIRECT	GO:0008092~cytoskeletal protein binding	6	0.616016	0.076341	ALDOA, PTPN4, ABI1, MYLIP, CDK5, FARP1	803	48	16881	2.6278	1	0.498563	71.0195
UP_KEYWORDS	Tumor suppressor	13	1.3347	0.0763798	PHLPP1, UFL1, ZMYND11, CDKN1B, PLK2, DMTF1, STK11, RPS6KA2, TP53, PTCH1, ING1, MTUS1, FH	878	177	20581	1.72164	1	0.335329	66.4944
INTERPRO	IPR002219:Protein kinase C-like, phorbol ester/diacylglycerol binding	7	0.718686	0.0765636	PRKD2, PDZD8, ROCK1, ROCK2, PRKCE, VAV2, CDC42BPB	838	66	18559	2.3489	1	0.779327	72.7282
GOTERM_BP_DIRECT	GO:0030282~bone mineralization	5	0.513347	0.0765918	SBDS, KLF10, AXIN2, FBXL15, LGR4	801	34	16792	3.08291	1	0.772072	76.6519
GOTERM_BP_DIRECT	GO:0045787~positive regulation of cell cycle	5	0.513347	0.0765918	ANKRD17, CDKN1B, CDK4, MYC, CITED2	801	34	16792	3.08291	1	0.772072	76.6519
GOTERM_BP_DIRECT	GO:0016573~histone acetylation	5	0.513347	0.0765918	PCGF2, NCOA2, CREBBP, KAT6B, MRGBP	801	34	16792	3.08291	1	0.772072	76.6519
GOTERM_BP_DIRECT	GO:0030148~sphingolipid biosynthetic process	6	0.616016	0.0770547	VAPA, CSNK1G2, COL4A3BP, SPHK1, ELOVL6, SGMS1	801	48	16792	2.62047	1	0.772349	76.8647
GOTERM_CC_DIRECT	GO:0030904~retromer complex	4	0.410678	0.0772695	SNX5, TBC1D5, DENND4C, VPS35	836	22	18224	3.96346	1	0.531504	69.4584
KEGG_PATHWAY	hsa05145:Toxoplasmosis	11	1.12936	0.0775151	CASP3, CASP9, LDLR, LAMA5, NFKB1, BCL2L1, PIK3R3, TAB2, ITGB1, PIK3R1, HSPA8	353	118	6910	1.82479	1	0.214985	64.6317
KEGG_PATHWAY	hsa04670:Leukocyte transendothelial migration	11	1.12936	0.0775151	ROCK1, ACTN4, ROCK2, ACTN1, RAP1B, VAV2, PIK3R3, ITGB1, PIK3R1, VASP, CTNNB1	353	118	6910	1.82479	1	0.214985	64.6317
GOTERM_CC_DIRECT	GO:1903561~extracellular vesicle	6	0.616016	0.0777336	PKM, ATP1B1, SLC12A2, GNB1, ATP1A1, CLTC	836	50	18224	2.61589	1	0.528129	69.6842
UP_KEYWORDS	Actin-binding	18	1.84805	0.0785746	ENAH, ACTN4, ACTN1, TMSB10, MYH9, WHAMM, VASP, JMY, MPRIP, CORO1C, PPP1R9B, MYO10, EPB41L1, ARPC2, CFL1, SNTB1, SPTBN1, FHOD1	878	274	20581	1.5399	1	0.339561	67.5736
GOTERM_MF_DIRECT	GO:0008440~inositol-1,4,5-trisphosphate 3-kinase activity	3	0.308008	0.0787621	IPMK, CALM2, CALM1	803	10	16881	6.30672	1	0.506533	72.1818
GOTERM_MF_DIRECT	GO:0005391~sodium:potassium-exchanging ATPase activity	3	0.308008	0.0787621	ATP1B1, ATP1B3, ATP1A1	803	10	16881	6.30672	1	0.506533	72.1818
GOTERM_MF_DIRECT	GO:0033558~protein deacetylase activity	3	0.308008	0.0787621	HDAC4, SIN3A, HDAC2	803	10	16881	6.30672	1	0.506533	72.1818
INTERPRO	IPR019749:Band 4.1 domain	6	0.616016	0.0788652	MYO10, EPB41L1, KRIT1, PTPN4, MYLIP, FARP1	838	51	18559	2.6055	1	0.784723	73.8161
INTERPRO	IPR000299:FERM domain	6	0.616016	0.0788652	MYO10, EPB41L1, KRIT1, PTPN4, MYLIP, FARP1	838	51	18559	2.6055	1	0.784723	73.8161
INTERPRO	IPR019748:FERM central domain	6	0.616016	0.0788652	MYO10, EPB41L1, KRIT1, PTPN4, MYLIP, FARP1	838	51	18559	2.6055	1	0.784723	73.8161
GOTERM_BP_DIRECT	GO:0036376~sodium ion export from cell	3	0.308008	0.0791465	ATP1B1, ATP1B3, ATP1A1	801	10	16792	6.28914	1	0.779883	77.8034
GOTERM_BP_DIRECT	GO:0006983~ER overload response	3	0.308008	0.0791465	GSK3B, TP53, DDIT3	801	10	16792	6.28914	1	0.779883	77.8034
GOTERM_BP_DIRECT	GO:0045793~positive regulation of cell size	3	0.308008	0.0791465	HSP90AB1, HSP90AA1, CDK4	801	10	16792	6.28914	1	0.779883	77.8034
GOTERM_BP_DIRECT	GO:0032486~Rap protein signal transduction	3	0.308008	0.0791465	RAP2A, PLK2, RAP1B	801	10	16792	6.28914	1	0.779883	77.8034
GOTERM_BP_DIRECT	GO:0010944~negative regulation of transcription by competitive promoter binding	3	0.308008	0.0791465	OVOL2, SMAD7, CREB1	801	10	16792	6.28914	1	0.779883	77.8034
GOTERM_BP_DIRECT	GO:0051085~chaperone mediated protein folding requiring cofactor	3	0.308008	0.0791465	HSPH1, HSPE1, HSPA8	801	10	16792	6.28914	1	0.779883	77.8034
UP_SEQ_FEATURE	repeat:ANK 21	3	0.308008	0.080019	ANKRD17, ANKRD28, ANKHD1	873	11	20063	6.26773	1	0.917998	76.8296
UP_SEQ_FEATURE	repeat:ANK 20	3	0.308008	0.080019	ANKRD17, ANKRD28, ANKHD1	873	11	20063	6.26773	1	0.917998	76.8296
UP_KEYWORDS	Golgi apparatus	44	4.51745	0.0827121	COPZ2, IMPAD1, CLCN3, LDLR, GALNT7, CLSTN1, LRBA, ARF6, SGMS1, ARFGEF2, ITM2B, WHAMM, ARHGAP21, KIF13A, PICALM, COL4A3BP, SEC16A, GOPC, RAB26, MTUS1, VCPIP1, PDCD10, MAN1A2, ROCK1, UGCG, GOLIM4, MAN1A1, FURIN, PJA2, MAN2A1, PRKD2, RND3, C3ORF58, ARF1, GOLPH3, ARF4, TMEM165, VAMP4, BET1L, PDE4DIP, RAB10, CUX1, PMEPA1, TMED7-TICAM2	878	812	20581	1.27019	1	0.350576	69.5211
GOTERM_MF_DIRECT	GO:0070491~repressing transcription factor binding	5	0.513347	0.082713	HMGB1, HDAC4, SKIL, MYC, CTNNB1	803	35	16881	3.0032	1	0.521113	73.9854
GOTERM_BP_DIRECT	GO:0031047~gene silencing by RNA	10	1.02669	0.0827789	HIST2H3A, POLR2H, TARBP2, POLR2L, CNOT6L, AGO2, H3F3A, PABPC1, TPR, TNRC6A	801	111	16792	1.88863	1	0.793534	79.3485
KEGG_PATHWAY	hsa05168:Herpes simplex infection	15	1.54004	0.0828997	HMGN1, CREBBP, TP53, NFKB1, SKP1, PPP1CC, TAB2, PPP1CB, FOS, SRSF2, CASP3, SRSF4, HNRNPK, PER2, CUL1	353	183	6910	1.60451	1	0.226144	67.2009
PIR_SUPERFAMILY	PIRSF037568:Rho-associated protein kinase	2	0.205339	0.0833197	ROCK1, ROCK2	73	2	1692	23.1781	0.997734	0.952398	59.3568
UP_SEQ_FEATURE	compositionally biased region:His-rich	7	0.718686	0.0833668	TSC22D1, LRCH1, SLC39A10, FAM76B, NUFIP2, RERE, CITED2	873	70	20063	2.29817	1	0.924052	78.2643
GOTERM_MF_DIRECT	GO:0042803~protein homodimerization activity	44	4.51745	0.0833991	ACHE, CLCN3, SEPHS1, TFAP4, KMT2A, IL6ST, NR6A1, NFKB1, BCL2L1, SRF, SLC11A1, MAP3K5, TRIM8, RPL7, ANG, BCL11A, CAMK2D, PDGFC, PAFAH1B1, TPR, RUNX1, NADK2, IKZF2, HSP90AA1, PDCD10, ACTN4, CEBPD, LDB1, NR4A2, ACTN1, SMAD3, SMAD2, MYH9, ECT2, DDIT3, TARBP2, MEF2D, RAB11FIP3, ATF3, SP1, VEGFA, RIPK2, BARD1, MAP3K11	803	730	16881	1.2671	1	0.520844	74.2872
GOTERM_BP_DIRECT	GO:0034599~cellular response to oxidative stress	7	0.718686	0.0835707	CPEB2, NR4A2, FOXO1, FOXO3, NFE2L2, ABL1, ETV5	801	64	16792	2.29292	1	0.795025	79.6716
GOTERM_MF_DIRECT	GO:0033613~activating transcription factor binding	4	0.410678	0.0841185	MEF2D, HDAC4, MEF2A, SMAD2	803	22	16881	3.82226	1	0.52073	74.6002
UP_SEQ_FEATURE	domain:KH 1	4	0.410678	0.0841325	FUBP1, HNRNPK, PCBP1, MEX3C	873	24	20063	3.83028	1	0.923489	78.5805
UP_SEQ_FEATURE	domain:KH 2	4	0.410678	0.0841325	FUBP1, HNRNPK, PCBP1, MEX3C	873	24	20063	3.83028	1	0.923489	78.5805
GOTERM_BP_DIRECT	GO:1904886~beta-catenin destruction complex disassembly	4	0.410678	0.0846675	CSNK1A1, GSK3B, FRAT2, CTNNB1	801	22	16792	3.8116	1	0.797713	80.1111
SMART	SM00184:RING	20	2.05339	0.0847295	RNF19A, ZNRF1, MYCBP2, ZNRF2, RFWD2, PJA2, RNF44, PCGF2, SCAF11, TRIM33, TRIM8, MEX3C, RNF139, RNF11, RNF168, RNF19B, RNF167, LONRF1, TRAF4, RNF145	560	244	10057	1.47204	1	0.680148	69.5302
BBID	1.RBphosphoE2F	4	0.410678	0.0849242	CDKN1A, CDKN1B, CDKN2C, TP53	31	14	388	3.57604	0.995923	0.840248	59.1639
UP_SEQ_FEATURE	chain:Rho GTPase-activating protein 11B	2	0.205339	0.0850392	ARHGAP11B, ARHGAP11A	873	2	20063	22.9817	1	0.92328	78.9492
UP_SEQ_FEATURE	region of interest:NCD1	2	0.205339	0.0850392	NAB2, NAB1	873	2	20063	22.9817	1	0.92328	78.9492
UP_SEQ_FEATURE	region of interest:NCD2	2	0.205339	0.0850392	NAB2, NAB1	873	2	20063	22.9817	1	0.92328	78.9492
UP_SEQ_FEATURE	chain:Rho GTPase-activating protein 11A	2	0.205339	0.0850392	ARHGAP11B, ARHGAP11A	873	2	20063	22.9817	1	0.92328	78.9492
UP_SEQ_FEATURE	zinc finger region:PHD-type 2; atypical	2	0.205339	0.0850392	JADE1, PHF12	873	2	20063	22.9817	1	0.92328	78.9492
UP_SEQ_FEATURE	glycosylation site:O-linked (GlcNAc); alternate	2	0.205339	0.0850392	SP1, MYC	873	2	20063	22.9817	1	0.92328	78.9492
UP_SEQ_FEATURE	chain:Connector enhancer of kinase suppressor of ras 3	2	0.205339	0.0850392	MAGI1, CNKSR3	873	2	20063	22.9817	1	0.92328	78.9492
UP_SEQ_FEATURE	region of interest:Interaction with FCHSD2	2	0.205339	0.0850392	MAGI1, CNKSR3	873	2	20063	22.9817	1	0.92328	78.9492
UP_SEQ_FEATURE	repeat:Pumilio 8	2	0.205339	0.0850392	PUM1, PUM2	873	2	20063	22.9817	1	0.92328	78.9492
UP_SEQ_FEATURE	short sequence motif:PY-motif	2	0.205339	0.0850392	SMAD7, SMAD2	873	2	20063	22.9817	1	0.92328	78.9492
UP_SEQ_FEATURE	region of interest:Transcriptional activation domain	2	0.205339	0.0850392	MYBL1, MYB	873	2	20063	22.9817	1	0.92328	78.9492
UP_SEQ_FEATURE	chain:Membrane-associated guanylate kinase, WW and PDZ domain-containing protein 1	2	0.205339	0.0850392	MAGI1, CNKSR3	873	2	20063	22.9817	1	0.92328	78.9492
UP_SEQ_FEATURE	chain:Ribosome maturation protein SBDS	2	0.205339	0.0850392	SBDS, SBDSP1	873	2	20063	22.9817	1	0.92328	78.9492
UP_SEQ_FEATURE	repeat:Pumilio 7	2	0.205339	0.0850392	PUM1, PUM2	873	2	20063	22.9817	1	0.92328	78.9492
UP_SEQ_FEATURE	site:Breakpoint for translocation to form MYST4-CREBBP	2	0.205339	0.0850392	CREBBP, KAT6B	873	2	20063	22.9817	1	0.92328	78.9492
UP_SEQ_FEATURE	region of interest:Negative regulatory domain	2	0.205339	0.0850392	MYBL1, MYB	873	2	20063	22.9817	1	0.92328	78.9492
UP_SEQ_FEATURE	domain:KBD	2	0.205339	0.0850392	SPRED2, SPRED1	873	2	20063	22.9817	1	0.92328	78.9492
BIOCARTA	h_tgfbPathway:TGF beta signaling pathway	5	0.513347	0.0853682	SMAD7, CREBBP, SMAD3, SMAD2, SKIL	148	19	1625	2.8894	1	0.70099	68.1462
BIOCARTA	h_eradPathway:ERÃ¯Â¿Â½associated degradation (ERAD) Pathway	5	0.513347	0.0853682	MAN1A2, UBE2I, MAN1A1, SKP1, CUL1	148	19	1625	2.8894	1	0.70099	68.1462
GOTERM_CC_DIRECT	GO:0000123~histone acetyltransferase complex	4	0.410678	0.0859608	JADE1, JADE2, CREBBP, KANSL1L	836	23	18224	3.79114	1	0.560176	73.4372
BIOCARTA	h_mapkPathway:MAPKinase Signaling Pathway	13	1.3347	0.0867007	MEF2A, CREB1, NFKB1, MAP4K3, FOS, MEF2D, MAP4K4, MAP3K5, SP1, RPS6KA2, MAP3K1, MYC, MAP3K11	148	87	1625	1.64065	1	0.686149	68.736
GOTERM_BP_DIRECT	GO:0071456~cellular response to hypoxia	9	0.924025	0.0870836	ZFP36L1, CPEB2, HP1BP3, GNB1, VEGFA, TP53, FOXO3, NFE2L2, PRKCE	801	96	16792	1.96536	1	0.805458	81.048
OMIM_DISEASE	114480~Breast cancer	2	0.205339	0.0872257	PPM1D, TP53	143	3	4740	22.0979	1	0.998998	68.8895
KEGG_PATHWAY	hsa05206:MicroRNAs in cancer	21	2.15606	0.0876154	E2F3, ROCK1, CREBBP, BMPR2, TP53, PIM1, NFKB1, UBE2I, PRKCE, DDIT4, CCNE2, SPRY2, CDKN1A, CASP3, HNRNPK, CDKN1B, MIRLET7I, SOS1, VEGFA, ABL1, MYC	353	285	6910	1.44237	1	0.235313	69.3083
GOTERM_CC_DIRECT	GO:0005890~sodium:potassium-exchanging ATPase complex	3	0.308008	0.0876833	ATP1B1, ATP1B3, ATP1A1	836	11	18224	5.94519	1	0.562165	74.1661
GOTERM_CC_DIRECT	GO:0016442~RISC complex	3	0.308008	0.0876833	TARBP2, AGO2, DDX6	836	11	18224	5.94519	1	0.562165	74.1661
GOTERM_CC_DIRECT	GO:0043197~dendritic spine	9	0.924025	0.0880115	PPP1R9B, APP, NR1D1, ARF4, DLG4, PPP1CC, ARFGEF2, ITGB1, FARP1	836	100	18224	1.96191	1	0.558146	74.3028
INTERPRO	IPR025754:TRC8 N-terminal domain	2	0.205339	0.0881672	RNF139, RNF145	838	2	18559	22.1468	1	0.817487	77.8113
INTERPRO	IPR006988:Nab, N-terminal	2	0.205339	0.0881672	NAB2, NAB1	838	2	18559	22.1468	1	0.817487	77.8113
INTERPRO	IPR015676:Tob	2	0.205339	0.0881672	TOB2, TOB1	838	2	18559	22.1468	1	0.817487	77.8113
INTERPRO	IPR022113:Protein of unknown function DUF3651, TMEM131	2	0.205339	0.0881672	KIAA0922, TMEM131	838	2	18559	22.1468	1	0.817487	77.8113
INTERPRO	IPR020684:Rho-associated protein kinase	2	0.205339	0.0881672	ROCK1, ROCK2	838	2	18559	22.1468	1	0.817487	77.8113
INTERPRO	IPR015008:Rho binding domain	2	0.205339	0.0881672	ROCK1, ROCK2	838	2	18559	22.1468	1	0.817487	77.8113
INTERPRO	IPR006989:NAB co-repressor, domain	2	0.205339	0.0881672	NAB2, NAB1	838	2	18559	22.1468	1	0.817487	77.8113
INTERPRO	IPR002951:Atrophin-like	2	0.205339	0.0881672	ATN1, RERE	838	2	18559	22.1468	1	0.817487	77.8113
INTERPRO	IPR012642:Transcription regulator Wos2-domain	2	0.205339	0.0881672	MYBL1, MYB	838	2	18559	22.1468	1	0.817487	77.8113
GOTERM_BP_DIRECT	GO:0043087~regulation of GTPase activity	7	0.718686	0.0885658	SYDE2, TBC1D10B, PLXNB1, PAFAH1B1, RICTOR, VAV2, FGD6	801	65	16792	2.25764	1	0.809391	81.6019
GOTERM_BP_DIRECT	GO:0035019~somatic stem cell population maintenance	7	0.718686	0.0885658	POLR2H, POLR2L, LDB1, KLF10, SOX4, SMAD2, RBPJ	801	65	16792	2.25764	1	0.809391	81.6019
GOTERM_BP_DIRECT	GO:0006457~protein folding	14	1.43737	0.0892008	HSP90AB1, TCP1, FKBP7, HSP90AA1, SPHK1, ST13, NUDCD2, GNB2, GNB1, MLEC, TBCC, FKBP14, HSPE1, HSPA8	801	180	16792	1.63052	1	0.810098	81.8345
GOTERM_CC_DIRECT	GO:1990589~ATF4-CREB1 transcription factor complex	2	0.205339	0.0895404	ATF4, CREB1	836	2	18224	21.799	1	0.559313	74.9309
GOTERM_CC_DIRECT	GO:0071144~SMAD2-SMAD3 protein complex	2	0.205339	0.0895404	SMAD3, SMAD2	836	2	18224	21.799	1	0.559313	74.9309
GOTERM_CC_DIRECT	GO:1990622~CHOP-ATF3 complex	2	0.205339	0.0895404	ATF3, DDIT3	836	2	18224	21.799	1	0.559313	74.9309
GOTERM_CC_DIRECT	GO:1990617~CHOP-ATF4 complex	2	0.205339	0.0895404	ATF4, DDIT3	836	2	18224	21.799	1	0.559313	74.9309
GOTERM_CC_DIRECT	GO:0070369~beta-catenin-TCF7L2 complex	2	0.205339	0.0895404	TCF7L2, CTNNB1	836	2	18224	21.799	1	0.559313	74.9309
GOTERM_CC_DIRECT	GO:0002945~cyclin K-CDK13 complex	2	0.205339	0.0895404	CCNK, CDK13	836	2	18224	21.799	1	0.559313	74.9309
BIOCARTA	h_crebPathway:Transcription factor CREB and its extracellular signals	6	0.616016	0.0898295	CREB1, SOS1, PRKAR1A, CAMK2D, GNAS, PIK3R1	148	27	1625	2.43994	1	0.679985	70.0817
KEGG_PATHWAY	hsa05146:Amoebiasis	10	1.02669	0.0901773	CASP3, PLCB3, ACTN4, GNAQ, LAMA5, ACTN1, NFKB1, GNAS, PIK3R3, PIK3R1	353	106	6910	1.8467	1	0.239017	70.4001
BIOCARTA	h_PparaPathway:Mechanism of Gene Regulation by Peroxisome Proliferators via PPARa(alpha)	9	0.924025	0.0908249	HSP90AA1, SP1, CREBBP, PRKAR1A, MYC, PIK3R1, NCOR2, NRIP1, CITED2	148	52	1625	1.90034	1	0.665461	70.4985
UP_SEQ_FEATURE	repeat:WD 4	17	1.74538	0.0908588	TBL1XR1, TLE3, LRBA, WDR74, PHIP, RFWD2, CORO1C, DCAF5, WDR26, GNB2, GNB1, WDR77, WSB2, AAMP, PAFAH1B1, FBXW11, IFT140	873	255	20063	1.53211	1	0.934045	81.1773
GOTERM_BP_DIRECT	GO:0035023~regulation of Rho protein signal transduction	8	0.821355	0.0909191	PDCD10, SOS1, TRIO, VAV2, ARHGEF12, ECT2, FGD6, FARP1	801	81	16792	2.0705	1	0.81474	82.4501
KEGG_PATHWAY	hsa04912:GnRH signaling pathway	9	0.924025	0.0912866	ATF4, PLCB3, GNAQ, SOS1, MAP3K1, CAMK2D, GNAS, CALM2, CALM1	353	91	6910	1.936	1	0.239163	70.8616
KEGG_PATHWAY	hsa03015:mRNA surveillance pathway	9	0.924025	0.0912866	PCF11, GSPT1, PPP2R5A, MSI2, SMG1, PPP2R5E, PABPC1, PPP1CC, PPP1CB	353	91	6910	1.936	1	0.239163	70.8616
INTERPRO	IPR001763:Rhodanese-like domain	4	0.410678	0.0916492	DUSP16, DUSP10, DUSP8, DUSP6	838	24	18559	3.69113	1	0.825615	79.1538
GOTERM_MF_DIRECT	GO:0002135~CTP binding	2	0.205339	0.0927636	HSP90AB1, HSP90AA1	803	2	16881	21.0224	1	0.553983	78.0926
GOTERM_MF_DIRECT	GO:0008187~poly-pyrimidine tract binding	2	0.205339	0.0927636	U2AF2, PTBP1	803	2	16881	21.0224	1	0.553983	78.0926
GOTERM_MF_DIRECT	GO:0030617~transforming growth factor beta receptor, inhibitory cytoplasmic mediator activity	2	0.205339	0.0927636	SMAD7, SMAD6	803	2	16881	21.0224	1	0.553983	78.0926
GOTERM_MF_DIRECT	GO:0003705~transcription factor activity, RNA polymerase II distal enhancer sequence-specific binding	7	0.718686	0.0927762	MEF2A, TFAP4, CREB1, TEAD2, RFX3, SRF, GLI1	803	66	16881	2.22965	1	0.550749	78.0973
KEGG_PATHWAY	hsa04910:Insulin signaling pathway	12	1.23203	0.0929066	PTPRF, GSK3B, SOS1, PRKAR1A, ACACA, FOXO1, PIK3R3, PPP1CC, PPP1CB, PIK3R1, CALM2, CALM1	353	138	6910	1.70218	1	0.240517	71.5237
GOTERM_BP_DIRECT	GO:0017055~negative regulation of RNA polymerase II transcriptional preinitiation complex assembly	2	0.205339	0.0930164	HMGB1, THRA	801	2	16792	20.9638	1	0.820557	83.1747
GOTERM_BP_DIRECT	GO:0035947~regulation of gluconeogenesis by regulation of transcription from RNA polymerase II promoter	2	0.205339	0.0930164	NR1D1, FOXO1	801	2	16792	20.9638	1	0.820557	83.1747
GOTERM_BP_DIRECT	GO:0032916~positive regulation of transforming growth factor beta3 production	2	0.205339	0.0930164	CREB1, SMAD3	801	2	16792	20.9638	1	0.820557	83.1747
GOTERM_BP_DIRECT	GO:2000077~negative regulation of type B pancreatic cell development	2	0.205339	0.0930164	GSK3A, GSK3B	801	2	16792	20.9638	1	0.820557	83.1747
GOTERM_BP_DIRECT	GO:0070828~heterochromatin organization	2	0.205339	0.0930164	HP1BP3, SETD7	801	2	16792	20.9638	1	0.820557	83.1747
GOTERM_BP_DIRECT	GO:0048340~paraxial mesoderm morphogenesis	2	0.205339	0.0930164	SMAD3, SMAD2	801	2	16792	20.9638	1	0.820557	83.1747
GOTERM_BP_DIRECT	GO:0045624~positive regulation of T-helper cell differentiation	2	0.205339	0.0930164	SHB, MYB	801	2	16792	20.9638	1	0.820557	83.1747
GOTERM_BP_DIRECT	GO:0071879~positive regulation of adrenergic receptor signaling pathway	2	0.205339	0.0930164	GSK3A, ARRDC3	801	2	16792	20.9638	1	0.820557	83.1747
GOTERM_BP_DIRECT	GO:0048145~regulation of fibroblast proliferation	2	0.205339	0.0930164	CREB1, CTNNB1	801	2	16792	20.9638	1	0.820557	83.1747
GOTERM_BP_DIRECT	GO:0044334~canonical Wnt signaling pathway involved in positive regulation of epithelial to mesenchymal transition	2	0.205339	0.0930164	TCF7L2, CTNNB1	801	2	16792	20.9638	1	0.820557	83.1747
GOTERM_BP_DIRECT	GO:1904586~cellular response to putrescine	2	0.205339	0.0930164	HNRNPD, MYC	801	2	16792	20.9638	1	0.820557	83.1747
GOTERM_MF_DIRECT	GO:0035259~glucocorticoid receptor binding	3	0.308008	0.0933234	ETS2, NR4A2, NRIP1	803	11	16881	5.73339	1	0.549716	78.3025
GOTERM_MF_DIRECT	GO:0035925~mRNA 3'-UTR AU-rich region binding	3	0.308008	0.0933234	ZFP36L1, CPEB2, HNRNPD	803	11	16881	5.73339	1	0.549716	78.3025
GOTERM_MF_DIRECT	GO:0048156~tau protein binding	3	0.308008	0.0933234	HSP90AA1, DYRK1A, AATF	803	11	16881	5.73339	1	0.549716	78.3025
UP_SEQ_FEATURE	domain:Bromo 2	3	0.308008	0.0933409	PHIP, BRD2, BRD3	873	12	20063	5.74542	1	0.93693	82.0583
UP_SEQ_FEATURE	domain:Bromo 1	3	0.308008	0.0933409	PHIP, BRD2, BRD3	873	12	20063	5.74542	1	0.93693	82.0583
UP_SEQ_FEATURE	domain:PPIase FKBP-type	3	0.308008	0.0933409	FKBP7, FKBP3, FKBP14	873	12	20063	5.74542	1	0.93693	82.0583
UP_SEQ_FEATURE	zinc finger region:RING-type 2	3	0.308008	0.0933409	RNF19A, RNF19B, LONRF1	873	12	20063	5.74542	1	0.93693	82.0583
UP_SEQ_FEATURE	compositionally biased region:Glu/Lys-rich	3	0.308008	0.0933409	SGK1, CCDC148, PPP1R12A	873	12	20063	5.74542	1	0.93693	82.0583
UP_SEQ_FEATURE	compositionally biased region:Gly/Ser-rich	3	0.308008	0.0933409	EGR1, RPRD2, YY1	873	12	20063	5.74542	1	0.93693	82.0583
GOTERM_CC_DIRECT	GO:0005815~microtubule organizing center	12	1.23203	0.0933465	SPAG9, ATF4, RAB11FIP3, NUDCD2, TAF1D, MLLT11, PDE4DIP, RBM39, YES1, ARFGEF2, MTUS1, NEK7	836	153	18224	1.70973	1	0.569845	76.4329
GOTERM_MF_DIRECT	GO:0032452~histone demethylase activity	4	0.410678	0.0934706	KDM6A, ARID5B, KDM4B, KDM6B	803	23	16881	3.65607	1	0.547091	78.3573
GOTERM_BP_DIRECT	GO:0033120~positive regulation of RNA splicing	3	0.308008	0.093771	U2AF2, HNRNPLL, PIK3R1	801	11	16792	5.7174	1	0.82158	83.4284
GOTERM_BP_DIRECT	GO:0042592~homeostatic process	3	0.308008	0.093771	ANG, CREBBP, TRERF1	801	11	16792	5.7174	1	0.82158	83.4284
GOTERM_BP_DIRECT	GO:0045176~apical protein localization	3	0.308008	0.093771	ARF4, GOPC, NAPA	801	11	16792	5.7174	1	0.82158	83.4284
GOTERM_BP_DIRECT	GO:0051168~nuclear export	3	0.308008	0.093771	ATXN1, LZTS2, HNRNPA1	801	11	16792	5.7174	1	0.82158	83.4284
GOTERM_BP_DIRECT	GO:1903364~positive regulation of cellular protein catabolic process	3	0.308008	0.093771	DACT1, FBXL5, VPS35	801	11	16792	5.7174	1	0.82158	83.4284
GOTERM_BP_DIRECT	GO:0060213~positive regulation of nuclear-transcribed mRNA poly(A) tail shortening	3	0.308008	0.093771	AGO2, PABPC1, TOB1	801	11	16792	5.7174	1	0.82158	83.4284
GOTERM_BP_DIRECT	GO:0050927~positive regulation of positive chemotaxis	3	0.308008	0.093771	VEGFA, SMAD3, ITGA2	801	11	16792	5.7174	1	0.82158	83.4284
UP_SEQ_FEATURE	repeat:WD 5	16	1.64271	0.0940172	TBL1XR1, TLE3, LRBA, WDR74, PHIP, RFWD2, DCAF5, WDR26, GNB2, GNB1, WDR77, WSB2, AAMP, PAFAH1B1, FBXW11, IFT140	873	237	20063	1.55151	1	0.936187	82.2915
KEGG_PATHWAY	hsa04210:Apoptosis	7	0.718686	0.0943762	CASP3, CASP9, TP53, NFKB1, BCL2L1, PIK3R3, PIK3R1	353	62	6910	2.21009	1	0.241492	72.1124
GOTERM_CC_DIRECT	GO:0042383~sarcolemma	8	0.821355	0.0945959	ATP1B1, BSG, SLC38A2, PPP3R1, SNTB1, ATP1A1, ITGB1, CCDC78	836	85	18224	2.05167	1	0.569694	76.9074
BBID	94.E2F_transcriptional_activity_cell_cycle	3	0.308008	0.095185	CDKN1A, TP53, CDK4	31	7	388	5.36406	0.997974	0.787834	63.5563
BIOCARTA	h_gsPathway:Activation of cAMP-dependent protein kinase, PKA	3	0.308008	0.095695	GNB1, PRKAR1A, GNAS	148	6	1625	5.48986	1	0.667689	72.4616
SMART	SM00332:PP2Cc	4	0.410678	0.0964511	PHLPP1, PPM1D, PPM1B, PPTC7	560	20	10057	3.59179	1	0.714529	74.3712
GOTERM_MF_DIRECT	GO:0030331~estrogen receptor binding	5	0.513347	0.0970213	FUS, DDX17, DDX5, NRIP1, CTNNB1	803	37	16881	2.84087	1	0.558002	79.6423
UP_SEQ_FEATURE	domain:BTB	11	1.12936	0.097366	ZBTB7B, ZBTB7A, ZBTB34, ABTB2, KLHL21, ZBTB5, ZBTB2, PATZ1, IVNS1ABP, ZBTB18, ZBTB25	873	144	20063	1.75554	1	0.940502	83.4047
GOTERM_MF_DIRECT	GO:0002039~p53 binding	7	0.718686	0.0980447	STK11, GSK3B, CREBBP, TP53, SETD7, EEF2, CDK5	803	67	16881	2.19637	1	0.558811	79.9992
GOTERM_CC_DIRECT	GO:0015630~microtubule cytoskeleton	11	1.12936	0.0984977	NUDCD2, VAPA, ACTR1A, SLAIN2, ATXN7, AAMP, RBM39, AXIN2, CDC42EP4, ZBTB18, GAPDH	836	137	18224	1.75029	1	0.580005	78.3325
GOTERM_BP_DIRECT	GO:0007165~signal transduction	66	6.77618	0.0985416	VAPA, PPP2R5A, FGF9, NFKB1, SHF, ARHGAP12, ARHGAP21, LNPEP, SHB, COL4A3BP, INTS6, DLG4, ARHGAP11B, ARHGAP11A, CASKIN2, MAGI3, HSP90AA1, ROCK1, CSNK1G2, STK24, PLXNB1, LRRC1, TLE3, CD164, ARRDC3, PRKCE, CDK4, GNB2, GNB1, RIPK2, TXNRD1, PPP2R5E, ICOSLG, SH3GL1, YWHAZ, ING2, NR3C2, HDGF, GNG12, ALCAM, IGF1R, RGMB, HNRNPK, SOS1, BCL11A, PPP1R12A, RUNX1, CDC42EP3, TRAF4, PIK3R1, CSNK1A1, TBC1D10B, CRE…	801	1161	16792	1.19174	1	0.835804	84.9506
INTERPRO	IPR002857:Zinc finger, CXXC-type	3	0.308008	0.0994183	FBXL19, KMT2A, CXXC4	838	12	18559	5.53669	1	0.846819	81.8793
INTERPRO	IPR013323:SIAH-type domain	3	0.308008	0.0994183	FBXO30, SIAH2, TRAF4	838	12	18559	5.53669	1	0.846819	81.8793
